# Supplementary material for: Direct Regulons of AtxA, the Master Virulence Regulator of Bacillus anthracis
Source: mSystems. 2021 Jul 20;6(4):e00291-21. doi: 10.1128/mSystems.00291-21 (PMC8407390; doi:10.1128/mSystems.00291-21)
Supplement: DATA SET S1 [file msystems.00291-21-sd001.xlsx]

## Sheet: WT TSS
Data set S1-1. TSS detected in WT.
Replicon	Position	Strand	TSSa cluster_start	TSS cluster_end	Average log2CPMb	logFCc (enriched/unenriched)	FDRd (enriched/unenriched)	Type	Locus tag (RefSeq)	Locus tag (Genbank)	Length of 5'UTRe
NC_007322.2	59	+	59	59	3.05146	4.63773	6.7884e-07	Intragenic_sense	GBAA_RS31220	-	539
NC_007322.2	459	+	459	460	3.53412	5.02414	7.72983e-09	Intergenic_sense	GBAA_RS31220	-	139
NC_007322.2	557	-	557	557	1.96832	7.78545	2.41343e-06	Intergenic_antisense	GBAA_RS28460
NC_007322.2	956	-	956	958	4.71308	4.44987	2.09819e-11	Intergenic_antisense	GBAA_RS31220	-	-
NC_007322.2	2250	+	2248	2250	3.96383	4.22432	1.14227e-08	Intergenic_sense	GBAA_RS28470	GBAA_pXO1_0005	41
NC_007322.2	3521	-	3521	3521	0.682846	4.11746	0.0154016	Intergenic_antisense	GBAA_RS28475	GBAA_pXO1_0006	-
NC_007322.2	3731	-	3731	3731	0.599443	4.03389	0.0229042	Intragenic_sense	GBAA_RS31985	GBAA_pXO1_0007	-
NC_007322.2	4970	-	4970	4973	0.666564	4.09171	0.020188	Intergenic_sense	GBAA_RS28485	GBAA_pXO1_0008	182
NC_007322.2	5154	-	5154	5154	1.02902	4.88504	0.00385802	Intragenic_sense	GBAA_RS28490	GBAA_pXO1_0009	-
NC_007322.2	5597	-	5597	5597	0.461323	6.08844	0.00612149	Intragenic_sense	GBAA_RS28490	GBAA_pXO1_0009	-
NC_007322.2	6563	+	6563	6563	0.381136	5.95099	0.00924183	Intergenic_antisense	GBAA_RS28500	GBAA_pXO1_0011	-
NC_007322.2	10298	+	10298	10298	1.38174	7.10684	8.97881e-05	Intragenic_antisense	GBAA_RS28505	GBAA_pXO1_0013	-
NC_007322.2	10352	+	10352	10352	1.10891	4.56316	0.00453669	Intragenic_antisense	GBAA_RS28505	GBAA_pXO1_0013	-
NC_007322.2	11453	-	11453	11453	2.8247	6.54639	6.87206e-08	Intragenic_sense	GBAA_RS28505	GBAA_pXO1_0013	-
NC_007322.2	13799	+	13799	13799	0.0247777	5.61615	0.0350844	Intergenic_antisense	GBAA_RS31235	-	-
NC_007322.2	14007	-	14007	14009	7.64839	4.45245	2.55753e-21	Intergenic_sense	GBAA_RS28520	GBAA_pXO1_0017	251
NC_007322.2	14213	+	14213	14215	0.7088	4.2179	0.0156781	Intergenic_antisense	GBAA_RS31235	-	-
NC_007322.2	14487	+	14487	14487	0.658903	6.2948	0.00297642	Intragenic_sense	GBAA_RS28525	GBAA_pXO1_0018	-
NC_007322.2	15864	+	15864	15864	0.909385	3.4787	0.0222825	Intragenic_antisense	GBAA_RS28530	GBAA_pXO1_0019	-
NC_007322.2	15876	+	15876	15876	0.140257	5.69213	0.0238709	Intragenic_antisense	GBAA_RS28530	GBAA_pXO1_0019	-
NC_007322.2	18375	+	18375	18375	0.360603	3.97905	0.047345	Intragenic_antisense	GBAA_RS28530	GBAA_pXO1_0019	-
NC_007322.2	18573	-	18573	18573	1.02394	4.66458	0.0027817	Intragenic_sense	GBAA_RS28530	GBAA_pXO1_0019	-
NC_007322.2	19185	+	19185	19185	0.252337	5.72605	0.0182523	Intergenic_antisense	GBAA_RS28535	GBAA_pXO1_0020	-
NC_007322.2	19212	+	19212	19213	2.14045	7.99273	8.78507e-07	Intragenic_antisense	GBAA_RS28535	GBAA_pXO1_0020	-
NC_007322.2	19571	+	19571	19571	0.482667	6.44677	0.00832585	Intragenic_antisense	GBAA_RS28535	GBAA_pXO1_0020	-
NC_007322.2	20289	+	20289	20289	-0.0241851	5.49284	0.0442855	Intragenic_antisense	GBAA_RS28535	GBAA_pXO1_0020	-
NC_007322.2	20917	-	20917	20917	5.41356	4.02072	8.46343e-13	Intergenic_sense	GBAA_RS28535	GBAA_pXO1_0020	23
NC_007322.2	20948	-	20948	20948	1.78676	3.83734	0.00112429	Intergenic_sense	GBAA_RS28535	GBAA_pXO1_0020	54
NC_007322.2	21249	+	21249	21249	0.838541	3.76396	0.0151012	Intergenic_sense	GBAA_RS28540	GBAA_pXO1_0022	30
NC_007322.2	21546	+	21546	21550	1.22591	4.58	0.00264563	Intragenic_sense	GBAA_RS28540	GBAA_pXO1_0022	-
NC_007322.2	21592	+	21592	21592	0.0382214	5.50538	0.0383376	Intragenic_sense	GBAA_RS28540	GBAA_pXO1_0022	-
NC_007322.2	22263	+	22262	22263	5.81695	4.46827	7.90258e-16	Intergenic_sense	GBAA_RS28545	GBAA_pXO1_0023	59
NC_007322.2	22290	+	22290	22290	1.54604	7.17911	4.47938e-05	Intergenic_sense	GBAA_RS28545	GBAA_pXO1_0023	32
NC_007322.2	24122	+	24122	24122	0.24795	6.07749	0.0169279	Intergenic_sense	GBAA_RS31240	GBAA_pXO1_0024	46
NC_007322.2	24863	+	24863	24863	6.38908	4.51708	5.62474e-18	Intergenic_sense	GBAA_RS28550	GBAA_pXO1_0026	395
NC_007322.2	24883	+	24883	24883	0.469916	6.29408	0.00574256	Intergenic_sense	GBAA_RS28550	GBAA_pXO1_0026	375
NC_007322.2	25096	+	25096	25096	1.85326	5.41855	5.50373e-05	Intergenic_sense	GBAA_RS28550	GBAA_pXO1_0026	162
NC_007322.2	25237	+	25235	25240	8.03898	4.65764	6.15096e-24	Intergenic_sense	GBAA_RS28550	GBAA_pXO1_0026	21
NC_007322.2	25876	-	25876	25879	2.00868	7.77782	1.98026e-06	Intragenic_antisense	GBAA_RS28550	GBAA_pXO1_0026	-
NC_007322.2	26210	-	26210	26210	0.238941	6.11299	0.0209573	Intergenic_antisense	GBAA_RS28550	GBAA_pXO1_0026	-
NC_007322.2	26353	+	26353	26353	0.641096	6.36734	0.00266084	Intergenic_antisense	GBAA_RS28555	GBAA_pXO1_0028	-
NC_007322.2	26751	-	26751	26751	0.0438163	5.47578	0.0401807	Intergenic_sense	GBAA_RS28555	GBAA_pXO1_0028	129
NC_007322.2	26774	+	26770	26774	10.116	5.79432	4.41169e-40	Intergenic_sense	GBAA_RS28560	GBAA_pXO1_0029	26
NC_007322.2	26820	-	26820	26820	0.28846	5.86843	0.0144738	Intragenic_antisense	GBAA_RS28560	GBAA_pXO1_0029	-
NC_007322.2	27658	-	27658	27658	2.22451	8.22029	6.06905e-07	Intragenic_antisense	GBAA_RS28560	GBAA_pXO1_0029	-
NC_007322.2	28767	-	28767	28767	0.339656	5.8812	0.0114797	Intergenic_antisense	GBAA_RS28560	GBAA_pXO1_0029	-
NC_007322.2	29812	-	29812	29812	3.51112	4.50661	7.03096e-08	Intergenic_antisense	GBAA_RS28560	GBAA_pXO1_0029	-
NC_007322.2	30099	-	30099	30099	1.06077	6.90619	0.000396216	Intergenic_antisense	GBAA_RS28560	GBAA_pXO1_0029	-
NC_007322.2	30828	-	30828	30829	8.2976	4.24074	5.25244e-21	Intragenic_sense	GBAA_RS28575	GBAA_pXO1_0034	-
NC_007322.2	31289	+	31289	31289	5.60722	5.62012	6.11693e-20	Intragenic_antisense	GBAA_RS28580	GBAA_pXO1_0035	-
NC_007322.2	31785	-	31785	31785	1.34315	7.24143	0.000102382	Intragenic_sense	GBAA_RS28580	GBAA_pXO1_0035	-
NC_007322.2	32832	-	32832	32833	2.14785	7.84947	9.49084e-07	Intragenic_sense	GBAA_RS28580	GBAA_pXO1_0035	-
NC_007322.2	32929	+	32929	32929	1.12797	6.77226	0.00035533	Intragenic_antisense	GBAA_RS28580	GBAA_pXO1_0035	-
NC_007322.2	33214	-	33214	33214	0.216569	5.95038	0.0171838	Intragenic_sense	GBAA_RS28585	GBAA_pXO1_0036	-
NC_007322.2	34127	-	34124	34127	2.58454	8.37707	2.56096e-08	Intragenic_sense	GBAA_RS28590	GBAA_pXO1_0037	-
NC_007322.2	34133	-	34133	34133	0.636461	6.16326	0.00363245	Intragenic_sense	GBAA_RS28590	GBAA_pXO1_0037	-
NC_007322.2	34166	-	34161	34166	1.83698	3.29006	0.00300261	Intragenic_sense	GBAA_RS28590	GBAA_pXO1_0037	-
NC_007322.2	34173	-	34172	34173	2.4065	4.65313	1.44366e-05	Intragenic_sense	GBAA_RS28590	GBAA_pXO1_0037	-
NC_007322.2	34198	-	34194	34203	6.54019	4.09286	3.1753e-16	Intragenic_sense	GBAA_RS28590	GBAA_pXO1_0037	-
NC_007322.2	34484	+	34483	34484	1.12038	4.0764	0.00447735	Intragenic_antisense	GBAA_RS28595	GBAA_pXO1_0038	-
NC_007322.2	34887	+	34887	34887	1.76562	7.72355	1.3773e-05	Intergenic_antisense	GBAA_RS28605	GBAA_pXO1_0040	-
NC_007322.2	35512	-	35512	35512	0.907663	6.66403	0.000939822	Intragenic_sense	GBAA_RS28605	GBAA_pXO1_0040	-
NC_007322.2	35633	-	35632	35633	2.75719	4.09579	1.24028e-05	Intergenic_sense	GBAA_RS28605	GBAA_pXO1_0040	113
NC_007322.2	35985	-	35985	35985	1.68123	7.40374	1.6518e-05	Intergenic_sense	GBAA_RS28605	GBAA_pXO1_0040	465
NC_007322.2	36045	-	36045	36045	0.527751	5.94936	0.0078145	Intergenic_sense	GBAA_RS28605	GBAA_pXO1_0040	525
NC_007322.2	36069	-	36069	36071	8.88182	4.29049	1.85924e-22	Intergenic_sense	GBAA_RS28605	GBAA_pXO1_0040	549
NC_007322.2	36092	+	36090	36092	5.48036	4.63977	1.38695e-15	Intergenic_antisense	GBAA_RS28610	GBAA_pXO1_0042	-
NC_007322.2	36103	+	36103	36103	2.90156	6.76129	1.02845e-08	Intergenic_antisense	GBAA_RS28610	GBAA_pXO1_0042	-
NC_007322.2	36586	-	36586	36586	3.68502	4.01464	6.46679e-07	Intergenic_sense	GBAA_RS28610	GBAA_pXO1_0042	78
NC_007322.2	36749	+	36749	36749	1.11012	4.51688	0.00297937	Intergenic_sense	GBAA_RS28615	GBAA_pXO1_0043	76
NC_007322.2	38007	+	38007	38007	1.86492	7.7358	4.66449e-06	Intragenic_sense	GBAA_RS28620	GBAA_pXO1_0044	-
NC_007322.2	38824	-	38824	38824	0.0440711	5.47563	0.0417808	Intragenic_sense	GBAA_RS28625	GBAA_pXO1_0045	-
NC_007322.2	39447	-	39447	39447	1.23496	2.77755	0.0447806	Intragenic_sense	GBAA_RS28630	GBAA_pXO1_0046	-
NC_007322.2	39597	-	39597	39597	0.828301	6.49166	0.00129539	Intragenic_sense	GBAA_RS28630	GBAA_pXO1_0046	-
NC_007322.2	40282	-	40278	40283	2.8403	4.4745	2.96132e-06	Intergenic_sense	GBAA_RS28630	GBAA_pXO1_0046	79
NC_007322.2	40305	-	40305	40305	4.21874	5.23949	1.16398e-10	Intergenic_sense	GBAA_RS28630	GBAA_pXO1_0046	102
NC_007322.2	40495	+	40495	40495	0.0151668	5.67238	0.0359739	Intergenic_antisense	GBAA_RS28635	GBAA_pXO1_0047	-
NC_007322.2	40797	+	40797	40797	0.540705	5.85088	0.0113303	Intragenic_antisense	GBAA_RS28635	GBAA_pXO1_0047	-
NC_007322.2	41978	-	41978	41982	3.52479	4.90569	1.27791e-08	Intergenic_sense	GBAA_RS28640	GBAA_pXO1_0048	40
NC_007322.2	42123	+	42123	42123	1.34315	7.24143	0.000102382	Intergenic_antisense	GBAA_RS31265	GBAA_pXO1_0053	-
NC_007322.2	43545	-	43543	43550	12.6785	5.62987	1.04083e-47	Intergenic_sense	GBAA_RS28640	GBAA_pXO1_0048	1607
NC_007322.2	43851	-	43849	43851	0.881636	4.24278	0.0120862	Intergenic_sense	GBAA_RS28640	GBAA_pXO1_0048	1913
NC_007322.2	44175	-	44175	44176	5.36145	4.37379	1.01547e-13	Intergenic_sense	GBAA_RS28640	GBAA_pXO1_0048	2237
NC_007322.2	44332	-	44332	44336	0.0808012	5.66651	0.0285466	Intergenic_sense	GBAA_RS28640	GBAA_pXO1_0048	2394
NC_007322.2	44378	-	44378	44380	8.60376	3.22234	5.75307e-13	Intergenic_sense	GBAA_RS28640	GBAA_pXO1_0048	2440
NC_007322.2	45601	-	45601	45601	0.0240178	5.60558	0.0370011	Intragenic_sense	GBAA_RS31265	GBAA_pXO1_0053	-
NC_007322.2	45670	-	45670	45670	1.78085	3.97568	0.000899852	Intragenic_sense	GBAA_RS31265	GBAA_pXO1_0053	-
NC_007322.2	45993	-	45993	45993	2.28471	4.08736	0.000107749	Intergenic_sense	GBAA_RS31265	GBAA_pXO1_0053	185
NC_007322.2	46194	+	46194	46194	2.9525	6.45924	2.84508e-08	Intergenic_sense	GBAA_RS28665	GBAA_pXO1_0054	72
NC_007322.2	46222	+	46222	46222	2.2352	3.49485	0.000616275	Intergenic_sense	GBAA_RS28665	GBAA_pXO1_0054	44
NC_007322.2	46442	+	46442	46442	0.247974	5.76	0.0174289	Intragenic_sense	GBAA_RS28665	GBAA_pXO1_0054	-
NC_007322.2	48427	-	48424	48427	5.32886	6.22907	4.39272e-20	Intragenic_antisense	GBAA_RS28670	GBAA_pXO1_0055	-
NC_007322.2	48445	-	48445	48445	1.24615	6.79018	0.000270432	Intragenic_antisense	GBAA_RS28670	GBAA_pXO1_0055	-
NC_007322.2	48777	+	48776	48777	5.16803	5.50961	3.85079e-17	Intragenic_antisense	GBAA_RS28675	GBAA_pXO1_0056	-
NC_007322.2	49967	+	49967	49967	2.8072	6.45698	4.55559e-08	Intragenic_antisense	GBAA_RS28675	GBAA_pXO1_0056	-
NC_007322.2	50120	+	50120	50120	-0.0433999	5.61768	0.0446769	Intragenic_antisense	GBAA_RS28675	GBAA_pXO1_0056	-
NC_007322.2	50228	-	50223	50228	1.96354	5.53786	3.26519e-05	Intergenic_sense	GBAA_RS28675	GBAA_pXO1_0056	60
NC_007322.2	50435	+	50435	50435	2.4144	6.20858	8.15475e-07	Intragenic_antisense	GBAA_RS28680	GBAA_pXO1_0057	-
NC_007322.2	50451	-	50451	50451	0.803713	4.24325	0.0498406	Intragenic_sense	GBAA_RS28680	GBAA_pXO1_0057	-
NC_007322.2	50522	-	50522	50526	10.8554	4.66046	3.86102e-31	Intergenic_sense	GBAA_RS28680	GBAA_pXO1_0057	50
NC_007322.2	50783	+	50783	50783	0.898399	3.59101	0.0191023	Intergenic_sense	GBAA_RS28685	GBAA_pXO1_0060	254
NC_007322.2	50896	+	50896	50896	0.121716	5.8048	0.0238709	Intergenic_sense	GBAA_RS28685	GBAA_pXO1_0060	141
NC_007322.2	51008	+	51006	51008	2.85561	3.91813	1.49718e-05	Intergenic_sense	GBAA_RS28685	GBAA_pXO1_0060	29
NC_007322.2	51542	+	51542	51542	1.43239	4.84237	0.000761314	Intragenic_sense	GBAA_RS28690	GBAA_pXO1_0061	-
NC_007322.2	51683	+	51683	51683	2.99997	4.87326	3.48364e-07	Intergenic_sense	GBAA_RS28695	GBAA_pXO1_0062	27
NC_007322.2	51694	+	51691	51696	5.8162	4.92278	5.97434e-18	Intergenic_sense	GBAA_RS28695	GBAA_pXO1_0062	16
NC_007322.2	52399	-	52399	52399	0.7483	6.26794	0.00277213	Intragenic_sense	GBAA_RS28700	GBAA_pXO1_0064	-
NC_007322.2	52450	-	52450	52450	3.53013	3.83109	1.5088e-06	Intragenic_sense	GBAA_RS28700	GBAA_pXO1_0064	-
NC_007322.2	52966	-	52966	52966	2.38423	8.32424	1.18342e-07	Intragenic_sense	GBAA_RS28700	GBAA_pXO1_0064	-
NC_007322.2	53704	+	53704	53704	0.164108	5.50178	0.0385238	Intragenic_antisense	GBAA_RS28700	GBAA_pXO1_0064	-
NC_007322.2	54685	+	54685	54685	1.39635	4.98764	0.0007442	Intragenic_antisense	GBAA_RS28700	GBAA_pXO1_0064	-
NC_007322.2	55622	-	55622	55622	0.647633	3.90577	0.027713	Intragenic_sense	GBAA_RS28705	GBAA_pXO1_0065	-
NC_007322.2	55818	+	55818	55818	0.0536121	5.82834	0.0362108	Intergenic_antisense	GBAA_RS28710	GBAA_pXO1_0066	-
NC_007322.2	55882	-	55880	55887	1.51332	3.74144	0.00268079	Intergenic_sense	GBAA_RS28705	GBAA_pXO1_0065	86
NC_007322.2	55898	-	55898	55898	0.973758	3.74745	0.0134089	Intergenic_sense	GBAA_RS28705	GBAA_pXO1_0065	102
NC_007322.2	55916	-	55916	55916	4.03128	4.65221	1.26849e-09	Intergenic_sense	GBAA_RS28705	GBAA_pXO1_0065	120
NC_007322.2	57953	-	57953	57953	2.98626	4.20114	4.35291e-06	Intragenic_sense	GBAA_RS28715	GBAA_pXO1_0067	-
NC_007322.2	58004	+	58004	58004	3.86394	4.23074	2.62948e-08	Intragenic_antisense	GBAA_RS28715	GBAA_pXO1_0067	-
NC_007322.2	58014	+	58012	58014	7.3987	3.92303	5.67154e-17	Intragenic_antisense	GBAA_RS28715	GBAA_pXO1_0067	-
NC_007322.2	58098	+	58098	58098	3.29365	5.60715	5.39171e-09	Intragenic_antisense	GBAA_RS28715	GBAA_pXO1_0067	-
NC_007322.2	58790	-	58790	58790	0.347801	6.14614	0.0124808	Intragenic_sense	GBAA_RS28715	GBAA_pXO1_0067	-
NC_007322.2	59033	-	59033	59033	2.97726	4.16924	6.09598e-06	Intergenic_sense	GBAA_RS28715	GBAA_pXO1_0067	16
NC_007322.2	59362	-	59362	59362	-0.0203289	5.44343	0.0477835	Intragenic_sense	GBAA_RS28720	GBAA_pXO1_0068	-
NC_007322.2	59376	-	59376	59376	0.386059	3.81938	0.0481695	Intragenic_sense	GBAA_RS28720	GBAA_pXO1_0068	-
NC_007322.2	59525	-	59523	59525	7.15323	4.16365	4.31318e-18	Intergenic_sense	GBAA_RS28720	GBAA_pXO1_0068	145
NC_007322.2	59948	+	59938	59948	9.52182	4.42655	2.09744e-25	Intergenic_sense	GBAA_RS28725	GBAA_pXO1_0069	33
NC_007322.2	60453	+	60451	60453	1.05644	4.54176	0.0031789	Intragenic_sense	GBAA_RS28725	GBAA_pXO1_0069	-
NC_007322.2	60501	+	60501	60501	0.849743	6.57356	0.00105136	Intragenic_sense	GBAA_RS28725	GBAA_pXO1_0069	-
NC_007322.2	60762	+	60762	60762	3.1029	4.39276	9.20635e-07	Intergenic_sense	GBAA_RS28730	GBAA_pXO1_0070	16
NC_007322.2	60979	+	60979	60979	1.05764	6.78784	0.000417174	Intragenic_sense	GBAA_RS28730	GBAA_pXO1_0070	-
NC_007322.2	61140	+	61140	61140	0.355939	4.0049	0.0442855	Intergenic_sense	GBAA_RS28735	GBAA_pXO1_0073	1104
NC_007322.2	61330	-	61330	61330	0.46497	3.95725	0.0318473	Intergenic_antisense	GBAA_RS28730	GBAA_pXO1_0070	-
NC_007322.2	61359	+	61359	61359	0.0435616	5.47467	0.0394322	Intergenic_sense	GBAA_RS28735	GBAA_pXO1_0073	885
NC_007322.2	61790	-	61790	61790	1.87241	5.59705	3.12327e-05	Intergenic_antisense	GBAA_RS28730	GBAA_pXO1_0070	-
NC_007322.2	61965	-	61962	61965	1.70448	7.75859	2.32904e-05	Intergenic_antisense	GBAA_RS28730	GBAA_pXO1_0070	-
NC_007322.2	62067	-	62065	62069	7.6247	4.56869	4.99625e-22	Intergenic_antisense	GBAA_RS28730	GBAA_pXO1_0070	-
NC_007322.2	62843	-	62843	62843	0.0524758	5.38119	0.0476015	Intragenic_antisense	GBAA_RS28735	GBAA_pXO1_0073	-
NC_007322.2	63954	+	63954	63954	7.75212	4.11926	4.82586e-19	Intergenic_sense	GBAA_RS28740	GBAA_pXO1_0075	136
NC_007322.2	63968	-	63968	63968	0.156471	5.9477	0.023795	Intergenic_antisense	GBAA_RS28735	GBAA_pXO1_0073	-
NC_007322.2	63990	+	63988	63990	0.460391	3.97962	0.0321709	Intergenic_sense	GBAA_RS28740	GBAA_pXO1_0075	100
NC_007322.2	63997	+	63996	63997	4.73185	5.79325	1.57671e-15	Intergenic_sense	GBAA_RS28740	GBAA_pXO1_0075	93
NC_007322.2	64003	+	64003	64003	6.32313	4.55418	5.20458e-18	Intergenic_sense	GBAA_RS28740	GBAA_pXO1_0075	87
NC_007322.2	67560	+	67560	67560	0.887741	6.5853	0.00150247	Intergenic_sense	GBAA_RS28760	GBAA_pXO1_0079	92
NC_007322.2	67648	+	67648	67648	2.3358	8.08397	2.09655e-07	Intergenic_sense	GBAA_RS28760	GBAA_pXO1_0079	4
NC_007322.2	68913	+	68911	68913	5.37559	5.06955	1.46181e-16	Intergenic_sense	GBAA_RS28765	GBAA_pXO1_0080	108
NC_007322.2	68942	+	68942	68942	1.34621	3.3635	0.00946107	Intergenic_sense	GBAA_RS28765	GBAA_pXO1_0080	79
NC_007322.2	69044	+	69044	69044	1.18003	4.66986	0.00191294	Intragenic_sense	GBAA_RS28765	GBAA_pXO1_0080	-
NC_007322.2	69126	+	69126	69126	1.9755	7.76075	2.41862e-06	Intragenic_sense	GBAA_RS28765	GBAA_pXO1_0080	-
NC_007322.2	69294	+	69294	69294	1.1536	7.05527	0.000272933	Intragenic_sense	GBAA_RS28765	GBAA_pXO1_0080	-
NC_007322.2	70215	+	70215	70215	1.30149	7.18077	0.000125061	Intragenic_sense	GBAA_RS28765	GBAA_pXO1_0080	-
NC_007322.2	71744	+	71744	71745	8.06432	4.74205	1.72971e-24	Intergenic_antisense	GBAA_RS28775	GBAA_pXO1_0082	-
NC_007322.2	71761	+	71761	71761	0.616074	4.05707	0.0195899	Intergenic_antisense	GBAA_RS28775	GBAA_pXO1_0082	-
NC_007322.2	71770	+	71768	71774	5.15787	3.52253	1.75612e-09	Intergenic_antisense	GBAA_RS28775	GBAA_pXO1_0082	-
NC_007322.2	72016	-	72016	72016	1.90664	7.66558	3.91047e-06	Intragenic_sense	GBAA_RS28775	GBAA_pXO1_0082	-
NC_007322.2	72107	-	72104	72112	13.416	5.42261	4.47236e-48	Intergenic_sense	GBAA_RS28775	GBAA_pXO1_0082	74
NC_007322.2	72274	+	72274	72274	2.98585	4.15652	9.96415e-06	Intergenic_sense	GBAA_RS28785	GBAA_pXO1_0084	1010
NC_007322.2	72310	+	72310	72310	0.11629	5.8168	0.0289011	Intergenic_sense	GBAA_RS28785	GBAA_pXO1_0084	974
NC_007322.2	73704	+	73704	73704	0.704969	6.66146	0.00292636	Intragenic_sense	GBAA_RS28785	GBAA_pXO1_0084	-
NC_007322.2	78537	+	78536	78537	0.821778	4.17592	0.0130115	Intragenic_sense	GBAA_RS28815	GBAA_pXO1_0091	-
NC_007322.2	78927	+	78927	78927	0.192816	5.74308	0.0201365	Intragenic_sense	GBAA_RS28820	GBAA_pXO1_0092	-
NC_007322.2	82947	+	82947	82947	3.30935	3.09699	8.50249e-05	Intergenic_sense	GBAA_RS28845	GBAA_pXO1_0099	1402
NC_007322.2	83024	+	83024	83024	2.79842	4.5458	3.7936e-06	Intergenic_sense	GBAA_RS28845	GBAA_pXO1_0099	1325
NC_007322.2	83186	-	83186	83188	0.95339	3.37594	0.0294895	Intergenic_antisense	GBAA_RS28830	GBAA_pXO1_0095	-
NC_007322.2	83210	-	83210	83210	3.52487	4.91885	2.00696e-08	Intergenic_antisense	GBAA_RS28830	GBAA_pXO1_0095	-
NC_007322.2	83263	+	83263	83263	0.149183	5.62272	0.0255695	Intergenic_sense	GBAA_RS28845	GBAA_pXO1_0099	1086
NC_007322.2	83312	+	83310	83312	7.85228	4.3952	1.33829e-21	Intergenic_sense	GBAA_RS28845	GBAA_pXO1_0099	1037
NC_007322.2	83335	+	83335	83335	4.56631	4.20108	5.03702e-10	Intergenic_sense	GBAA_RS28845	GBAA_pXO1_0099	1014
NC_007322.2	83362	+	83362	83362	0.82315	4.04287	0.0170767	Intergenic_sense	GBAA_RS28845	GBAA_pXO1_0099	987
NC_007322.2	83397	+	83381	83397	4.44009	4.21641	5.5489e-10	Intergenic_sense	GBAA_RS28845	GBAA_pXO1_0099	952
NC_007322.2	83995	-	83995	83995	1.04293	3.32731	0.0184796	Intergenic_antisense	GBAA_RS28830	GBAA_pXO1_0095	-
NC_007322.2	84191	+	84191	84191	1.44796	5.13774	0.000400442	Intergenic_sense	GBAA_RS28845	GBAA_pXO1_0099	158
NC_007322.2	84305	+	84305	84305	1.28076	3.33424	0.0111582	Intergenic_sense	GBAA_RS28845	GBAA_pXO1_0099	44
NC_007322.2	84330	+	84328	84330	7.73675	4.5813	2.21843e-22	Intergenic_sense	GBAA_RS28845	GBAA_pXO1_0099	19
NC_007322.2	84347	-	84347	84347	0.310028	5.70193	0.0183364	Intergenic_antisense	GBAA_RS28830	GBAA_pXO1_0095	-
NC_007322.2	85381	+	85381	85381	0.904278	4.56129	0.00611244	Intragenic_sense	GBAA_RS28845	GBAA_pXO1_0099	-
NC_007322.2	85569	-	85569	85569	0.461556	6.08958	0.00624956	Intragenic_antisense	GBAA_RS28845	GBAA_pXO1_0099	-
NC_007322.2	85695	+	85695	85695	1.54359	3.72937	0.0028522	Intergenic_sense	GBAA_RS28850	GBAA_pXO1_0101	105
NC_007322.2	86019	+	86017	86019	8.19029	5.22587	1.29058e-28	Intragenic_sense	GBAA_RS28850	GBAA_pXO1_0101	-
NC_007322.2	87074	-	87068	87078	1.93954	5.35374	4.86647e-05	Intergenic_sense	GBAA_RS28855	GBAA_pXO1_0102	23
NC_007322.2	87245	+	87245	87245	1.22533	3.53743	0.0109663	Intergenic_sense	GBAA_RS28860	GBAA_pXO1_0103	64
NC_007322.2	87478	+	87478	87478	0.512134	6.0768	0.00553562	Intragenic_sense	GBAA_RS28860	GBAA_pXO1_0103	-
NC_007322.2	87549	+	87549	87551	1.82806	3.43145	0.00257889	Intergenic_sense	GBAA_RS28865	-	62
NC_007322.2	87997	+	87997	87997	0.202864	6.01278	0.020092	Intragenic_sense	GBAA_RS28865	-	-
NC_007322.2	90765	-	90765	90765	0.792978	6.45297	0.00146206	Intragenic_antisense	GBAA_RS28880	GBAA_pXO1_0226	-
NC_007322.2	94060	-	94060	94060	0.248708	5.75901	0.0203276	Intragenic_antisense	GBAA_RS28885	-	-
NC_007322.2	97463	-	97463	97463	0.265297	5.98966	0.0138765	Intergenic_antisense	GBAA_RS28890	-	-
NC_007322.2	98247	-	98247	98247	1.81123	7.58447	9.26301e-06	Intragenic_antisense	GBAA_RS28900	GBAA_pXO1_0112	-
NC_007322.2	99782	+	99782	99782	0.498771	6.14464	0.00514224	Intragenic_sense	GBAA_RS28920	GBAA_pXO1_0116	-
NC_007322.2	100023	+	100023	100023	1.21137	6.96768	0.000237215	Intragenic_sense	GBAA_RS28920	GBAA_pXO1_0116	-
NC_007322.2	100283	+	100283	100283	2.82334	5.74498	1.66314e-07	Intragenic_sense	GBAA_RS28920	GBAA_pXO1_0116	-
NC_007322.2	100343	+	100343	100343	2.68838	6.29852	1.24766e-07	Intragenic_sense	GBAA_RS28920	GBAA_pXO1_0116	-
NC_007322.2	100453	+	100452	100454	8.13804	4.96604	2.09917e-26	Intergenic_antisense	GBAA_RS28925	GBAA_pXO1_0117	-
NC_007322.2	100491	+	100489	100494	2.47235	6.15467	5.12943e-07	Intergenic_antisense	GBAA_RS28925	GBAA_pXO1_0117	-
NC_007322.2	100573	+	100573	100573	1.4897	7.30424	4.41223e-05	Intergenic_antisense	GBAA_RS28925	GBAA_pXO1_0117	-
NC_007322.2	100590	-	100590	100590	0.126158	5.77717	0.0233606	Intergenic_antisense	GBAA_RS28920	GBAA_pXO1_0116	-
NC_007322.2	100600	-	100598	100606	10.2421	5.85446	3.93171e-41	Intergenic_antisense	GBAA_RS28920	GBAA_pXO1_0116	-
NC_007322.2	100709	+	100709	100709	0.77867	3.67634	0.0194223	Intergenic_antisense	GBAA_RS28925	GBAA_pXO1_0117	-
NC_007322.2	100998	-	100998	100998	2.14198	4.34801	9.94498e-05	Intragenic_sense	GBAA_RS28925	GBAA_pXO1_0117	-
NC_007322.2	101187	-	101187	101187	1.68925	5.34444	9.82005e-05	Intragenic_sense	GBAA_RS28925	GBAA_pXO1_0117	-
NC_007322.2	101435	+	101435	101435	1.339	6.91581	0.000152855	Intragenic_antisense	GBAA_RS28925	GBAA_pXO1_0117	-
NC_007322.2	101715	-	101715	101715	1.7872	5.35598	0.000174148	Intragenic_sense	GBAA_RS28925	GBAA_pXO1_0117	-
NC_007322.2	102437	+	102437	102437	0.109182	5.44765	0.0396589	Intragenic_antisense	GBAA_RS28930	GBAA_pXO1_0118	-
NC_007322.2	102466	+	102466	102466	0.775237	6.34744	0.00192876	Intragenic_antisense	GBAA_RS28930	GBAA_pXO1_0118	-
NC_007322.2	102575	-	102573	102580	6.40899	5.10387	3.75232e-21	Intergenic_sense	GBAA_RS28930	GBAA_pXO1_0118	80
NC_007322.2	102609	-	102608	102613	11.3588	4.63515	2.80328e-32	Intergenic_sense	GBAA_RS28930	GBAA_pXO1_0118	114
NC_007322.2	102730	+	102730	102730	4.96552	5.76452	5.95519e-17	Intergenic_antisense	GBAA_RS28935	-	-
NC_007322.2	103090	+	103090	103090	1.09313	6.78068	0.000378179	Intergenic_antisense	GBAA_RS28935	-	-
NC_007322.2	103673	+	103673	103673	0.351042	6.12052	0.00949646	Intragenic_antisense	GBAA_RS28935	-	-
NC_007322.2	103906	-	103906	103906	0.0623219	5.77646	0.0312664	Intergenic_sense	GBAA_RS28935	-	144
NC_007322.2	104116	-	104116	104117	7.69268	5.54305	1.41249e-26	Intergenic_sense	GBAA_RS28935	-	354
NC_007322.2	104128	-	104128	104128	2.34282	5.51091	7.34746e-06	Intergenic_sense	GBAA_RS28935	-	366
NC_007322.2	104256	+	104256	104256	1.46508	3.49797	0.00732084	Intergenic_sense	xrrD	xrrD	1152
NC_007322.2	104552	-	104551	104552	3.319	4.12832	1.50321e-06	Intergenic_sense	GBAA_RS28935	-	790
NC_007322.2	105408	+	105402	105409	13.5646	4.92281	5.30691e-42	Intergenic_sense	xrrD	xrrD	0
NC_007322.2	105441	+	105430	105446	9.08842	5.2485	2.40656e-31	Intragenic_sense	xrrD	xrrD	-
NC_007322.2	105461	+	105461	105461	0.969458	3.60509	0.0192932	Intragenic_sense	xrrD	xrrD	-
NC_007322.2	105480	-	105476	105480	4.90617	1.78782	0.00385815	Intragenic_antisense	xrrD	xrrD	-
NC_007322.2	105501	-	105501	105501	1.2445	4.78739	0.00136776	Intergenic_antisense	xrrD	xrrD	-
NC_007322.2	105730	-	105730	105730	1.78812	2.35252	0.0375315	Intragenic_sense	xrrB	xrrB	-
NC_007322.2	105812	+	105811	105812	1.43221	3.12396	0.0205652	Intragenic_antisense	xrrB	xrrB	-
NC_007322.2	105819	-	105819	105819	2.51314	2.97071	0.00171428	Intragenic_sense	xrrB	xrrB	-
NC_007322.2	105840	-	105840	105840	2.25287	4.19423	9.71116e-05	Intragenic_sense	xrrB	xrrB	-
NC_007322.2	105881	+	105878	105889	2.80664	5.99076	1.77095e-07	Intragenic_antisense	xrrB	xrrB	-
NC_007322.2	105906	+	105906	105906	0.283387	6.17999	0.0182579	Intragenic_antisense	xrrB	xrrB	-
NC_007322.2	105924	-	105918	105927	10.5285	4.15512	5.85651e-25	Intergenic_sense	xrrB	xrrB	0
NC_007322.2	106031	+	106031	106032	4.82318	3.96042	2.96169e-10	Intergenic_sense	GBAA_RS28950	GBAA_pXO1_0124	792
NC_007322.2	106225	+	106223	106225	3.83998	5.85127	7.99768e-11	Intergenic_sense	GBAA_RS28950	GBAA_pXO1_0124	598
NC_007322.2	106596	-	106596	106599	1.63542	3.96044	0.00168588	Intergenic_sense	xrrB	xrrB	672
NC_007322.2	106705	+	106703	106707	9.49425	4.80063	2.37675e-28	Intergenic_sense	GBAA_RS28950	GBAA_pXO1_0124	118
NC_007322.2	107984	-	107984	107984	0.625325	6.44317	0.00290313	Intragenic_antisense	GBAA_RS28950	GBAA_pXO1_0124	-
NC_007322.2	108757	-	108757	108757	0.683567	3.68167	0.0325134	Intragenic_antisense	GBAA_RS28950	GBAA_pXO1_0124	-
NC_007322.2	110071	-	110071	110071	0.755248	6.44929	0.00160586	Intragenic_sense	GBAA_RS31275	-	-
NC_007322.2	110367	-	110367	110368	0.898815	4.39107	0.00658269	Intragenic_sense	GBAA_RS28960	GBAA_pXO1_0126	-
NC_007322.2	110519	-	110518	110519	2.24727	5.08553	1.40853e-05	Intragenic_antisense	GBAA_RS28965	-	-
NC_007322.2	110528	-	110528	110528	0.145216	5.66012	0.0258628	Intragenic_antisense	GBAA_RS28965	-	-
NC_007322.2	110669	-	110668	110669	3.44777	5.70475	1.39246e-09	Intragenic_antisense	GBAA_RS28965	-	-
NC_007322.2	111464	+	111464	111464	1.18451	3.8054	0.0062095	Intragenic_sense	GBAA_RS28975	-	-
NC_007322.2	114594	+	114594	114594	1.69008	3.06114	0.00981757	Intragenic_sense	GBAA_RS28985	GBAA_pXO1_0130	-
NC_007322.2	115015	-	115015	115015	1.37017	4.76626	0.00116204	Intergenic_antisense	GBAA_RS28985	GBAA_pXO1_0130	-
NC_007322.2	115139	-	115138	115139	2.88946	4.44739	2.518e-06	Intergenic_antisense	GBAA_RS28985	GBAA_pXO1_0130	-
NC_007322.2	115547	-	115547	115547	4.56509	4.47866	2.54184e-11	Intragenic_antisense	GBAA_RS28990	-	-
NC_007322.2	116058	+	116058	116058	0.601646	6.0997	0.00458428	Intergenic_antisense	GBAA_RS31285	-	-
NC_007322.2	116769	+	116769	116769	1.11724	4.8455	0.0018112	Intergenic_antisense	GBAA_RS31285	-	-
NC_007322.2	117100	-	117100	117100	4.21108	5.9254	2.74855e-13	Intergenic_antisense	GBAA_RS28990	-	-
NC_007322.2	117150	-	117150	117150	2.57455	5.59524	6.96555e-07	Intergenic_antisense	GBAA_RS28990	-	-
NC_007322.2	117757	-	117757	117757	0.860459	4.39929	0.0086719	Intragenic_antisense	GBAA_RS29005	-	-
NC_007322.2	118170	+	118170	118170	1.38321	4.97067	0.000847743	Intergenic_antisense	GBAA_RS29010	-	-
NC_007322.2	118368	-	118368	118370	3.91078	5.07464	2.75555e-09	Intragenic_sense	GBAA_RS29010	-	-
NC_007322.2	118874	+	118874	118874	0.804817	4.49206	0.00677939	Intergenic_antisense	GBAA_RS29020	GBAA_pXO1_0137	-
NC_007322.2	119294	-	119294	119294	1.84802	5.67545	4.25635e-05	Intragenic_sense	GBAA_RS29020	GBAA_pXO1_0137	-
NC_007322.2	119306	+	119306	119306	0.179612	5.83039	0.0214342	Intragenic_antisense	GBAA_RS29020	GBAA_pXO1_0137	-
NC_007322.2	119444	+	119444	119444	0.192569	5.74177	0.0197199	Intergenic_antisense	GBAA_RS29025	GBAA_pXO1_0138	-
NC_007322.2	119450	+	119450	119450	2.74436	6.32067	1.16783e-07	Intergenic_antisense	GBAA_RS29025	GBAA_pXO1_0138	-
NC_007322.2	119471	-	119468	119474	4.04085	5.45264	5.45987e-10	Intergenic_sense	GBAA_RS29020	GBAA_pXO1_0137	123
NC_007322.2	119499	-	119498	119501	1.93745	2.58058	0.0258519	Intergenic_sense	GBAA_RS29020	GBAA_pXO1_0137	151
NC_007322.2	119508	-	119507	119508	0.425988	5.99394	0.00772672	Intergenic_sense	GBAA_RS29020	GBAA_pXO1_0137	160
NC_007322.2	119518	-	119518	119528	4.24099	4.41237	4.60163e-10	Intergenic_sense	GBAA_RS29020	GBAA_pXO1_0137	170
NC_007322.2	119538	-	119538	119538	1.86642	3.70141	0.00107787	Intergenic_sense	GBAA_RS29020	GBAA_pXO1_0137	190
NC_007322.2	119551	-	119549	119553	10.261	4.38429	6.55983e-27	Intergenic_sense	GBAA_RS29020	GBAA_pXO1_0137	203
NC_007322.2	119659	+	119659	119659	1.50535	3.75414	0.00297562	Intergenic_antisense	GBAA_RS29025	GBAA_pXO1_0138	-
NC_007322.2	119808	-	119808	119812	6.48073	5.87751	7.15828e-25	Intergenic_sense	GBAA_RS29020	GBAA_pXO1_0137	460
NC_007322.2	119901	+	119901	119901	1.91473	4.03509	0.000601265	Intergenic_antisense	GBAA_RS29025	GBAA_pXO1_0138	-
NC_007322.2	120346	-	120346	120346	4.933	4.38639	1.66085e-12	Intragenic_sense	GBAA_RS29025	GBAA_pXO1_0138	-
NC_007322.2	120526	+	120526	120526	4.22783	5.34234	4.54125e-12	Intragenic_antisense	GBAA_RS29025	GBAA_pXO1_0138	-
NC_007322.2	121355	-	121354	121355	3.63831	4.18207	1.5891e-07	Intergenic_sense	GBAA_RS29030	GBAA_pXO1_0139	224
NC_007322.2	121535	-	121535	121535	3.24113	5.80516	1.92676e-08	Intergenic_sense	GBAA_RS29030	GBAA_pXO1_0139	404
NC_007322.2	121586	-	121586	121586	0.54596	5.82028	0.0138734	Intergenic_sense	GBAA_RS29030	GBAA_pXO1_0139	455
NC_007322.2	121939	-	121939	121939	0.479197	3.84057	0.0442015	Intergenic_sense	GBAA_RS29030	GBAA_pXO1_0139	808
NC_007322.2	122019	-	122019	122019	0.121468	5.80211	0.0240596	Intergenic_sense	GBAA_RS29030	GBAA_pXO1_0139	888
NC_007322.2	122366	-	122366	122366	0.525061	3.85167	0.0373539	Intergenic_sense	GBAA_RS29030	GBAA_pXO1_0139	1235
NC_007322.2	122419	+	122419	122419	1.57808	7.34649	2.75707e-05	Intergenic_sense	GBAA_RS29035	GBAA_pXO1_0142	189
NC_007322.2	122548	+	122545	122548	10.2753	4.49433	6.58855e-28	Intergenic_sense	GBAA_RS29035	GBAA_pXO1_0142	60
NC_007322.2	122583	+	122583	122583	2.01792	7.97235	1.97466e-06	Intergenic_sense	GBAA_RS29035	GBAA_pXO1_0142	25
NC_007322.2	124098	-	124098	124098	1.84121	5.00162	0.000199419	Intragenic_antisense	GBAA_RS29035	GBAA_pXO1_0142	-
NC_007322.2	124673	-	124673	124673	0.784549	6.29678	0.00348626	Intragenic_antisense	GBAA_RS29035	GBAA_pXO1_0142	-
NC_007322.2	125597	+	125597	125597	0.139759	5.68766	0.0237653	Intragenic_sense	GBAA_RS29045	-	-
NC_007322.2	125755	-	125754	125755	0.696812	6.68588	0.00348951	Intergenic_antisense	GBAA_RS29045	-	-
NC_007322.2	126726	+	126726	126727	4.89576	4.91395	5.52275e-14	Intergenic_antisense	GBAA_RS31315	GBAA_pXO1_0145	-
NC_007322.2	127935	-	127935	127935	1.42438	4.4659	0.001141	Intragenic_sense	GBAA_RS29060	GBAA_pXO1_0146	-
NC_007322.2	128101	-	128101	128103	1.30116	3.89305	0.00470934	Intragenic_sense	GBAA_RS29060	GBAA_pXO1_0146	-
NC_007322.2	128119	+	128119	128119	0.739934	4.41869	0.00915641	Intragenic_antisense	GBAA_RS29060	GBAA_pXO1_0146	-
NC_007322.2	128187	-	128187	128187	2.68241	5.07062	3.19486e-06	Intragenic_sense	GBAA_RS29060	GBAA_pXO1_0146	-
NC_007322.2	128734	+	128734	128734	0.541023	3.97249	0.0263626	Intragenic_antisense	GBAA_RS29060	GBAA_pXO1_0146	-
NC_007322.2	128832	+	128832	128832	2.04566	3.83898	0.00057166	Intragenic_antisense	GBAA_RS29060	GBAA_pXO1_0146	-
NC_007322.2	129199	+	129199	129199	1.40636	5.27558	0.000570465	Intergenic_sense	GBAA_RS29065	GBAA_pXO1_0148	351
NC_007322.2	129291	-	129291	129291	4.41225	4.64941	4.2647e-11	Intergenic_sense	GBAA_RS29060	GBAA_pXO1_0146	99
NC_007322.2	129469	+	129469	129470	3.26536	3.68821	1.11965e-05	Intergenic_sense	GBAA_RS29065	GBAA_pXO1_0148	81
NC_007322.2	129517	+	129515	129517	4.74505	4.76579	5.19813e-13	Intergenic_sense	GBAA_RS29065	GBAA_pXO1_0148	33
NC_007322.2	129934	-	129934	129938	9.20577	4.70198	3.61673e-27	Intragenic_antisense	GBAA_RS29065	GBAA_pXO1_0148	-
NC_007322.2	130729	-	130729	130729	1.98655	4.38734	0.000209973	Intergenic_sense	GBAA_RS29070	GBAA_pXO1_0149	68
NC_007322.2	131241	-	131241	131241	0.174483	5.85453	0.0195929	Intergenic_sense	GBAA_RS29070	GBAA_pXO1_0149	580
NC_007322.2	131376	+	131376	131376	0.685817	6.35261	0.00256207	Intergenic_sense	xrrA	xrrA	9
NC_007322.2	131385	+	131382	131387	15.0539	4.55237	3.85504e-42	Intergenic_sense	xrrA	xrrA	0
NC_007322.2	131423	-	131422	131423	1.77213	2.59608	0.0376978	Intragenic_antisense	xrrA	xrrA	-
NC_007322.2	131439	+	131436	131439	1.59123	2.51767	0.0364688	Intragenic_sense	xrrA	xrrA	-
NC_007322.2	131447	+	131447	131447	3.33973	3.05551	7.5577e-05	Intragenic_sense	xrrA	xrrA	-
NC_007322.2	131462	+	131457	131463	4.18813	3.64424	8.52811e-08	Intragenic_sense	xrrA	xrrA	-
NC_007322.2	131470	+	131470	131470	1.3122	3.33888	0.0130018	Intragenic_sense	xrrA	xrrA	-
NC_007322.2	131478	+	131476	131483	2.51064	3.99409	0.0001416	Intragenic_sense	xrrA	xrrA	-
NC_007322.2	131503	+	131503	131503	1.38381	3.60665	0.00561005	Intragenic_sense	xrrA	xrrA	-
NC_007322.2	131519	+	131519	131519	1.22702	2.87924	0.0420189	Intragenic_sense	xrrA	xrrA	-
NC_007322.2	131570	+	131570	131570	1.13843	6.87383	0.000317343	Intergenic_sense	GBAA_RS29075	GBAA_pXO1_0153	678
NC_007322.2	131732	+	131732	131732	4.17827	4.44193	1.18422e-09	Intergenic_sense	GBAA_RS29075	GBAA_pXO1_0153	516
NC_007322.2	131772	+	131769	131772	2.54195	6.49243	4.9285e-07	Intergenic_sense	GBAA_RS29075	GBAA_pXO1_0153	476
NC_007322.2	132036	+	132036	132036	1.43317	3.16946	0.010914	Intergenic_sense	GBAA_RS29075	GBAA_pXO1_0153	212
NC_007322.2	132213	+	132213	132214	1.40056	5.34214	0.00107851	Intergenic_sense	GBAA_RS29075	GBAA_pXO1_0153	35
NC_007322.2	132957	-	132957	132957	0.649549	4.07291	0.0175741	Intergenic_antisense	GBAA_RS29075	GBAA_pXO1_0153	-
NC_007322.2	133060	-	133060	133060	0.490645	6.19232	0.00500082	Intergenic_antisense	GBAA_RS29075	GBAA_pXO1_0153	-
NC_007322.2	134332	+	134332	134332	0.716384	6.20777	0.00363007	Intragenic_antisense	GBAA_RS29080	GBAA_pXO1_0154	-
NC_007322.2	135029	-	135029	135029	2.25496	4.52231	4.12079e-05	Intragenic_sense	GBAA_RS29080	GBAA_pXO1_0154	-
NC_007322.2	136136	-	136136	136138	2.44797	4.01394	0.000222131	Intergenic_sense	GBAA_RS29080	GBAA_pXO1_0154	34
NC_007322.2	136146	+	136146	136146	2.1432	4.06079	0.00022399	Intergenic_sense	GBAA_RS29085	GBAA_pXO1_0155	97
NC_007322.2	137102	-	137102	137107	2.42714	5.44593	2.21826e-06	Intergenic_antisense	GBAA_RS29085	GBAA_pXO1_0155	-
NC_007322.2	137290	-	137290	137290	1.58764	4.91654	0.000509082	Intragenic_antisense	GBAA_RS29090	GBAA_pXO1_0156	-
NC_007322.2	137663	+	137663	137663	0.282465	5.88194	0.0145074	Intragenic_sense	GBAA_RS29090	GBAA_pXO1_0156	-
NC_007322.2	138243	+	138243	138243	0.117279	5.83099	0.0249459	Intergenic_sense	GBAA_RS29095	GBAA_pXO1_0157	33
NC_007322.2	141155	-	141155	141155	2.18418	7.79236	1.45797e-06	Intergenic_antisense	GBAA_RS29095	GBAA_pXO1_0157	-
NC_007322.2	141844	+	141836	141846	13.0144	5.04907	2.07878e-41	Intergenic_sense	xrrC	xrrC	0
NC_007322.2	141857	+	141855	141857	2.01372	2.67405	0.0126874	Intragenic_sense	xrrC	xrrC	-
NC_007322.2	141873	+	141873	141873	0.00532809	5.71686	0.0425638	Intragenic_sense	xrrC	xrrC	-
NC_007322.2	143411	+	143411	143411	-0.0341884	5.55522	0.0432581	Intergenic_sense	GBAA_RS29110	GBAA_pXO1_0164	368
NC_007322.2	143461	-	143461	143461	2.4682	5.41518	1.40729e-05	Intergenic_antisense	GBAA_RS29105	GBAA_pXO1_0163	-
NC_007322.2	143558	-	143558	143558	2.40976	3.07308	0.00119764	Intergenic_antisense	GBAA_RS29105	GBAA_pXO1_0163	-
NC_007322.2	143721	+	143714	143721	5.91685	4.18363	3.84655e-15	Intergenic_sense	GBAA_RS29110	GBAA_pXO1_0164	58
NC_007322.2	143747	+	143747	143749	0.841781	6.60513	0.00105626	Intergenic_sense	GBAA_RS29110	GBAA_pXO1_0164	32
NC_007322.2	143802	+	143802	143802	0.126654	5.78078	0.0240977	Intragenic_sense	GBAA_RS29110	GBAA_pXO1_0164	-
NC_007322.2	144728	-	144728	144728	0.85489	6.55814	0.00149585	Intragenic_antisense	GBAA_RS29110	GBAA_pXO1_0164	-
NC_007322.2	146436	-	146436	146436	4.43985	5.39286	3.7842e-13	Intergenic_antisense	GBAA_RS29110	GBAA_pXO1_0164	-
NC_007322.2	147227	-	147225	147227	3.9417	4.45792	4.10213e-09	Intragenic_antisense	GBAA_RS29115	GBAA_pXO1_0166	-
NC_007322.2	147986	+	147986	147988	2.37098	4.49361	3.0447e-05	Intergenic_antisense	GBAA_RS29130	GBAA_pXO1_0171	-
NC_007322.2	148825	+	148825	148825	4.61523	5.07396	2.51624e-13	Intergenic_antisense	GBAA_RS29130	GBAA_pXO1_0171	-
NC_007322.2	149315	+	149315	149315	0.448068	3.84126	0.0413171	Intergenic_antisense	GBAA_RS29135	GBAA_pXO1_0172	-
NC_007322.2	149652	-	149652	149652	2.24049	3.24429	0.0012423	Intragenic_sense	GBAA_RS29135	GBAA_pXO1_0172	-
NC_007322.2	151721	-	151719	151721	1.10145	6.86284	0.000407813	Intragenic_sense	GBAA_RS29135	GBAA_pXO1_0172	-
NC_007322.2	151729	-	151729	151730	0.668598	6.20622	0.00333614	Intragenic_sense	GBAA_RS29135	GBAA_pXO1_0172	-
NC_007322.2	151743	-	151743	151743	0.663906	5.94107	0.00890867	Intragenic_sense	GBAA_RS29135	GBAA_pXO1_0172	-
NC_007322.2	151763	-	151763	151763	0.915128	4.25307	0.00829426	Intragenic_sense	GBAA_RS29135	GBAA_pXO1_0172	-
NC_007322.2	151805	-	151804	151805	2.6241	3.91674	4.42049e-05	Intergenic_sense	GBAA_RS29135	GBAA_pXO1_0172	19
NC_007322.2	151815	-	151815	151815	4.23653	3.75771	7.43686e-08	Intergenic_sense	GBAA_RS29135	GBAA_pXO1_0172	29
NC_007322.2	152480	+	152480	152483	1.41616	4.13629	0.00311919	Intergenic_sense	GBAA_RS29145	GBAA_pXO1_0176	1067
NC_007322.2	152531	+	152531	152531	0.464271	3.94069	0.0359739	Intergenic_sense	GBAA_RS29145	GBAA_pXO1_0176	1016
NC_007322.2	153292	-	153292	153292	2.37168	4.72362	1.38941e-05	Intergenic_sense	GBAA_RS29135	GBAA_pXO1_0172	1506
NC_007322.2	153815	+	153815	153815	1.67712	4.46435	0.000441742	Intergenic_sense	GBAA_RS29150	GBAA_pXO1_0177	17
NC_007322.2	154609	-	154609	154609	0.620687	4.06518	0.020849	Intergenic_antisense	GBAA_RS29150	GBAA_pXO1_0177	-
NC_007322.2	155127	+	155127	155127	0.443607	5.87702	0.0101963	Intergenic_antisense	GBAA_RS29165	GBAA_pXO1_0182	-
NC_007322.2	156360	-	156360	156360	1.29949	3.23287	0.0125049	Intergenic_sense	GBAA_RS29165	GBAA_pXO1_0182	60
NC_007322.2	156751	+	156750	156751	4.32568	4.32843	4.11882e-10	Intragenic_sense	GBAA_RS29170	GBAA_pXO1_0183	-
NC_007322.2	156784	-	156784	156784	0.64944	6.07997	0.0054448	Intragenic_antisense	GBAA_RS29170	GBAA_pXO1_0183	-
NC_007322.2	157357	+	157357	157357	2.06788	5.5986	1.40795e-05	Intragenic_sense	GBAA_RS29175	GBAA_pXO1_0184	-
NC_007322.2	158133	+	158125	158134	14.0211	4.6355	1.64857e-39	Intergenic_sense	GBAA_RS29180	-	492
NC_007322.2	158153	+	158153	158156	4.71982	4.33228	3.38456e-11	Intergenic_sense	GBAA_RS29180	-	472
NC_007322.2	158407	-	158407	158408	1.48725	4.32133	0.00134861	Intergenic_antisense	GBAA_RS29175	GBAA_pXO1_0184	-
NC_007322.2	158474	-	158474	158474	0.76702	4.19049	0.0111975	Intergenic_antisense	GBAA_RS29175	GBAA_pXO1_0184	-
NC_007322.2	158496	-	158495	158497	11.1619	4.27257	7.76904e-28	Intergenic_antisense	GBAA_RS29175	GBAA_pXO1_0184	-
NC_007322.2	158998	-	158998	158998	1.20162	6.87312	0.000239019	Intergenic_antisense	GBAA_RS29180	-	-
NC_007322.2	159400	+	159400	159401	1.8969	4.20643	0.000291007	Intergenic_sense	GBAA_RS29190	-	212
NC_007322.2	159754	-	159754	159754	2.49696	5.25305	6.16313e-06	Intragenic_antisense	GBAA_RS29190	-	-
NC_007322.2	160240	+	160240	160240	0.880787	3.49372	0.0246258	Intergenic_sense	GBAA_RS29195	GBAA_pXO1_0190	38
NC_007322.2	160253	+	160253	160253	6.50916	3.98385	1.54878e-15	Intergenic_sense	GBAA_RS29195	GBAA_pXO1_0190	25
NC_007322.2	160502	+	160502	160502	1.62162	4.94773	0.000759208	Intragenic_sense	GBAA_RS29195	GBAA_pXO1_0190	-
NC_007322.2	160513	+	160513	160513	3.46855	4.53971	1.04122e-07	Intragenic_sense	GBAA_RS29195	GBAA_pXO1_0190	-
NC_007322.2	161144	+	161144	161144	1.40718	5.0028	0.001775	Intragenic_sense	GBAA_RS29195	GBAA_pXO1_0190	-
NC_007322.2	161295	+	161292	161295	2.21172	5.83168	5.17232e-06	Intragenic_sense	GBAA_RS29195	GBAA_pXO1_0190	-
NC_007322.2	161385	-	161385	161385	0.0351749	5.54769	0.0448642	Intragenic_antisense	GBAA_RS29195	GBAA_pXO1_0190	-
NC_007322.2	162128	+	162128	162128	2.65804	5.50994	6.19677e-07	Intergenic_sense	GBAA_RS29225	GBAA_pXO1_0197	3232
NC_007322.2	162178	+	162178	162178	3.9543	3.973	4.70157e-08	Intergenic_sense	GBAA_RS29225	GBAA_pXO1_0197	3182
NC_007322.2	162509	-	162509	162509	1.07906	6.96962	0.000397299	Intergenic_antisense	GBAA_RS29200	GBAA_pXO1_0191	-
NC_007322.2	164449	+	164449	164449	4.60909	5.00656	1.0246e-12	Intergenic_sense	GBAA_RS29225	GBAA_pXO1_0197	911
NC_007322.2	164833	-	164833	164833	0.0387301	5.51262	0.0372399	Intergenic_antisense	GBAA_RS29200	GBAA_pXO1_0191	-
NC_007322.2	165328	+	165328	165328	2.65801	4.57995	6.26429e-06	Intergenic_sense	GBAA_RS29225	GBAA_pXO1_0197	32
NC_007322.2	165369	+	165369	165369	0.490642	5.88325	0.00960359	Intragenic_sense	GBAA_RS29225	GBAA_pXO1_0197	-
NC_007322.2	165725	+	165725	165725	0.359894	6.07898	0.00892914	Intragenic_sense	GBAA_RS29225	GBAA_pXO1_0197	-
NC_007322.2	165816	+	165816	165816	1.31502	7.03655	0.000167121	Intragenic_sense	GBAA_RS29225	GBAA_pXO1_0197	-
NC_007322.2	166672	+	166670	166672	6.74584	4.34563	2.70879e-18	Intergenic_sense	GBAA_RS29230	GBAA_pXO1_0199	26
NC_007322.2	166893	+	166893	166893	0.51144	6.07135	0.00553114	Intragenic_sense	GBAA_RS29230	GBAA_pXO1_0199	-
NC_007322.2	167319	+	167319	167319	1.61838	3.82538	0.00438632	Intragenic_sense	GBAA_RS29230	GBAA_pXO1_0199	-
NC_007322.2	167414	-	167414	167414	-0.0193017	5.45603	0.0464256	Intragenic_antisense	GBAA_RS29230	GBAA_pXO1_0199	-
NC_007322.2	168098	-	168098	168098	1.13043	4.68965	0.00274106	Intragenic_antisense	GBAA_RS29235	GBAA_pXO1_0200	-
NC_007322.2	168641	-	168640	168641	6.11389	4.9407	3.63486e-19	Intragenic_antisense	GBAA_RS29235	GBAA_pXO1_0200	-
NC_007322.2	169026	+	169026	169026	1.82738	4.54799	0.000220877	Intragenic_sense	GBAA_RS29235	GBAA_pXO1_0200	-
NC_007322.2	169158	-	169158	169158	3.32511	5.29764	2.15096e-08	Intergenic_antisense	GBAA_RS29235	GBAA_pXO1_0200	-
NC_007322.2	169451	-	169451	169451	1.04	3.0949	0.031671	Intragenic_sense	GBAA_RS29240	GBAA_pXO1_0201	-
NC_007322.2	169802	-	169802	169802	0.305951	5.74034	0.0170767	Intragenic_sense	GBAA_RS29240	GBAA_pXO1_0201	-
NC_007322.2	170376	-	170376	170376	1.62708	7.43843	2.18205e-05	Intragenic_sense	GBAA_RS29240	GBAA_pXO1_0201	-
NC_007322.2	170609	-	170609	170609	3.10523	4.98814	1.2205e-07	Intragenic_sense	GBAA_RS29240	GBAA_pXO1_0201	-
NC_007322.2	172112	-	172112	172112	3.95515	4.74952	1.76621e-09	Intergenic_sense	GBAA_RS29255	GBAA_pXO1_0204	44
NC_007322.2	172236	+	172236	172238	2.8266	4.37266	3.99663e-06	Intergenic_sense	GBAA_RS29260	GBAA_pXO1_0205	72
NC_007322.2	172266	+	172264	172266	3.09809	4.01057	3.57047e-06	Intergenic_sense	GBAA_RS29260	GBAA_pXO1_0205	42
NC_007322.2	172654	+	172654	172654	0.619563	6.25588	0.0029589	Intragenic_sense	GBAA_RS29260	GBAA_pXO1_0205	-
NC_007322.2	173117	+	173117	173117	1.4497	4.89143	0.000749864	Intragenic_sense	GBAA_RS29260	GBAA_pXO1_0205	-
NC_007322.2	173168	-	173168	173168	1.39178	6.9454	0.000212156	Intragenic_antisense	GBAA_RS29260	GBAA_pXO1_0205	-
NC_007322.2	173268	+	173268	173268	1.46929	4.09632	0.00232265	Intragenic_sense	GBAA_RS29260	GBAA_pXO1_0205	-
NC_007322.2	173520	+	173520	173520	4.5766	5.82738	8.01821e-15	Intergenic_sense	GBAA_RS29265	GBAA_pXO1_0206	212
NC_007322.2	173910	-	173910	173913	2.346	5.97088	2.21815e-06	Intragenic_antisense	GBAA_RS29265	GBAA_pXO1_0206	-
NC_007322.2	174029	-	174029	174029	5.98093	5.27496	1.62637e-20	Intergenic_antisense	GBAA_RS29265	GBAA_pXO1_0206	-
NC_007322.2	174123	+	174123	174123	3.88537	5.74826	7.98874e-11	Intergenic_antisense	GBAA_RS29270	GBAA_pXO1_0207	-
NC_007322.2	175429	-	175429	175429	1.35733	7.29086	0.000107886	Intergenic_sense	GBAA_RS29280	GBAA_pXO1_0209	72
NC_007322.2	176461	+	176461	176461	0.945577	6.65493	0.000698696	Intragenic_antisense	GBAA_RS29295	GBAA_pXO1_0212	-
NC_007322.2	176699	-	176699	176699	4.49351	4.25747	2.81008e-10	Intergenic_sense	GBAA_RS29295	GBAA_pXO1_0212	115
NC_007322.2	177592	-	177592	177592	0.874545	3.58816	0.0181177	Intragenic_sense	GBAA_RS29300	GBAA_pXO1_0213	-
NC_007322.2	179299	-	179299	179299	1.69952	3.54794	0.00292524	Intragenic_sense	GBAA_RS29300	GBAA_pXO1_0213	-
NC_007322.2	179494	-	179489	179495	3.74277	4.37326	3.12032e-08	Intergenic_sense	GBAA_RS29300	GBAA_pXO1_0213	72
NC_007322.2	179515	-	179510	179516	9.38075	4.93765	1.74429e-29	Intergenic_sense	GBAA_RS29300	GBAA_pXO1_0213	93
NC_007322.2	181450	+	181449	181450	0.965564	6.85928	0.000742862	Intergenic_sense	GBAA_RS28460	-	209
NC_007322.2	181458	+	181458	181461	0.719581	6.59715	0.00217965	Intergenic_sense	GBAA_RS28460	-	201
NC_007530.2	154	+	152	155	7.97272	4.96398	1.16604e-25	Intergenic_sense	GBAA_RS00015	GBAA_0001	253
NC_007530.2	1729	-	1729	1729	0.215649	5.56034	0.0289799	Intragenic_antisense	GBAA_RS00015	GBAA_0001	-
NC_007530.2	2936	+	2936	2936	0.108173	5.87785	0.0278831	Intragenic_sense	GBAA_RS00020	GBAA_0002	-
NC_007530.2	2942	+	2942	2942	0.0762988	5.69778	0.0284032	Intragenic_sense	GBAA_RS00020	GBAA_0002	-
NC_007530.2	3164	+	3164	3164	6.05668	3.75319	5.80372e-13	Intergenic_sense	GBAA_RS00025	GBAA_0003	29
NC_007530.2	3291	+	3291	3291	1.2802	3.3882	0.00972572	Intragenic_sense	GBAA_RS00025	GBAA_0003	-
NC_007530.2	4383	+	4383	4383	1.97432	3.56582	0.00130746	Intragenic_sense	GBAA_RS00030	GBAA_0004	-
NC_007530.2	4471	-	4471	4471	-0.0380309	5.59131	0.0481706	Intragenic_antisense	GBAA_RS00030	GBAA_0004	-
NC_007530.2	5380	+	5380	5380	0.858557	3.36092	0.0361633	Intragenic_sense	GBAA_RS00035	GBAA_0005	-
NC_007530.2	5517	+	5517	5517	4.01309	5.13925	1.1922e-10	Intragenic_sense	GBAA_RS00035	GBAA_0005	-
NC_007530.2	5557	-	5557	5557	0.211754	5.97009	0.0176784	Intragenic_antisense	GBAA_RS00035	GBAA_0005	-
NC_007530.2	7345	+	7345	7345	1.35384	7.0933	9.50562e-05	Intragenic_sense	GBAA_RS00040	GBAA_0006	-
NC_007530.2	9143	+	9143	9143	2.36148	2.9704	0.0018566	Intergenic_sense	GBAA_RS00045	Ba16SA	164
NC_007530.2	9186	-	9186	9186	2.04957	7.64299	3.77666e-06	Intergenic_antisense	GBAA_RS00040	GBAA_0006	-
NC_007530.2	9217	+	9217	9217	7.52144	2.88809	1.21891e-10	Intergenic_sense	GBAA_RS00045	Ba16SA	90
NC_007530.2	10979	+	10979	10979	0.956517	3.44704	0.0430876	Intergenic_sense	GBAA_RS00050	tRNA-Ile-1	13
NC_007530.2	12361	-	12361	12361	0.0580893	5.80447	0.0331012	Intragenic_antisense	GBAA_RS00060	Ba23SA	-
NC_007530.2	14475	-	14475	14475	1.89458	4.55636	0.000302971	Intragenic_sense	GBAA_RS00070	GBAA_0007	-
NC_007530.2	15128	-	15128	15128	1.80388	5.29536	8.08558e-05	Intragenic_sense	GBAA_RS00070	GBAA_0007	-
NC_007530.2	15403	-	15403	15403	0.874755	4.52987	0.00513358	Intergenic_sense	GBAA_RS00070	GBAA_0007	106
NC_007530.2	15437	+	15434	15438	8.3865	4.70488	3.2216e-25	Intergenic_sense	GBAA_RS00075	GBAA_0008	31
NC_007530.2	15461	+	15461	15461	1.04039	4.86509	0.00305876	Intergenic_sense	GBAA_RS00075	GBAA_0008	7
NC_007530.2	17004	+	16999	17006	7.33658	4.63839	3.02614e-21	Intergenic_sense	GBAA_RS00080	GBAA_0009	32
NC_007530.2	18454	+	18454	18454	9.50402	4.31201	2.60055e-24	Intergenic_sense	GBAA_RS00085	GBAA_0010	60
NC_007530.2	20040	+	20038	20040	2.01032	3.82214	0.000518824	Intergenic_sense	GBAA_RS00095	GBAA_0012	298
NC_007530.2	20051	+	20050	20054	12.428	4.55248	3.64877e-34	Intergenic_sense	GBAA_RS00095	GBAA_0012	287
NC_007530.2	20060	+	20060	20060	3.72528	3.65896	1.23867e-06	Intergenic_sense	GBAA_RS00095	GBAA_0012	278
NC_007530.2	20067	+	20067	20067	3.2256	1.76006	0.0481582	Intergenic_sense	GBAA_RS00095	GBAA_0012	271
NC_007530.2	20079	+	20073	20090	3.27512	4.39978	3.6482e-07	Intergenic_sense	GBAA_RS00095	GBAA_0012	259
NC_007530.2	20099	+	20099	20099	4.74167	6.79709	1.07761e-17	Intergenic_sense	GBAA_RS00095	GBAA_0012	239
NC_007530.2	21278	+	21278	21278	3.62546	3.43862	6.13642e-06	Intragenic_sense	GBAA_RS00095	GBAA_0012	-
NC_007530.2	21471	-	21471	21471	1.46884	7.52369	9.81616e-05	Intragenic_antisense	GBAA_RS00095	GBAA_0012	-
NC_007530.2	21549	-	21549	21549	-0.0385417	5.58998	0.0438006	Intragenic_antisense	GBAA_RS00095	GBAA_0012	-
NC_007530.2	21564	+	21564	21564	2.00615	3.63356	0.00108516	Intragenic_sense	GBAA_RS00095	GBAA_0012	-
NC_007530.2	21761	+	21759	21761	8.63135	4.97452	4.76457e-28	Intergenic_sense	GBAA_RS00100	tRNA-Ser-1	8
NC_007530.2	21775	+	21775	21775	0.855789	3.59271	0.0224647	Intragenic_sense	GBAA_RS00100	tRNA-Ser-1	-
NC_007530.2	21976	+	21976	21976	1.86697	5.29601	8.01768e-05	Intergenic_sense	GBAA_RS00105	GBAA_0013	52
NC_007530.2	22029	-	22029	22029	2.74072	5.13045	8.15279e-07	Intragenic_antisense	GBAA_RS00105	GBAA_0013	-
NC_007530.2	22086	+	22086	22086	0.100121	5.53309	0.0341206	Intragenic_sense	GBAA_RS00105	GBAA_0013	-
NC_007530.2	23815	-	23815	23815	4.39685	4.65341	9.58173e-11	Intergenic_sense	GBAA_RS00115	GBAA_0015	53
NC_007530.2	23957	+	23957	23957	0.364562	6.05792	0.00913251	Intragenic_antisense	GBAA_RS00120	GBAA_0016	-
NC_007530.2	24026	+	24026	24026	0.902692	6.50956	0.00151009	Intragenic_antisense	GBAA_RS00120	GBAA_0016	-
NC_007530.2	25266	-	25266	25266	0.451708	4.02399	0.0329898	Intragenic_antisense	GBAA_RS29355	-	-
NC_007530.2	25282	-	25282	25282	1.4835	5.21496	0.000288177	Intragenic_antisense	GBAA_RS29355	-	-
NC_007530.2	25481	+	25481	25482	6.24184	4.54281	7.86684e-18	Intergenic_sense	GBAA_RS00135	GBAA_0019	31
NC_007530.2	25877	+	25877	25877	0.448729	5.84251	0.0129106	Intragenic_sense	GBAA_RS00135	GBAA_0019	-
NC_007530.2	28222	-	28222	28222	1.29839	6.96887	0.000138406	Intragenic_antisense	GBAA_RS00150	GBAA_0022	-
NC_007530.2	28949	+	28949	28949	0.375314	6.2597	0.010864	Intergenic_sense	GBAA_RS00160	Ba16SB	152
NC_007530.2	29011	+	29010	29011	7.5391	2.88817	1.15344e-10	Intergenic_sense	GBAA_RS00160	Ba16SB	90
NC_007530.2	30773	+	30773	30773	0.797272	3.86138	0.0280672	Intergenic_sense	GBAA_RS00165	tRNA-Ile-2	13
NC_007530.2	34207	-	34207	34207	1.48643	7.31352	4.43187e-05	Intergenic_antisense	GBAA_RS00180	Ba5SB	-
NC_007530.2	34527	+	34527	34527	0.665366	4.1234	0.0156763	Intergenic_sense	GBAA_RS00190	GBAA_0026	27
NC_007530.2	35329	+	35329	35329	2.3401	4.22912	5.60185e-05	Intragenic_sense	GBAA_RS00190	GBAA_0026	-
NC_007530.2	35483	+	35483	35483	1.46622	5.18376	0.000404022	Intragenic_sense	GBAA_RS00190	GBAA_0026	-
NC_007530.2	35964	+	35964	35964	0.94599	6.65642	0.000741617	Intragenic_sense	GBAA_RS00190	GBAA_0026	-
NC_007530.2	36610	+	36598	36611	6.26684	4.45646	1.66419e-17	Intergenic_sense	GBAA_RS00200	GBAA_0028	29
NC_007530.2	36837	-	36837	36837	1.12471	6.61948	0.000603238	Intragenic_antisense	GBAA_RS00200	GBAA_0028	-
NC_007530.2	37092	-	37092	37092	0.936226	6.51539	0.000919232	Intragenic_antisense	GBAA_RS00200	GBAA_0028	-
NC_007530.2	37306	+	37305	37306	4.47929	4.87165	8.79809e-12	Intragenic_sense	GBAA_RS00200	GBAA_0028	-
NC_007530.2	37526	-	37526	37526	0.654113	6.31447	0.00254789	Intragenic_antisense	GBAA_RS00200	GBAA_0028	-
NC_007530.2	37643	+	37642	37643	2.84157	4.18097	1.12923e-05	Intragenic_sense	GBAA_RS00205	GBAA_0029	-
NC_007530.2	40663	-	40663	40663	2.31407	5.00651	1.37607e-05	Intragenic_antisense	GBAA_RS00225	GBAA_0033	-
NC_007530.2	40686	+	40686	40686	0.565202	6.02879	0.00569031	Intragenic_sense	GBAA_RS00225	GBAA_0033	-
NC_007530.2	40771	-	40771	40771	0.202381	5.67651	0.0237322	Intragenic_antisense	GBAA_RS00225	GBAA_0033	-
NC_007530.2	41144	-	41141	41144	2.56167	4.75748	5.7741e-06	Intergenic_sense	GBAA_RS00230	GBAA_0034	37
NC_007530.2	41150	-	41150	41150	2.27317	3.73661	0.000286744	Intergenic_sense	GBAA_RS00230	GBAA_0034	43
NC_007530.2	41187	-	41185	41189	12.0544	4.42252	1.53676e-31	Intergenic_sense	GBAA_RS00230	GBAA_0034	80
NC_007530.2	41264	-	41264	41264	4.55353	5.28965	9.11143e-12	Intergenic_sense	GBAA_RS00230	GBAA_0034	157
NC_007530.2	41563	+	41559	41563	6.33882	4.42808	1.38382e-17	Intergenic_sense	GBAA_RS00235	GBAA_0036	8
NC_007530.2	43482	+	43480	43482	2.5795	3.63809	0.000123732	Intragenic_sense	GBAA_RS00235	GBAA_0036	-
NC_007530.2	43670	+	43670	43670	1.85388	5.40834	7.7275e-05	Intergenic_sense	GBAA_RS00240	GBAA_0037	76
NC_007530.2	43687	+	43687	43687	2.82393	4.59844	2.39298e-06	Intergenic_sense	GBAA_RS00240	GBAA_0037	59
NC_007530.2	44608	+	44608	44610	1.9834	4.1113	0.000299862	Intergenic_sense	GBAA_RS00245	GBAA_0038	120
NC_007530.2	44703	+	44701	44704	4.45546	3.68006	1.24886e-08	Intergenic_sense	GBAA_RS00245	GBAA_0038	25
NC_007530.2	44782	+	44782	44782	0.0958497	5.57009	0.0348107	Intragenic_sense	GBAA_RS00245	GBAA_0038	-
NC_007530.2	47226	-	47226	47226	4.06554	6.96406	6.11587e-14	Intergenic_antisense	GBAA_RS00255	GBAA_0040	-
NC_007530.2	47696	+	47696	47696	2.65855	5.46052	6.86471e-07	Intergenic_sense	GBAA_RS00265	GBAA_0042	50
NC_007530.2	47856	+	47856	47856	0.278409	5.91463	0.0134234	Intragenic_sense	GBAA_RS00265	GBAA_0042	-
NC_007530.2	47937	+	47937	47937	0.0988401	5.91837	0.0327359	Intergenic_sense	GBAA_RS00270	GBAA_0043	155
NC_007530.2	48027	+	48026	48028	7.35047	4.48464	2.63012e-20	Intergenic_sense	GBAA_RS00270	GBAA_0043	65
NC_007530.2	48068	+	48058	48069	5.91595	5.38034	1.35272e-20	Intergenic_sense	GBAA_RS00270	GBAA_0043	24
NC_007530.2	48077	+	48077	48077	-0.0236721	5.49251	0.048806	Intergenic_sense	GBAA_RS00270	GBAA_0043	15
NC_007530.2	48998	+	48998	48999	6.49456	4.92741	3.97705e-20	Intergenic_sense	GBAA_RS00275	GBAA_0044	27
NC_007530.2	49634	+	49634	49634	1.84457	4.69617	0.000192474	Intragenic_sense	GBAA_RS00275	GBAA_0044	-
NC_007530.2	49678	+	49678	49678	1.20901	3.18367	0.0224651	Intragenic_sense	GBAA_RS00275	GBAA_0044	-
NC_007530.2	49928	+	49928	49928	2.56649	3.64239	0.000126439	Intergenic_sense	GBAA_RS00280	GBAA_0046	68
NC_007530.2	49966	+	49966	49966	4.59958	4.69768	3.97757e-12	Intergenic_sense	GBAA_RS00280	GBAA_0046	30
NC_007530.2	50488	+	50484	50488	9.53057	4.14472	6.09849e-23	Intergenic_sense	GBAA_RS00285	GBAA_0047	35
NC_007530.2	51059	+	51059	51062	8.82642	4.64953	8.39542e-26	Intergenic_sense	GBAA_RS00290	GBAA_0048	80
NC_007530.2	51110	+	51107	51111	6.54161	4.9975	1.06027e-20	Intergenic_sense	GBAA_RS00290	GBAA_0048	29
NC_007530.2	51118	+	51118	51120	1.14374	6.83702	0.000280648	Intergenic_sense	GBAA_RS00290	GBAA_0048	21
NC_007530.2	52425	+	52425	52425	1.7317	7.55492	1.21081e-05	Intragenic_sense	GBAA_RS00290	GBAA_0048	-
NC_007530.2	53489	+	53489	53489	2.89504	5.15757	3.43471e-07	Intragenic_sense	GBAA_RS00295	GBAA_0049	-
NC_007530.2	53538	+	53538	53538	0.969433	4.39943	0.00802147	Intragenic_sense	GBAA_RS00300	GBAA_0050	-
NC_007530.2	53613	+	53613	53613	4.97483	4.79517	4.45415e-14	Intragenic_sense	GBAA_RS00300	GBAA_0050	-
NC_007530.2	53811	+	53811	53811	2.08133	3.48577	0.00105616	Intragenic_sense	GBAA_RS00300	GBAA_0050	-
NC_007530.2	58056	+	58054	58056	3.69095	5.48279	3.20699e-10	Intergenic_sense	GBAA_RS00315	GBAA_0053	134
NC_007530.2	58070	+	58070	58070	0.576374	6.24338	0.00344331	Intergenic_sense	GBAA_RS00315	GBAA_0053	120
NC_007530.2	58908	-	58906	58911	3.18444	5.47313	1.84626e-08	Intergenic_antisense	GBAA_RS00315	GBAA_0053	-
NC_007530.2	58928	+	58924	58929	4.39481	4.1893	1.21186e-09	Intergenic_sense	GBAA_RS00320	GBAA_0054	29
NC_007530.2	59541	+	59541	59541	1.75954	5.29583	8.72369e-05	Intragenic_sense	GBAA_RS00320	GBAA_0054	-
NC_007530.2	59928	+	59927	59928	2.37717	8.26509	1.18527e-07	Intragenic_sense	GBAA_RS00320	GBAA_0054	-
NC_007530.2	60267	+	60261	60267	1.63229	3.85819	0.00150578	Intragenic_sense	GBAA_RS00320	GBAA_0054	-
NC_007530.2	60325	+	60325	60325	0.0491643	5.43067	0.0489197	Intragenic_sense	GBAA_RS00320	GBAA_0054	-
NC_007530.2	60360	+	60360	60360	1.99855	4.58499	0.000137161	Intragenic_sense	GBAA_RS00320	GBAA_0054	-
NC_007530.2	60772	+	60772	60772	1.24921	2.72236	0.0393213	Intragenic_sense	GBAA_RS00325	GBAA_0055	-
NC_007530.2	61029	+	61029	61029	1.6826	4.19021	0.00105883	Intragenic_sense	GBAA_RS00325	GBAA_0055	-
NC_007530.2	61876	+	61876	61876	2.50564	4.16664	4.82495e-05	Intragenic_sense	GBAA_RS00325	GBAA_0055	-
NC_007530.2	61882	+	61882	61882	1.41071	4.84115	0.000917743	Intragenic_sense	GBAA_RS00325	GBAA_0055	-
NC_007530.2	63044	-	63044	63044	0.695193	6.51811	0.00230635	Intragenic_antisense	GBAA_RS00340	GBAA_0058	-
NC_007530.2	63059	+	63059	63059	2.44797	4.96751	2.27704e-05	Intragenic_sense	GBAA_RS00340	GBAA_0058	-
NC_007530.2	63236	+	63236	63236	6.7915	4.38801	1.38232e-18	Intragenic_sense	GBAA_RS00340	GBAA_0058	-
NC_007530.2	63740	+	63731	63741	5.9328	4.22074	4.36542e-15	Intergenic_sense	GBAA_RS00350	GBAA_0060	42
NC_007530.2	63911	+	63911	63911	0.1126	5.85393	0.0259505	Intragenic_sense	GBAA_RS00350	GBAA_0060	-
NC_007530.2	63994	+	63994	63994	1.16807	4.13604	0.00422664	Intragenic_sense	GBAA_RS00350	GBAA_0060	-
NC_007530.2	64404	+	64403	64404	9.85115	5.13993	6.11863e-32	Intergenic_sense	GBAA_RS00355	tRNA-Met-1	21
NC_007530.2	65311	+	65311	65311	1.32074	4.84587	0.000939018	Intragenic_sense	GBAA_RS00365	GBAA_0061	-
NC_007530.2	66696	+	66696	66696	2.54746	4.74394	5.95144e-06	Intragenic_sense	GBAA_RS00365	GBAA_0061	-
NC_007530.2	67412	+	67412	67412	1.86262	4.34569	0.000264449	Intergenic_sense	GBAA_RS00370	GBAA_0062	136
NC_007530.2	67500	+	67497	67500	9.92333	4.72463	1.5094e-28	Intergenic_sense	GBAA_RS00370	GBAA_0062	48
NC_007530.2	68398	+	68398	68398	8.22299	4.41303	2.04799e-22	Intragenic_sense	GBAA_RS00370	GBAA_0062	-
NC_007530.2	68404	+	68404	68404	2.08661	4.70566	8.05087e-05	Intragenic_sense	GBAA_RS00370	GBAA_0062	-
NC_007530.2	69574	+	69572	69574	5.4934	5.46854	3.90522e-18	Intergenic_sense	GBAA_RS00380	GBAA_0064	29
NC_007530.2	71630	+	71630	71630	4.41437	4.64864	7.25366e-11	Intergenic_sense	GBAA_RS00385	GBAA_0065	99
NC_007530.2	71674	+	71672	71674	5.83054	4.51598	5.27168e-16	Intergenic_sense	GBAA_RS00385	GBAA_0065	55
NC_007530.2	72071	+	72071	72071	0.869899	3.37604	0.0447213	Intragenic_sense	GBAA_RS00385	GBAA_0065	-
NC_007530.2	73460	+	73458	73460	8.89913	4.44606	6.15096e-24	Intergenic_sense	GBAA_RS00395	GBAA_0067	44
NC_007530.2	74533	+	74530	74533	6.3598	4.08815	1.36969e-15	Intergenic_sense	GBAA_RS00400	GBAA_0068	115
NC_007530.2	77632	+	77632	77632	0.135552	5.72234	0.0233211	Intragenic_sense	GBAA_RS00415	GBAA_0071	-
NC_007530.2	78986	-	78986	78986	4.21431	7.21346	3.70525e-14	Intragenic_antisense	GBAA_RS00425	GBAA_0073	-
NC_007530.2	79023	+	79023	79025	3.51412	5.41443	2.37804e-09	Intragenic_sense	GBAA_RS00425	GBAA_0073	-
NC_007530.2	79576	+	79576	79576	3.01351	3.78577	1.99304e-05	Intragenic_sense	GBAA_RS00435	GBAA_0075	-
NC_007530.2	79963	+	79962	79963	2.31507	4.59011	2.5961e-05	Intragenic_sense	GBAA_RS00435	GBAA_0075	-
NC_007530.2	80172	+	80172	80172	2.43879	4.94995	5.25209e-06	Intragenic_sense	GBAA_RS00435	GBAA_0075	-
NC_007530.2	80442	+	80441	80444	5.91042	4.39067	1.38505e-15	Intergenic_sense	GBAA_RS00440	GBAA_0076	109
NC_007530.2	80513	+	80511	80516	9.64345	4.78516	5.52931e-29	Intergenic_sense	GBAA_RS00440	GBAA_0076	38
NC_007530.2	80525	+	80525	80525	0.966171	6.86386	0.000682658	Intergenic_sense	GBAA_RS00440	GBAA_0076	26
NC_007530.2	82329	+	82329	82329	6.79722	4.75227	1.30071e-20	Intergenic_sense	GBAA_RS00445	Ba16SC	94
NC_007530.2	85250	-	85246	85250	0.221147	5.92738	0.016923	Intragenic_antisense	GBAA_RS00450	Ba23SC	-
NC_007530.2	87267	+	87267	87267	4.46758	4.26482	1.76189e-10	Intergenic_sense	GBAA_RS00460	GBAA_0077	148
NC_007530.2	87380	+	87379	87381	5.94738	4.35596	8.69739e-16	Intergenic_sense	GBAA_RS00460	GBAA_0077	35
NC_007530.2	88962	+	88962	88962	1.73175	3.43435	0.00458869	Intragenic_sense	GBAA_RS00470	GBAA_0079	-
NC_007530.2	89257	+	89257	89257	0.93094	4.18726	0.0118672	Intragenic_sense	GBAA_RS00470	GBAA_0079	-
NC_007530.2	91569	-	91569	91569	1.30467	7.07489	0.000136617	Intragenic_antisense	GBAA_RS00475	GBAA_0080	-
NC_007530.2	91647	-	91647	91647	0.0247777	5.61615	0.0350844	Intragenic_antisense	GBAA_RS00475	GBAA_0080	-
NC_007530.2	92130	+	92130	92131	3.77316	5.03398	2.47891e-09	Intergenic_sense	GBAA_RS00480	GBAA_0081	92
NC_007530.2	93437	+	93437	93437	0.947899	3.62489	0.0146242	Intragenic_sense	GBAA_RS00480	GBAA_0081	-
NC_007530.2	94035	+	94031	94037	4.3358	4.23374	2.20632e-09	Intragenic_sense	GBAA_RS00485	GBAA_0082	-
NC_007530.2	94625	+	94625	94625	1.10818	3.34693	0.0179132	Intragenic_sense	GBAA_RS00485	GBAA_0082	-
NC_007530.2	94743	+	94734	94748	4.40337	4.15229	9.42787e-10	Intergenic_sense	GBAA_RS00490	GBAA_0083	93
NC_007530.2	94804	+	94804	94804	0.549303	4.02746	0.023975	Intergenic_sense	GBAA_RS00490	GBAA_0083	32
NC_007530.2	94825	+	94825	94825	2.00423	2.92692	0.00560305	Intergenic_sense	GBAA_RS00490	GBAA_0083	11
NC_007530.2	95841	+	95841	95841	1.31561	7.14177	0.000121088	Intragenic_sense	GBAA_RS00490	GBAA_0083	-
NC_007530.2	96109	+	96109	96109	0.376454	5.97368	0.00932557	Intragenic_sense	GBAA_RS00495	GBAA_0084	-
NC_007530.2	96191	+	96191	96191	0.79758	6.4394	0.00142733	Intragenic_sense	GBAA_RS00495	GBAA_0084	-
NC_007530.2	96585	+	96585	96585	1.99069	5.78152	1.5637e-05	Intragenic_sense	GBAA_RS00495	GBAA_0084	-
NC_007530.2	96720	+	96717	96725	8.08774	4.15305	4.35876e-20	Intergenic_sense	GBAA_RS00500	GBAA_0085	37
NC_007530.2	96732	+	96732	96732	0.523206	5.97433	0.0076178	Intergenic_sense	GBAA_RS00500	GBAA_0085	25
NC_007530.2	97288	+	97288	97290	7.89943	4.75661	3.54641e-24	Intergenic_sense	GBAA_RS00505	GBAA_0086	35
NC_007530.2	98347	+	98347	98348	0.999312	6.57394	0.000953039	Intragenic_sense	GBAA_RS00505	GBAA_0086	-
NC_007530.2	98812	+	98812	98823	9.43714	4.81046	9.01465e-29	Intergenic_sense	GBAA_RS00510	GBAA_0088	401
NC_007530.2	99795	+	99795	99795	1.85915	5.20637	0.000118106	Intragenic_sense	GBAA_RS00510	GBAA_0088	-
NC_007530.2	101950	-	101950	101950	1.5028	5.23909	0.000311639	Intragenic_antisense	GBAA_RS00525	GBAA_0091	-
NC_007530.2	102963	+	102960	102964	9.67542	4.52834	6.64529e-27	Intergenic_sense	GBAA_RS00535	GBAA_0093	27
NC_007530.2	103749	+	103749	103749	5.5376	4.59171	3.26244e-15	Intergenic_sense	GBAA_RS00540	GBAA_0094	29
NC_007530.2	104178	+	104176	104180	11.5109	5.25869	1.36306e-38	Intergenic_sense	GBAA_RS00550	GBAA_0096	90
NC_007530.2	104846	+	104844	104849	11.5916	4.00127	4.16287e-26	Intergenic_sense	GBAA_RS00555	GBAA_0097	114
NC_007530.2	104895	+	104895	104895	3.59476	4.04445	3.9891e-07	Intergenic_sense	GBAA_RS00555	GBAA_0097	65
NC_007530.2	104913	+	104912	104913	3.06623	4.55886	7.0534e-07	Intergenic_sense	GBAA_RS00555	GBAA_0097	47
NC_007530.2	105403	+	105398	105403	4.51354	5.98385	2.22946e-14	Intergenic_sense	GBAA_RS00560	GBAA_0098	169
NC_007530.2	106311	+	106308	106314	12.001	4.50381	1.4167e-32	Intergenic_sense	GBAA_RS00565	GBAA_0099	186
NC_007530.2	106387	+	106387	106387	0.6027	4.05937	0.0221624	Intergenic_sense	GBAA_RS00565	GBAA_0099	110
NC_007530.2	106393	+	106393	106393	0.619338	4.00869	0.020603	Intergenic_sense	GBAA_RS00565	GBAA_0099	104
NC_007530.2	106402	+	106402	106403	1.75038	3.21987	0.0048062	Intergenic_sense	GBAA_RS00565	GBAA_0099	95
NC_007530.2	106484	+	106481	106485	6.44179	4.68339	5.13086e-19	Intergenic_sense	GBAA_RS00565	GBAA_0099	13
NC_007530.2	107086	+	107086	107086	3.8163	4.57972	6.43645e-09	Intragenic_sense	GBAA_RS00570	GBAA_0100	-
NC_007530.2	107398	+	107398	107398	0.134557	5.70773	0.0259215	Intragenic_sense	GBAA_RS00570	GBAA_0100	-
NC_007530.2	107693	+	107693	107693	3.32543	4.8642	6.76307e-08	Intragenic_sense	GBAA_RS00575	GBAA_0101	-
NC_007530.2	108130	+	108129	108132	8.38654	5.19903	8.41192e-29	Intergenic_sense	GBAA_RS00580	GBAA_0102	261
NC_007530.2	108138	+	108138	108138	-0.0285499	5.52795	0.0466676	Intergenic_sense	GBAA_RS00580	GBAA_0102	253
NC_007530.2	108315	+	108315	108315	0.846501	3.72622	0.0161276	Intergenic_sense	GBAA_RS00580	GBAA_0102	76
NC_007530.2	109331	-	109331	109331	0.248668	6.08207	0.0190687	Intragenic_antisense	GBAA_RS00580	GBAA_0102	-
NC_007530.2	111192	-	111192	111192	1.36667	5.2207	0.000712273	Intragenic_antisense	GBAA_RS00580	GBAA_0102	-
NC_007530.2	111826	+	111826	111826	3.46749	3.57634	4.98802e-06	Intragenic_sense	GBAA_RS00580	GBAA_0102	-
NC_007530.2	112698	+	112695	112698	4.90009	3.98163	6.76083e-11	Intragenic_sense	GBAA_RS00585	GBAA_0103	-
NC_007530.2	115454	+	115454	115454	1.14609	3.44562	0.0171123	Intragenic_sense	GBAA_RS00585	GBAA_0103	-
NC_007530.2	115652	+	115647	115653	12.2834	4.89176	2.43785e-37	Intergenic_sense	GBAA_RS00590	GBAA_0104	35
NC_007530.2	115659	+	115659	115659	1.61136	7.41487	3.30417e-05	Intergenic_sense	GBAA_RS00590	GBAA_0104	28
NC_007530.2	115776	+	115776	115776	1.95091	4.60468	0.000334827	Intragenic_sense	GBAA_RS00590	GBAA_0104	-
NC_007530.2	116007	+	116007	116007	1.7841	4.39047	0.000370631	Intergenic_sense	GBAA_RS00595	GBAA_0105	43
NC_007530.2	116466	+	116466	116466	2.23799	4.35976	7.32199e-05	Intragenic_sense	GBAA_RS00595	GBAA_0105	-
NC_007530.2	116994	+	116994	116994	3.66535	4.16308	1.73216e-07	Intergenic_sense	GBAA_RS00605	GBAA_0107	186
NC_007530.2	117279	+	117279	117279	3.47995	3.99184	1.04936e-06	Intragenic_sense	GBAA_RS00605	GBAA_0107	-
NC_007530.2	117714	+	117714	117714	3.36473	3.27148	2.98469e-05	Intragenic_sense	GBAA_RS00605	GBAA_0107	-
NC_007530.2	118496	-	118496	118496	0.728409	6.57335	0.00196115	Intragenic_antisense	GBAA_RS00605	GBAA_0107	-
NC_007530.2	118503	-	118503	118503	4.29157	4.516	1.31488e-06	Intragenic_antisense	GBAA_RS00605	GBAA_0107	-
NC_007530.2	118765	-	118765	118765	2.18982	8.33819	4.27116e-06	Intragenic_antisense	GBAA_RS00605	GBAA_0107	-
NC_007530.2	119295	+	119295	119295	8.28067	2.72804	6.72311e-10	Intergenic_sense	GBAA_RS00610	GBAA_0108	81
NC_007530.2	120119	-	120119	120119	1.14281	3.44834	0.0177851	Intragenic_antisense	GBAA_RS00610	GBAA_0108	-
NC_007530.2	120676	+	120675	120676	0.391142	6.17227	0.00909113	Intergenic_sense	GBAA_RS00615	GBAA_0109	286
NC_007530.2	120767	+	120764	120769	9.86899	3.89285	1.42944e-21	Intergenic_sense	GBAA_RS00615	GBAA_0109	195
NC_007530.2	120797	+	120797	120797	0.342677	4.05549	0.047713	Intergenic_sense	GBAA_RS00615	GBAA_0109	165
NC_007530.2	120815	+	120815	120818	2.20816	5.03242	2.03011e-05	Intergenic_sense	GBAA_RS00615	GBAA_0109	147
NC_007530.2	120835	+	120829	120836	14.5906	4.65763	1.36618e-41	Intergenic_sense	GBAA_RS00615	GBAA_0109	127
NC_007530.2	120843	+	120843	120843	0.601838	4.41208	0.0214116	Intergenic_sense	GBAA_RS00615	GBAA_0109	119
NC_007530.2	121278	+	121278	121278	6.81009	4.81657	2.96519e-21	Intergenic_sense	GBAA_RS00620	GBAA_0110	27
NC_007530.2	121289	+	121289	121289	1.38651	2.83818	0.0255967	Intergenic_sense	GBAA_RS00620	GBAA_0110	16
NC_007530.2	121875	+	121875	121875	3.42893	5.405	4.48953e-09	Intragenic_sense	GBAA_RS00620	GBAA_0110	-
NC_007530.2	122614	+	122614	122614	2.84918	4.26231	1.54394e-05	Intragenic_sense	GBAA_RS00630	GBAA_0112	-
NC_007530.2	122745	+	122744	122745	3.26862	5.06482	7.5157e-08	Intragenic_sense	GBAA_RS00630	GBAA_0112	-
NC_007530.2	124536	+	124536	124536	0.0440711	5.47563	0.0417808	Intragenic_sense	GBAA_RS00650	GBAA_0116	-
NC_007530.2	124643	+	124643	124643	1.75821	4.31195	0.000652442	Intragenic_sense	GBAA_RS00650	GBAA_0116	-
NC_007530.2	124667	+	124667	124668	1.97775	5.25328	9.93996e-05	Intragenic_sense	GBAA_RS00650	GBAA_0116	-
NC_007530.2	126317	+	126317	126317	1.06773	3.86376	0.00686465	Intragenic_sense	GBAA_RS00670	GBAA_0120	-
NC_007530.2	126568	+	126568	126568	1.93164	2.92612	0.00616421	Intragenic_sense	GBAA_RS00675	GBAA_0121	-
NC_007530.2	126579	-	126579	126579	0.595067	4.03182	0.0243276	Intragenic_antisense	GBAA_RS00675	GBAA_0121	-
NC_007530.2	127990	+	127986	127991	3.53566	4.14303	3.31364e-07	Intergenic_sense	GBAA_RS00695	GBAA_0125	24
NC_007530.2	128086	+	128086	128086	1.68117	3.45905	0.0033283	Intragenic_sense	GBAA_RS00695	GBAA_0125	-
NC_007530.2	128331	+	128331	128331	2.53458	4.4048	1.85459e-05	Intragenic_sense	GBAA_RS00695	GBAA_0125	-
NC_007530.2	129002	+	129002	129002	1.75757	2.84594	0.012856	Intragenic_sense	GBAA_RS00705	GBAA_0127	-
NC_007530.2	130037	+	130037	130037	1.42349	5.13993	0.000399172	Intragenic_sense	GBAA_RS00715	GBAA_0129	-
NC_007530.2	130254	-	130254	130254	-0.0477424	5.64736	0.0491008	Intragenic_antisense	GBAA_RS00720	GBAA_0130	-
NC_007530.2	130722	-	130722	130722	0.29628	6.12298	0.013548	Intragenic_antisense	GBAA_RS00720	GBAA_0130	-
NC_007530.2	131556	-	131556	131556	1.11681	3.12461	0.0393932	Intragenic_antisense	GBAA_RS00725	GBAA_0131	-
NC_007530.2	132549	+	132549	132549	6.83461	4.28217	7.13318e-18	Intragenic_sense	GBAA_RS00730	GBAA_0132	-
NC_007530.2	133044	+	133044	133046	4.32949	5.03257	5.69356e-12	Intragenic_sense	GBAA_RS00735	GBAA_0133	-
NC_007530.2	133138	+	133138	133138	6.03258	4.91801	7.72318e-19	Intragenic_sense	GBAA_RS00735	GBAA_0133	-
NC_007530.2	134172	+	134172	134172	8.8968	3.74959	1.29684e-18	Intergenic_sense	GBAA_RS00755	GBAA_0137	139
NC_007530.2	134386	+	134386	134386	2.6348	4.88892	4.11737e-06	Intragenic_sense	GBAA_RS00755	GBAA_0137	-
NC_007530.2	134590	+	134590	134590	2.12374	3.02797	0.0034166	Intragenic_sense	GBAA_RS00755	GBAA_0137	-
NC_007530.2	134899	+	134899	134899	4.14608	5.1156	2.35487e-11	Intragenic_sense	GBAA_RS00755	GBAA_0137	-
NC_007530.2	135948	-	135948	135948	1.09738	6.594	0.00076161	Intragenic_antisense	GBAA_RS00765	GBAA_0139	-
NC_007530.2	135972	+	135972	135972	1.25803	3.46467	0.00886115	Intragenic_sense	GBAA_RS00765	GBAA_0139	-
NC_007530.2	139049	+	139049	139052	7.92146	4.88622	5.32328e-25	Intergenic_sense	GBAA_RS00785	GBAA_0143	100
NC_007530.2	139833	+	139833	139833	1.93265	3.79687	0.000704474	Intragenic_sense	GBAA_RS00790	GBAA_0144	-
NC_007530.2	139894	-	139894	139894	1.26737	5.16302	0.00168627	Intragenic_antisense	GBAA_RS00790	GBAA_0144	-
NC_007530.2	140374	+	140374	140374	1.60482	3.07787	0.00866815	Intragenic_sense	GBAA_RS00795	GBAA_0145	-
NC_007530.2	141434	+	141434	141434	7.81386	4.62485	1.47914e-22	Intergenic_sense	GBAA_RS00805	GBAA_0147	82
NC_007530.2	141986	+	141986	141986	2.42765	5.21743	3.7111e-06	Intragenic_sense	GBAA_RS00805	GBAA_0147	-
NC_007530.2	142025	+	142025	142025	0.556675	3.96117	0.0264121	Intragenic_sense	GBAA_RS00805	GBAA_0147	-
NC_007530.2	142642	+	142639	142642	0.905275	6.49004	0.00111556	Intragenic_antisense	GBAA_RS00810	GBAA_0148	-
NC_007530.2	142727	-	142727	142727	0.683287	4.09768	0.0161837	Intragenic_sense	GBAA_RS00810	GBAA_0148	-
NC_007530.2	143365	+	143365	143365	6.31244	5.18612	2.63626e-21	Intergenic_sense	GBAA_RS00815	GBAA_0149	29
NC_007530.2	144368	-	144368	144368	-0.0198153	5.45248	0.0452942	Intragenic_sense	GBAA_RS00820	GBAA_0150	-
NC_007530.2	144512	-	144512	144512	1.47656	4.87832	0.000631216	Intragenic_sense	GBAA_RS00820	GBAA_0150	-
NC_007530.2	145303	+	145303	145303	0.595067	4.03182	0.0243276	Intergenic_sense	GBAA_RS00830	Ba16SD	184
NC_007530.2	145393	+	145393	145393	3.72087	2.48338	0.00047809	Intergenic_sense	GBAA_RS00830	Ba16SD	94
NC_007530.2	147346	+	147346	147346	0.112847	5.85579	0.0265294	Intragenic_sense	GBAA_RS00835	Ba23SD	-
NC_007530.2	150193	+	150192	150193	5.24672	3.52696	4.22592e-10	Intergenic_sense	GBAA_RS00840	Ba5SD	1
NC_007530.2	150453	-	150453	150453	2.09654	4.53454	0.000126493	Intragenic_antisense	GBAA_RS00850	tRNA-Thr-1	-
NC_007530.2	151216	+	151214	151216	0.491797	6.19826	0.00567623	Intergenic_sense	GBAA_RS00900	GBAA_0154	1387
NC_007530.2	152577	+	152577	152577	6.92137	3.89839	8.82824e-16	Intergenic_sense	GBAA_RS00900	GBAA_0154	26
NC_007530.2	153560	+	153558	153560	5.75652	4.97438	1.07648e-17	Intergenic_sense	GBAA_RS00905	GBAA_0155	185
NC_007530.2	153577	+	153577	153577	2.55469	4.86191	8.65284e-06	Intergenic_sense	GBAA_RS00905	GBAA_0155	168
NC_007530.2	153660	+	153655	153660	5.63628	4.38352	4.5208e-15	Intergenic_sense	GBAA_RS00905	GBAA_0155	85
NC_007530.2	155403	+	155398	155403	5.41049	4.04368	3.20752e-12	Intragenic_sense	GBAA_RS00910	GBAA_0156	-
NC_007530.2	155672	+	155670	155672	3.72381	4.98265	2.11492e-09	Intragenic_sense	GBAA_RS00910	GBAA_0156	-
NC_007530.2	157502	+	157502	157502	4.13113	3.83747	4.73557e-08	Intergenic_sense	GBAA_RS00920	GBAA_0158	174
NC_007530.2	160011	+	160011	160011	2.35382	5.12148	6.78169e-06	Intergenic_sense	GBAA_RS00930	GBAA_0160	29
NC_007530.2	161222	+	161222	161222	4.4775	4.18022	4.08671e-10	Intergenic_sense	GBAA_RS00935	GBAA_0161	34
NC_007530.2	164423	+	164423	164423	1.93699	3.70324	0.000908422	Intragenic_sense	GBAA_RS00945	GBAA_0163	-
NC_007530.2	165200	+	165194	165200	2.66207	4.81427	3.11839e-06	Intergenic_sense	GBAA_RS00950	GBAA_0164	46
NC_007530.2	165212	+	165209	165219	5.6189	4.03833	3.90906e-13	Intergenic_sense	GBAA_RS00950	GBAA_0164	34
NC_007530.2	166729	-	166728	166731	10.7961	4.86306	3.03144e-32	Intergenic_antisense	GBAA_RS00950	GBAA_0164	-
NC_007530.2	166926	+	166926	166926	4.1648	6.1097	2.55646e-13	Intergenic_sense	GBAA_RS00955	GBAA_0165	72
NC_007530.2	166954	+	166953	166958	1.32445	4.67472	0.00151342	Intergenic_sense	GBAA_RS00955	GBAA_0165	44
NC_007530.2	167198	-	167198	167198	4.32548	7.94739	2.15161e-16	Intragenic_antisense	GBAA_RS00955	GBAA_0165	-
NC_007530.2	168252	+	168251	168252	1.4527	4.05158	0.00214129	Intragenic_sense	GBAA_RS00955	GBAA_0165	-
NC_007530.2	168965	+	168965	168965	1.54591	5.03581	0.000549404	Intergenic_sense	GBAA_RS00960	GBAA_0166	116
NC_007530.2	169023	+	169018	169024	4.4337	3.63258	3.02282e-08	Intergenic_sense	GBAA_RS00960	GBAA_0166	58
NC_007530.2	170251	-	170251	170251	7.36732	4.19538	3.46323e-18	Intergenic_sense	GBAA_RS00965	GBAA_0167	26
NC_007530.2	170673	+	170673	170673	0.284157	5.89641	0.0146746	Intragenic_antisense	GBAA_RS00970	GBAA_0168	-
NC_007530.2	171032	-	171032	171032	0.0245244	5.61377	0.0349348	Intragenic_sense	GBAA_RS00970	GBAA_0168	-
NC_007530.2	173358	-	173358	173360	3.52967	4.42754	9.22528e-08	Intergenic_sense	GBAA_RS00975	GBAA_0169	1487
NC_007530.2	173524	+	173522	173524	7.22744	3.76277	1.10415e-15	Intergenic_antisense	GBAA_RS00995	GBAA_0173	-
NC_007530.2	174931	-	174931	174931	1.76216	4.03276	0.000658897	Intragenic_sense	GBAA_RS00995	GBAA_0173	-
NC_007530.2	175295	-	175295	175295	0.421356	6.01679	0.0076632	Intragenic_sense	GBAA_RS01000	GBAA_0174	-
NC_007530.2	177297	-	177297	177299	5.8772	4.48598	1.77004e-15	Intergenic_sense	GBAA_RS01005	GBAA_0175	223
NC_007530.2	178330	-	178330	178330	0.339896	5.88288	0.011579	Intergenic_sense	GBAA_RS01010	GBAA_0176	68
NC_007530.2	178392	+	178390	178393	4.56534	5.02523	6.48284e-13	Intergenic_sense	GBAA_RS01015	GBAA_0177	16
NC_007530.2	179254	+	179254	179254	4.31375	4.07179	3.49709e-09	Intergenic_sense	GBAA_RS01020	GBAA_0178	30
NC_007530.2	181298	+	181298	181298	5.58918	4.64337	1.04051e-15	Intergenic_sense	GBAA_RS01030	GBAA_0180	31
NC_007530.2	184560	-	184560	184560	0.104144	5.48863	0.0357213	Intergenic_antisense	GBAA_RS01035	GBAA_0181	-
NC_007530.2	184625	+	184625	184625	5.22537	4.16232	2.43199e-12	Intergenic_sense	GBAA_RS01040	GBAA_0183	54
NC_007530.2	185351	-	185351	185351	0.413747	3.83515	0.0442855	Intragenic_sense	GBAA_RS01045	GBAA_0184	-
NC_007530.2	185438	-	185434	185440	3.71371	4.67726	1.16182e-08	Intergenic_sense	GBAA_RS01045	GBAA_0184	27
NC_007530.2	185549	+	185547	185551	4.53358	4.34313	8.66284e-11	Intergenic_sense	GBAA_RS01050	GBAA_0185	277
NC_007530.2	185577	+	185575	185580	1.5519	5.32589	0.000198666	Intergenic_sense	GBAA_RS01050	GBAA_0185	249
NC_007530.2	187404	-	187404	187404	0.800922	6.76943	0.00200454	Intragenic_antisense	GBAA_RS01055	GBAA_0186	-
NC_007530.2	191013	-	191013	191013	3.34828	4.73659	8.46155e-08	Intragenic_antisense	GBAA_RS01070	GBAA_0189	-
NC_007530.2	191765	+	191765	191765	5.47501	4.34832	2.98892e-14	Intergenic_sense	GBAA_RS01080	GBAA_0191	16
NC_007530.2	192503	+	192503	192503	0.542799	5.8551	0.0139471	Intragenic_sense	GBAA_RS01080	GBAA_0191	-
NC_007530.2	195132	-	195132	195135	4.48251	4.87241	3.05819e-12	Intergenic_sense	GBAA_RS01095	GBAA_0194	212
NC_007530.2	195707	+	195707	195707	0.21147	5.60113	0.0275141	Intragenic_antisense	GBAA_RS01100	GBAA_0195	-
NC_007530.2	195773	-	195773	195773	0.877328	6.44005	0.00153332	Intragenic_sense	GBAA_RS01100	GBAA_0195	-
NC_007530.2	196406	+	196406	196406	0.431567	5.96971	0.00952933	Intragenic_antisense	GBAA_RS01100	GBAA_0195	-
NC_007530.2	197199	-	197199	197206	2.80777	4.85378	1.11624e-06	Intergenic_sense	GBAA_RS01100	GBAA_0195	251
NC_007530.2	197228	-	197228	197231	6.02532	4.99809	2.39882e-19	Intergenic_sense	GBAA_RS01100	GBAA_0195	280
NC_007530.2	197636	+	197636	197636	1.61424	4.32615	0.000779661	Intragenic_antisense	GBAA_RS01105	GBAA_0196	-
NC_007530.2	198948	-	198948	198949	4.21763	5.2087	3.57127e-11	Intragenic_sense	GBAA_RS01110	GBAA_0197	-
NC_007530.2	199009	-	199009	199011	2.51552	3.71491	0.000177441	Intergenic_sense	GBAA_RS01110	GBAA_0197	31
NC_007530.2	199132	+	199132	199132	2.40253	4.20872	4.54132e-05	Intergenic_sense	GBAA_RS01120	GBAA_0199	34
NC_007530.2	200891	-	200891	200891	3.63579	4.75309	1.24898e-08	Intergenic_sense	GBAA_RS01125	GBAA_0200	156
NC_007530.2	201947	-	201947	201948	0.683728	6.38935	0.00227394	Intergenic_sense	GBAA_RS01130	GBAA_0202	236
NC_007530.2	202469	+	202469	202469	1.78781	4.59564	0.00023573	Intergenic_sense	GBAA_RS01145	GBAA_0205	188
NC_007530.2	202546	-	202546	202550	6.24935	4.17626	5.93853e-16	Intergenic_sense	GBAA_RS01130	GBAA_0202	835
NC_007530.2	202559	+	202557	202559	2.28614	5.91433	2.43397e-06	Intergenic_sense	GBAA_RS01145	GBAA_0205	98
NC_007530.2	202665	+	202665	202665	5.46429	4.6165	1.62241e-15	Intragenic_sense	GBAA_RS01145	GBAA_0205	-
NC_007530.2	204053	-	204053	204053	0.482069	4.13354	0.0255007	Intergenic_sense	GBAA_RS01150	GBAA_0206	132
NC_007530.2	204076	-	204074	204076	8.15683	4.97898	1.4437e-26	Intergenic_sense	GBAA_RS01150	GBAA_0206	155
NC_007530.2	205035	-	205035	205035	0.274356	5.94448	0.0130552	Intragenic_sense	GBAA_RS01160	GBAA_0208	-
NC_007530.2	205064	-	205064	205064	4.53812	3.97821	2.03377e-09	Intergenic_sense	GBAA_RS01160	GBAA_0208	21
NC_007530.2	205142	+	205142	205142	0.790959	4.14842	0.0140113	Intergenic_sense	GBAA_RS01165	GBAA_0210	29
NC_007530.2	205432	+	205432	205432	0.688467	6.36993	0.00283011	Intragenic_sense	GBAA_RS01165	GBAA_0210	-
NC_007530.2	206075	+	206075	206075	0.315327	5.66323	0.0227726	Intragenic_sense	GBAA_RS01165	GBAA_0210	-
NC_007530.2	206485	-	206485	206485	6.55241	4.16185	3.77753e-16	Intergenic_sense	GBAA_RS29385	GBAA_0212	28
NC_007530.2	206625	+	206625	206626	9.30973	4.63818	9.19483e-27	Intergenic_sense	GBAA_RS01175	GBAA_0213	44
NC_007530.2	207597	-	207597	207597	5.76903	4.36037	8.56419e-15	Intergenic_sense	GBAA_RS29390	-	154
NC_007530.2	207737	+	207737	207737	5.50103	5.41741	1.1309e-18	Intergenic_sense	GBAA_RS01185	GBAA_0216	12
NC_007530.2	208817	+	208817	208817	1.42258	3.56355	0.00505979	Intergenic_sense	GBAA_RS01190	GBAA_0217	58
NC_007530.2	209305	+	209304	209305	5.94765	5.29808	9.67936e-20	Intergenic_sense	GBAA_RS01195	GBAA_0218	18
NC_007530.2	209994	+	209994	209994	1.8071	4.57459	0.000206781	Intragenic_sense	GBAA_RS01195	GBAA_0218	-
NC_007530.2	210266	+	210266	210266	0.127398	5.77968	0.0308717	Intergenic_sense	GBAA_RS01200	GBAA_0219	31
NC_007530.2	210874	-	210874	210874	2.2769	3.34507	0.000898438	Intergenic_antisense	GBAA_RS01200	GBAA_0219	-
NC_007530.2	211001	+	211001	211001	3.98881	4.44489	5.34925e-09	Intergenic_sense	GBAA_RS01210	GBAA_0222	396
NC_007530.2	211176	+	211175	211177	4.87176	4.25601	1.86782e-11	Intergenic_sense	GBAA_RS01210	GBAA_0222	221
NC_007530.2	211928	+	211928	211928	0.530072	5.9603	0.00914161	Intragenic_sense	GBAA_RS01210	GBAA_0222	-
NC_007530.2	214081	+	214081	214081	8.10236	4.74395	1.61029e-24	Intergenic_sense	GBAA_RS01220	GBAA_0224	83
NC_007530.2	214291	-	214291	214291	0.819611	6.70056	0.00133853	Intragenic_antisense	GBAA_RS01220	GBAA_0224	-
NC_007530.2	214816	+	214816	214816	1.01477	4.55906	0.0041052	Intragenic_antisense	GBAA_RS01225	GBAA_0225	-
NC_007530.2	215979	-	215979	215979	0.402934	5.79452	0.0132547	Intergenic_sense	GBAA_RS31860	-	227
NC_007530.2	216143	+	216141	216145	6.49561	4.50271	1.45041e-18	Intergenic_sense	GBAA_RS01240	GBAA_0228	295
NC_007530.2	218301	+	218301	218301	0.632741	6.18956	0.00359771	Intragenic_sense	GBAA_RS01240	GBAA_0228	-
NC_007530.2	218712	-	218712	218712	1.05264	3.59198	0.0125912	Intragenic_sense	GBAA_RS01245	GBAA_0229	-
NC_007530.2	218785	-	218785	218785	0.136049	5.72405	0.0249328	Intergenic_sense	GBAA_RS01245	GBAA_0229	28
NC_007530.2	219051	+	219049	219052	9.49192	4.8248	3.82123e-28	Intergenic_sense	GBAA_RS01255	GBAA_0231	209
NC_007530.2	219630	+	219630	219630	0.470145	6.29586	0.00575725	Intragenic_sense	GBAA_RS01255	GBAA_0231	-
NC_007530.2	220832	-	220832	220832	2.03039	3.76068	0.000715448	Intragenic_antisense	GBAA_RS01255	GBAA_0231	-
NC_007530.2	222544	+	222544	222544	-0.0528426	5.6706	0.0495392	Intragenic_sense	GBAA_RS01265	GBAA_0233	-
NC_007530.2	225820	-	225819	225822	6.9808	4.95158	1.57565e-22	Intergenic_antisense	GBAA_RS01275	GBAA_0235	-
NC_007530.2	226147	+	226147	226147	5.17742	3.96645	1.50084e-11	Intergenic_sense	GBAA_RS01290	GBAA_0238	108
NC_007530.2	226716	+	226716	226716	0.375504	5.95513	0.0125076	Intergenic_sense	GBAA_RS01300	GBAA_0240	110
NC_007530.2	228775	+	228775	228775	2.15321	3.92463	0.00024491	Intragenic_sense	GBAA_RS01305	GBAA_0241	-
NC_007530.2	229059	-	229059	229059	0.368286	6.03014	0.00873462	Intragenic_antisense	GBAA_RS01310	GBAA_0242	-
NC_007530.2	230009	+	230009	230009	4.16892	6.01895	2.85552e-13	Intragenic_sense	GBAA_RS01310	GBAA_0242	-
NC_007530.2	230156	-	230156	230156	6.52173	5.63477	2.34243e-22	Intergenic_antisense	GBAA_RS01310	GBAA_0242	-
NC_007530.2	230318	+	230315	230321	4.59008	5.80398	5.30198e-15	Intergenic_sense	GBAA_RS01315	GBAA_0244	21
NC_007530.2	230463	+	230463	230463	1.76703	3.56699	0.00198219	Intragenic_sense	GBAA_RS01315	GBAA_0244	-
NC_007530.2	231298	+	231298	231298	1.27418	3.33709	0.0163723	Intragenic_sense	GBAA_RS01315	GBAA_0244	-
NC_007530.2	231887	-	231886	231887	3.29054	6.47492	1.50721e-08	Intergenic_antisense	GBAA_RS01315	GBAA_0244	-
NC_007530.2	231965	+	231965	231967	3.55495	4.9625	8.87146e-09	Intergenic_sense	GBAA_RS01330	GBAA_0246	1175
NC_007530.2	232635	-	232635	232635	1.27081	3.96154	0.00352497	Intergenic_antisense	GBAA_RS01315	GBAA_0244	-
NC_007530.2	234268	-	234268	234268	0.655005	6.31655	0.00305567	Intragenic_antisense	GBAA_RS01330	GBAA_0246	-
NC_007530.2	234409	+	234409	234409	1.2787	4.76906	0.00136643	Intragenic_sense	GBAA_RS01330	GBAA_0246	-
NC_007530.2	234678	+	234677	234682	5.82966	4.56933	6.72688e-16	Intergenic_sense	GBAA_RS01335	GBAA_0247	143
NC_007530.2	234729	+	234727	234729	1.50502	7.42457	4.44778e-05	Intergenic_sense	GBAA_RS01335	GBAA_0247	92
NC_007530.2	235315	-	235315	235315	2.74876	5.55335	3.72347e-07	Intragenic_antisense	GBAA_RS01335	GBAA_0247	-
NC_007530.2	236358	-	236358	236358	0.116784	5.82562	0.0253619	Intragenic_antisense	GBAA_RS01335	GBAA_0247	-
NC_007530.2	236661	-	236661	236661	3.6755	5.44163	8.38168e-10	Intragenic_antisense	GBAA_RS01340	GBAA_0248	-
NC_007530.2	237370	+	237370	237370	1.98569	3.59699	0.0015511	Intragenic_sense	GBAA_RS01340	GBAA_0248	-
NC_007530.2	237655	+	237655	237655	1.61755	5.26	0.000152588	Intragenic_antisense	GBAA_RS01345	GBAA_0249	-
NC_007530.2	238085	+	238085	238085	4.1717	4.22406	3.88761e-09	Intergenic_sense	GBAA_RS01350	GBAA_0250	39
NC_007530.2	239363	+	239363	239363	0.808595	6.37164	0.00162715	Intragenic_sense	GBAA_RS01355	GBAA_0251	-
NC_007530.2	239879	+	239879	239879	1.10044	4.02192	0.00558257	Intragenic_sense	GBAA_RS01360	GBAA_0252	-
NC_007530.2	241137	+	241136	241138	12.282	4.67376	9.394e-35	Intergenic_sense	GBAA_RS01365	GBAA_0253	51
NC_007530.2	241171	+	241164	241174	1.38578	3.97528	0.00301874	Intergenic_sense	GBAA_RS01365	GBAA_0253	17
NC_007530.2	241182	+	241182	241182	0.851185	3.32652	0.0344381	Intergenic_sense	GBAA_RS01365	GBAA_0253	6
NC_007530.2	244295	+	244295	244295	0.798442	3.45287	0.0275965	Intergenic_sense	GBAA_RS01385	GBAA_0257	141
NC_007530.2	244926	+	244926	244926	8.33731	4.68057	6.99346e-25	Intergenic_sense	GBAA_RS01390	tRNA-Asn-2	83
NC_007530.2	244998	+	244998	244998	7.17463	5.05434	1.48043e-23	Intergenic_sense	GBAA_RS01390	tRNA-Asn-2	11
NC_007530.2	245523	+	245523	245523	0.575681	6.4682	0.00429334	Intergenic_sense	GBAA_RS01415	tRNA-Gln-2	28
NC_007530.2	249034	-	249034	249034	0.296042	6.12121	0.0133067	Intragenic_antisense	GBAA_RS01450	Ba23SE	-
NC_007530.2	251303	+	251302	251303	4.35582	4.59341	5.50559e-11	Intergenic_sense	GBAA_RS01470	GBAA_0258	32
NC_007530.2	251538	+	251538	251540	2.08465	4.75966	5.36078e-05	Intragenic_sense	GBAA_RS01470	GBAA_0258	-
NC_007530.2	255765	+	255765	255765	1.3821	3.63126	0.00532135	Intragenic_antisense	GBAA_RS01490	GBAA_0262	-
NC_007530.2	255958	-	255958	255958	0.438725	5.90489	0.00924183	Intragenic_sense	GBAA_RS01490	GBAA_0262	-
NC_007530.2	256401	-	256399	256401	1.16571	3.16039	0.0222418	Intragenic_sense	GBAA_RS01490	GBAA_0262	-
NC_007530.2	256439	+	256439	256439	3.61072	3.54439	2.9839e-06	Intergenic_sense	GBAA_RS01495	GBAA_0263	107
NC_007530.2	256456	-	256455	256456	2.45088	4.75441	8.7719e-06	Intergenic_sense	GBAA_RS01490	GBAA_0262	44
NC_007530.2	257573	-	257573	257573	0.971963	4.37828	0.00601229	Intragenic_sense	GBAA_RS01505	GBAA_0265	-
NC_007530.2	257819	-	257819	257819	2.0336	4.71899	0.000117504	Intragenic_sense	GBAA_RS01505	GBAA_0265	-
NC_007530.2	258180	-	258180	258180	0.628571	6.21398	0.00338098	Intergenic_sense	GBAA_RS01505	GBAA_0265	38
NC_007530.2	258276	+	258276	258276	1.62774	7.25231	3.13937e-05	Intergenic_sense	GBAA_RS01510	GBAA_0266	267
NC_007530.2	258388	-	258388	258388	0.358407	5.74984	0.0181006	Intergenic_sense	GBAA_RS01505	GBAA_0265	246
NC_007530.2	258473	+	258469	258473	8.4342	2.66504	1.17324e-09	Intergenic_sense	GBAA_RS01510	GBAA_0266	70
NC_007530.2	259254	-	259254	259254	0.490875	6.19431	0.0049658	Intragenic_antisense	GBAA_RS01515	GBAA_0267	-
NC_007530.2	259678	+	259678	259678	3.3422	4.31662	6.07952e-07	Intragenic_sense	GBAA_RS01515	GBAA_0267	-
NC_007530.2	259834	+	259834	259834	1.88359	4.80211	9.45309e-05	Intragenic_sense	GBAA_RS01515	GBAA_0267	-
NC_007530.2	260641	+	260641	260642	6.48139	4.9269	3.00749e-20	Intergenic_sense	GBAA_RS01520	GBAA_0268	258
NC_007530.2	260690	+	260679	260690	3.27465	5.99572	3.10278e-09	Intergenic_sense	GBAA_RS01520	GBAA_0268	209
NC_007530.2	260696	+	260696	260699	0.906116	4.18232	0.011428	Intergenic_sense	GBAA_RS01520	GBAA_0268	203
NC_007530.2	260828	-	260828	260828	2.06727	8.08521	1.74111e-06	Intergenic_antisense	GBAA_RS01515	GBAA_0267	-
NC_007530.2	262590	+	262590	262590	6.40684	4.84945	1.06206e-18	Intergenic_sense	GBAA_RS01525	GBAA_0270	241
NC_007530.2	262612	+	262612	262615	0.950185	6.78493	0.000664721	Intergenic_sense	GBAA_RS01525	GBAA_0270	219
NC_007530.2	262817	+	262817	262817	0.560025	6.32594	0.00356242	Intergenic_sense	GBAA_RS01525	GBAA_0270	14
NC_007530.2	263457	+	263457	263457	0.159127	5.54769	0.0320731	Intragenic_sense	GBAA_RS01525	GBAA_0270	-
NC_007530.2	264271	+	264271	264271	2.00848	5.35421	6.86104e-05	Intergenic_sense	GBAA_RS01530	GBAA_0271	30
NC_007530.2	265766	+	265766	265766	0.545505	6.16633	0.00472961	Intragenic_sense	GBAA_RS01535	GBAA_0272	-
NC_007530.2	266606	+	266605	266607	4.99309	3.72651	2.48459e-10	Intergenic_sense	GBAA_RS01540	Ba16SF	180
NC_007530.2	266691	+	266691	266692	9.201	4.18702	8.65818e-23	Intergenic_sense	GBAA_RS01540	Ba16SF	95
NC_007530.2	269613	-	269613	269613	0.0293385	5.58308	0.0351577	Intragenic_antisense	GBAA_RS01545	Ba23SF	-
NC_007530.2	271767	-	271767	271768	4.92744	5.63188	2.32375e-16	Intergenic_antisense	GBAA_RS01550	Ba5SF	-
NC_007530.2	271910	-	271910	271910	0.738238	4.06585	0.0157177	Intergenic_antisense	GBAA_RS01550	Ba5SF	-
NC_007530.2	273363	-	273363	273363	0.503068	6.12203	0.00517496	Intragenic_sense	GBAA_RS01560	GBAA_0274	-
NC_007530.2	276718	+	276718	276718	0.84629	4.27163	0.00921411	Intergenic_antisense	GBAA_RS01580	GBAA_0278	-
NC_007530.2	276931	-	276931	276931	2.58203	5.74512	9.68337e-07	Intragenic_sense	GBAA_RS01580	GBAA_0278	-
NC_007530.2	278475	+	278475	278475	1.34387	3.70361	0.00588726	Intergenic_sense	GBAA_RS01590	Ba16SG	1609
NC_007530.2	278626	-	278625	278626	0.478934	4.15454	0.0271233	Intergenic_sense	GBAA_RS01580	GBAA_0278	993
NC_007530.2	279905	+	279905	279905	2.08529	3.705	0.000521465	Intergenic_sense	GBAA_RS01590	Ba16SG	179
NC_007530.2	279990	+	279990	279990	3.78464	3.03116	2.40013e-05	Intergenic_sense	GBAA_RS01590	Ba16SG	94
NC_007530.2	285257	+	285257	285257	5.43153	3.84541	1.02314e-11	Intergenic_antisense	GBAA_RS01605	GBAA_0283	-
NC_007530.2	289878	+	289878	289878	1.94523	2.5619	0.0157928	Intergenic_sense	GBAA_RS01630	Ba16SH	179
NC_007530.2	289963	+	289963	289963	6.44781	3.79108	4.76857e-14	Intergenic_sense	GBAA_RS01630	Ba16SH	94
NC_007530.2	292880	-	292880	292880	-0.00800206	5.79539	0.0494998	Intragenic_antisense	GBAA_RS01635	Ba23SH	-
NC_007530.2	295329	+	295329	295330	7.67382	4.31882	2.63249e-20	Intergenic_sense	GBAA_RS01645	GBAA_0288	213
NC_007530.2	295341	+	295341	295341	0.0336505	5.54409	0.0364747	Intergenic_sense	GBAA_RS01645	GBAA_0288	201
NC_007530.2	295369	+	295366	295369	0.979003	3.01964	0.036644	Intergenic_sense	GBAA_RS01645	GBAA_0288	173
NC_007530.2	296986	+	296985	296988	6.62394	5.36007	2.49914e-23	Intragenic_sense	GBAA_RS01650	GBAA_0289	-
NC_007530.2	297092	+	297092	297092	1.87181	3.77775	0.000865127	Intragenic_sense	GBAA_RS01650	GBAA_0289	-
NC_007530.2	297107	+	297107	297107	0.759026	6.4291	0.00161298	Intragenic_sense	GBAA_RS01650	GBAA_0289	-
NC_007530.2	305668	+	305668	305668	0.886272	4.36336	0.00652606	Intragenic_sense	GBAA_RS01695	GBAA_0298	-
NC_007530.2	306719	+	306719	306719	0.508524	6.1041	0.00580969	Intragenic_sense	GBAA_RS01695	GBAA_0298	-
NC_007530.2	309579	-	309579	309581	9.38475	5.21184	3.79738e-32	Intergenic_sense	GBAA_RS01710	GBAA_0301	16
NC_007530.2	309680	+	309680	309680	0.82777	4.36793	0.0104886	Intergenic_antisense	GBAA_RS01715	GBAA_0302	-
NC_007530.2	309710	+	309710	309710	2.50254	5.14907	3.06242e-05	Intergenic_antisense	GBAA_RS01715	GBAA_0302	-
NC_007530.2	310096	-	310096	310096	0.827661	6.48875	0.00122257	Intragenic_sense	GBAA_RS01715	GBAA_0302	-
NC_007530.2	310308	+	310308	310308	2.5102	4.78123	8.35286e-06	Intergenic_sense	GBAA_RS01720	GBAA_0304	177
NC_007530.2	310975	+	310975	310975	0.0489091	5.43292	0.0459183	Intragenic_sense	GBAA_RS01720	GBAA_0304	-
NC_007530.2	313830	+	313830	313831	2.86256	5.19304	8.91244e-07	Intragenic_sense	GBAA_RS01730	GBAA_0306	-
NC_007530.2	315782	-	315782	315782	-0.0236721	5.49251	0.048806	Intragenic_antisense	GBAA_RS01735	GBAA_0307	-
NC_007530.2	315993	+	315993	315993	1.33218	4.80626	0.000961301	Intragenic_sense	GBAA_RS01735	GBAA_0307	-
NC_007530.2	316730	+	316730	316730	1.70686	4.5934	0.000384699	Intergenic_sense	GBAA_RS01740	GBAA_0308	31
NC_007530.2	317396	+	317396	317396	0.584335	3.97292	0.0232376	Intragenic_sense	GBAA_RS01740	GBAA_0308	-
NC_007530.2	317646	+	317646	317648	8.10991	4.1257	7.88e-20	Intergenic_sense	GBAA_RS01745	GBAA_0309	39
NC_007530.2	318842	+	318842	318842	1.44766	4.28564	0.00179147	Intragenic_sense	GBAA_RS01745	GBAA_0309	-
NC_007530.2	319099	+	319099	319099	0.435538	6.21773	0.00651705	Intragenic_sense	GBAA_RS01745	GBAA_0309	-
NC_007530.2	319374	+	319373	319374	4.54876	4.44106	7.6704e-11	Intergenic_antisense	GBAA_RS01755	GBAA_0311	-
NC_007530.2	319753	+	319752	319753	10.631	4.88555	1.4979e-32	Intergenic_antisense	GBAA_RS01755	GBAA_0311	-
NC_007530.2	319765	+	319765	319767	4.39601	5.03946	8.08813e-12	Intergenic_antisense	GBAA_RS01755	GBAA_0311	-
NC_007530.2	320579	+	320575	320579	6.6788	5.32759	1.07812e-20	Intergenic_sense	GBAA_RS01760	GBAA_0312	256
NC_007530.2	321029	-	321029	321029	0.886482	6.58524	0.000962562	Intragenic_antisense	GBAA_RS01760	GBAA_0312	-
NC_007530.2	323390	+	323390	323390	2.94146	6.8554	8.32438e-09	Intergenic_antisense	GBAA_RS01775	GBAA_0315	-
NC_007530.2	325058	-	325058	325058	1.33239	4.03819	0.00319049	Intergenic_sense	GBAA_RS01780	GBAA_0316	786
NC_007530.2	326044	-	326043	326046	5.20294	4.47846	7.48535e-14	Intergenic_sense	GBAA_RS01790	GBAA_0318	40
NC_007530.2	326214	+	326214	326214	1.01279	4.4471	0.00403473	Intergenic_sense	GBAA_RS01800	GBAA_0320	401
NC_007530.2	326576	+	326570	326587	10.1217	4.75513	6.71885e-30	Intergenic_sense	GBAA_RS01800	GBAA_0320	39
NC_007530.2	329984	+	329982	329984	4.007	5.10977	1.3409e-10	Intergenic_sense	GBAA_RS01815	GBAA_0323	307
NC_007530.2	330016	+	330016	330016	0.35293	5.7859	0.0141088	Intergenic_sense	GBAA_RS01815	GBAA_0323	275
NC_007530.2	331309	+	331309	331309	6.27156	4.91417	3.37083e-19	Intergenic_sense	GBAA_RS01820	GBAA_0324	27
NC_007530.2	333670	+	333670	333670	5.03829	4.05922	1.13432e-11	Intergenic_sense	GBAA_RS01830	GBAA_0326	41
NC_007530.2	338195	-	338195	338195	5.30323	4.39531	5.93869e-14	Intergenic_sense	GBAA_RS01845	GBAA_0329	33
NC_007530.2	340608	-	340608	340608	0.774934	6.55264	0.00148839	Intragenic_sense	GBAA_RS01855	GBAA_0331	-
NC_007530.2	340726	-	340726	340727	4.11312	4.68623	3.89597e-10	Intergenic_sense	GBAA_RS01855	GBAA_0331	110
NC_007530.2	342318	-	342318	342318	2.48769	4.09919	4.25883e-05	Intergenic_sense	GBAA_RS01860	GBAA_0332	266
NC_007530.2	342359	-	342351	342365	12.7709	4.79348	5.65239e-38	Intergenic_sense	GBAA_RS01860	GBAA_0332	307
NC_007530.2	342427	-	342427	342427	1.25318	6.91726	0.000195227	Intergenic_sense	GBAA_RS01860	GBAA_0332	375
NC_007530.2	342451	+	342449	342451	4.48668	4.43443	2.68016e-10	Intergenic_sense	GBAA_RS01865	GBAA_0333	27
NC_007530.2	345088	+	345088	345092	4.7727	5.72832	3.06485e-15	Intergenic_sense	GBAA_RS01875	GBAA_0335	113
NC_007530.2	349046	-	349046	349046	0.473672	6.00697	0.00679478	Intragenic_sense	GBAA_RS01895	GBAA_0339	-
NC_007530.2	349440	+	349439	349440	3.70015	4.83293	5.00964e-09	Intergenic_sense	GBAA_RS01900	GBAA_0340	35
NC_007530.2	349650	-	349650	349653	1.70019	4.49016	0.000381519	Intragenic_antisense	GBAA_RS01900	GBAA_0340	-
NC_007530.2	349804	-	349804	349804	1.5619	7.32424	3.38238e-05	Intragenic_antisense	GBAA_RS01900	GBAA_0340	-
NC_007530.2	351158	+	351158	351158	1.58201	5.31247	0.000191965	Intragenic_antisense	GBAA_RS01905	GBAA_0341	-
NC_007530.2	352218	-	352218	352220	2.28757	5.19618	7.11086e-06	Intergenic_sense	GBAA_RS01905	GBAA_0341	62
NC_007530.2	352231	+	352230	352234	0.653891	6.31316	0.00251329	Intergenic_sense	GBAA_RS01910	GBAA_0342	205
NC_007530.2	352367	+	352365	352369	4.1912	4.02066	1.03607e-08	Intergenic_sense	GBAA_RS01910	GBAA_0342	69
NC_007530.2	352401	+	352401	352401	4.09917	4.91796	3.04461e-10	Intergenic_sense	GBAA_RS01910	GBAA_0342	35
NC_007530.2	353345	+	353345	353345	1.34964	3.11878	0.0148501	Intragenic_sense	GBAA_RS01910	GBAA_0342	-
NC_007530.2	353679	+	353679	353679	3.39441	4.76176	8.20066e-08	Intergenic_sense	GBAA_RS01915	GBAA_0343	24
NC_007530.2	356502	-	356502	356502	1.34821	4.81238	0.00106837	Intergenic_sense	GBAA_RS01925	GBAA_0345	42
NC_007530.2	356520	-	356518	356526	4.98665	5.09532	2.89032e-14	Intergenic_sense	GBAA_RS01925	GBAA_0345	60
NC_007530.2	356551	-	356551	356552	8.57271	3.99182	8.67474e-20	Intergenic_sense	GBAA_RS01925	GBAA_0345	91
NC_007530.2	356721	-	356721	356721	0.5691	6.29075	0.00378078	Intergenic_sense	GBAA_RS01925	GBAA_0345	261
NC_007530.2	356788	-	356788	356788	1.09788	6.87576	0.000436742	Intergenic_sense	GBAA_RS01925	GBAA_0345	328
NC_007530.2	356832	+	356832	356832	1.24733	7.17066	0.000206903	Intergenic_sense	GBAA_RS01930	GBAA_0346	219
NC_007530.2	356944	+	356944	356944	3.19303	4.72706	7.05405e-07	Intergenic_sense	GBAA_RS01930	GBAA_0346	107
NC_007530.2	357621	+	357621	357621	0.487684	5.9201	0.00981056	Intragenic_sense	GBAA_RS01930	GBAA_0346	-
NC_007530.2	359384	+	359384	359384	4.18929	4.43288	1.65082e-09	Intergenic_sense	GBAA_RS01940	GBAA_0348	7
NC_007530.2	361719	-	361719	361721	0.813419	6.35556	0.00174206	Intragenic_sense	GBAA_RS01950	GBAA_0350	-
NC_007530.2	361825	-	361825	361825	0.36876	6.03348	0.00890701	Intragenic_sense	GBAA_RS01950	GBAA_0350	-
NC_007530.2	363375	+	363375	363376	0.639462	3.66911	0.0408104	Intragenic_sense	GBAA_RS29445	-	-
NC_007530.2	364215	-	364215	364215	0.766802	6.38818	0.00168053	Intragenic_antisense	GBAA_RS01960	GBAA_0352	-
NC_007530.2	365089	-	365089	365091	3.43378	5.42588	2.6996e-09	Intergenic_sense	GBAA_RS01970	GBAA_0353	59
NC_007530.2	365191	+	365189	365195	3.89763	3.98113	9.80429e-08	Intergenic_sense	GBAA_RS01975	GBAA_0354	30
NC_007530.2	367486	+	367486	367486	0.466836	6.06356	0.00849708	Intragenic_sense	GBAA_RS01990	GBAA_0357	-
NC_007530.2	369010	+	369010	369010	0.421826	6.02165	0.00745748	Intragenic_sense	GBAA_RS01995	GBAA_0358	-
NC_007530.2	369779	+	369767	369780	6.97111	4.75225	2.33891e-21	Intergenic_sense	GBAA_RS02015	GBAA_0360	110
NC_007530.2	369813	+	369813	369813	1.7086	4.36296	0.000587405	Intergenic_sense	GBAA_RS02015	GBAA_0360	76
NC_007530.2	369897	+	369897	369897	4.63259	4.62162	1.05992e-11	Intragenic_sense	GBAA_RS02015	GBAA_0360	-
NC_007530.2	371162	-	371162	371162	4.53228	4.21773	4.76865e-10	Intergenic_sense	GBAA_RS02020	GBAA_0361	232
NC_007530.2	372358	-	372358	372358	0.117527	5.83241	0.0257079	Intragenic_antisense	GBAA_RS02025	GBAA_0362	-
NC_007530.2	372460	+	372458	372460	2.13964	7.82623	1.10002e-06	Intergenic_sense	GBAA_RS02030	GBAA_0363	51
NC_007530.2	372959	+	372959	372959	1.07539	6.70646	0.000460077	Intragenic_sense	GBAA_RS02030	GBAA_0363	-
NC_007530.2	373743	+	373743	373743	0.439866	6.19852	0.00624973	Intragenic_antisense	GBAA_RS02035	GBAA_0364	-
NC_007530.2	374292	-	374292	374292	3.99575	6.12606	2.04088e-12	Intragenic_sense	GBAA_RS02035	GBAA_0364	-
NC_007530.2	375124	+	375122	375124	5.28987	4.87483	2.22486e-15	Intragenic_antisense	GBAA_RS02040	GBAA_0365	-
NC_007530.2	376662	+	376662	376662	0.581034	6.22459	0.00358185	Intergenic_sense	GBAA_RS02045	GBAA_0366	200
NC_007530.2	376672	+	376670	376673	11.095	4.64109	2.54003e-31	Intergenic_sense	GBAA_RS02045	GBAA_0366	190
NC_007530.2	376804	+	376804	376804	1.81994	4.38609	0.000634381	Intergenic_sense	GBAA_RS02045	GBAA_0366	58
NC_007530.2	378235	-	378235	378235	0.313682	6.03828	0.0111097	Intragenic_sense	GBAA_RS02050	GBAA_5743	-
NC_007530.2	379647	+	379647	379647	0.473964	6.27413	0.0055267	Intergenic_antisense	GBAA_RS02060	GBAA_0368	-
NC_007530.2	380241	-	380241	380241	0.287128	6.15704	0.0157661	Intragenic_sense	GBAA_RS02060	GBAA_0368	-
NC_007530.2	380469	-	380469	380469	0.965564	4.7456	0.00402783	Intragenic_antisense	GBAA_RS02065	-	-
NC_007530.2	384848	+	384848	384848	3.10121	5.60972	7.52406e-08	Intragenic_sense	GBAA_RS02080	GBAA_0371	-
NC_007530.2	387931	+	387931	387931	0.587888	6.4182	0.00359463	Intragenic_sense	GBAA_RS02090	GBAA_0373	-
NC_007530.2	388107	+	388107	388107	1.32148	7.00932	0.000167908	Intragenic_sense	GBAA_RS02090	GBAA_0373	-
NC_007530.2	388578	+	388578	388578	2.38032	3.80458	0.000277318	Intergenic_sense	GBAA_RS02095	GBAA_0374	54
NC_007530.2	389897	-	389897	389897	0.598995	4.05274	0.0224647	Intragenic_antisense	GBAA_RS02095	GBAA_0374	-
NC_007530.2	391697	-	391697	391697	1.02575	4.5546	0.00393709	Intragenic_sense	GBAA_RS02100	GBAA_0375	-
NC_007530.2	392925	-	392925	392925	0.0473787	5.41846	0.0453742	Intragenic_sense	GBAA_RS02100	GBAA_0375	-
NC_007530.2	393714	-	393714	393719	7.15098	4.78291	5.59717e-22	Intergenic_sense	GBAA_RS02100	GBAA_0375	27
NC_007530.2	393895	+	393895	393895	0.876864	3.62915	0.0229326	Intergenic_sense	GBAA_RS02105	GBAA_0376	201
NC_007530.2	393907	+	393907	393907	5.60882	4.54477	3.82033e-15	Intergenic_sense	GBAA_RS02105	GBAA_0376	189
NC_007530.2	396312	-	396312	396312	1.73042	5.28469	0.000105422	Intragenic_sense	GBAA_RS02115	GBAA_0378	-
NC_007530.2	397108	-	397108	397108	6.23828	4.75119	4.82136e-19	Intergenic_sense	GBAA_RS02115	GBAA_0378	101
NC_007530.2	397245	+	397244	397252	6.57288	4.56147	4.91514e-19	Intergenic_sense	GBAA_RS02120	GBAA_0379	273
NC_007530.2	397499	+	397499	397499	0.633191	4.04835	0.0228684	Intergenic_sense	GBAA_RS02120	GBAA_0379	19
NC_007530.2	398291	-	398291	398291	2.4504	6.43926	1.3718e-06	Intragenic_antisense	GBAA_RS02120	GBAA_0379	-
NC_007530.2	398298	-	398298	398298	1.62819	7.50413	2.0277e-05	Intragenic_antisense	GBAA_RS02120	GBAA_0379	-
NC_007530.2	399318	+	399318	399319	9.40635	5.11784	2.85232e-31	Intergenic_sense	GBAA_RS02125	GBAA_0380	203
NC_007530.2	401500	-	401500	401500	0.279858	5.92299	0.0152336	Intragenic_antisense	GBAA_RS02135	GBAA_0382	-
NC_007530.2	402268	+	402268	402269	1.54398	3.94153	0.00470642	Intragenic_sense	GBAA_RS02140	GBAA_0383	-
NC_007530.2	402365	+	402365	402365	1.00312	3.21814	0.0258761	Intergenic_sense	GBAA_RS02145	GBAA_0384	254
NC_007530.2	402426	+	402426	402426	2.8452	3.53792	7.89659e-05	Intergenic_sense	GBAA_RS02145	GBAA_0384	193
NC_007530.2	402437	-	402437	402439	5.88897	8.04605	2.0072e-27	Intergenic_antisense	GBAA_RS02140	GBAA_0383	-
NC_007530.2	402447	+	402447	402447	2.74791	5.13221	1.06228e-06	Intergenic_sense	GBAA_RS02145	GBAA_0384	172
NC_007530.2	404394	-	404394	404394	0.92381	4.38497	0.00730806	Intergenic_antisense	GBAA_RS02145	GBAA_0384	-
NC_007530.2	405850	-	405850	405850	1.96171	4.64065	0.00012572	Intragenic_sense	GBAA_RS02150	GBAA_0385	-
NC_007530.2	406993	+	406990	406995	1.18723	6.77642	0.000303831	Intergenic_sense	GBAA_RS02155	GBAA_0386	27
NC_007530.2	408237	+	408237	408237	8.50306	4.71664	5.05601e-25	Intergenic_sense	GBAA_RS02170	GBAA_0389	27
NC_007530.2	410225	+	410225	410225	2.30191	4.52864	3.45442e-05	Intragenic_sense	GBAA_RS02180	GBAA_0391	-
NC_007530.2	411309	+	411309	411309	0.847581	6.87919	0.00218141	Intragenic_antisense	GBAA_RS02190	GBAA_0393	-
NC_007530.2	411702	-	411702	411702	0.183271	5.79888	0.0190615	Intragenic_sense	GBAA_RS02190	GBAA_0393	-
NC_007530.2	412543	+	412543	412543	1.74446	7.50566	1.04856e-05	Intragenic_antisense	GBAA_RS02195	GBAA_0394	-
NC_007530.2	413620	-	413618	413622	4.6873	4.86183	4.86279e-13	Intergenic_sense	GBAA_RS02195	GBAA_0394	31
NC_007530.2	413703	-	413703	413703	3.03533	4.23211	2.23469e-06	Intergenic_sense	GBAA_RS02195	GBAA_0394	114
NC_007530.2	413715	+	413715	413715	5.19995	4.15589	1.85202e-12	Intergenic_sense	GBAA_RS02200	GBAA_0395	28
NC_007530.2	413920	+	413917	413920	3.13878	9.22317	1.68923e-10	Intragenic_sense	GBAA_RS02200	GBAA_0395	-
NC_007530.2	413982	-	413982	413982	3.93973	6.31394	3.65064e-12	Intragenic_antisense	GBAA_RS02200	GBAA_0395	-
NC_007530.2	414118	+	414115	414119	7.65736	4.75187	1.61903e-23	Intergenic_sense	GBAA_RS02205	GBAA_0396	266
NC_007530.2	414144	+	414143	414144	2.11884	3.92046	0.000291913	Intergenic_sense	GBAA_RS02205	GBAA_0396	240
NC_007530.2	414155	+	414155	414155	0.0336505	5.54409	0.0364747	Intergenic_sense	GBAA_RS02205	GBAA_0396	229
NC_007530.2	414163	+	414163	414163	-0.024698	5.48793	0.0440667	Intergenic_sense	GBAA_RS02205	GBAA_0396	221
NC_007530.2	416823	+	416823	416823	0.282707	5.8861	0.0137478	Intergenic_sense	GBAA_RS02215	GBAA_0398	68
NC_007530.2	417843	+	417840	417844	8.8334	3.81909	4.37722e-19	Intergenic_sense	GBAA_RS02220	GBAA_0399	55
NC_007530.2	418466	-	418466	418466	3.89752	6.86813	1.71066e-12	Intragenic_antisense	GBAA_RS02220	GBAA_0399	-
NC_007530.2	418703	-	418703	418703	2.69036	8.66639	1.05347e-08	Intragenic_antisense	GBAA_RS02225	GBAA_0400	-
NC_007530.2	419173	+	419173	419173	0.0344126	5.55124	0.036757	Intergenic_sense	GBAA_RS02230	GBAA_0401	10
NC_007530.2	419691	+	419691	419691	5.07122	4.00784	2.13017e-11	Intragenic_sense	GBAA_RS02230	GBAA_0401	-
NC_007530.2	420700	+	420697	420700	8.41619	4.44574	4.60266e-23	Intergenic_sense	GBAA_RS02240	GBAA_0403	42
NC_007530.2	421554	-	421551	421554	1.25465	4.92242	0.000944385	Intragenic_antisense	GBAA_RS02240	GBAA_0403	-
NC_007530.2	422134	+	422134	422134	3.0121	4.69004	8.24662e-07	Intragenic_sense	GBAA_RS02240	GBAA_0403	-
NC_007530.2	426269	-	426269	426269	2.84259	3.95304	1.7647e-05	Intergenic_sense	GBAA_RS02250	GBAA_0405	93
NC_007530.2	426293	+	426293	426293	1.4984	4.94718	0.000445098	Intergenic_antisense	GBAA_RS02255	GBAA_0406	-
NC_007530.2	426618	-	426618	426618	5.79937	4.44084	1.45339e-15	Intergenic_sense	GBAA_RS02255	GBAA_0406	26
NC_007530.2	426717	-	426717	426717	0.0377127	5.49303	0.0427824	Intergenic_sense	GBAA_RS02255	GBAA_0406	125
NC_007530.2	426727	+	426727	426727	3.60678	5.51665	6.07916e-10	Intergenic_sense	GBAA_RS02260	GBAA_0407	40
NC_007530.2	427003	+	427003	427003	3.72192	4.57808	2.08664e-08	Intragenic_sense	GBAA_RS02260	GBAA_0407	-
NC_007530.2	428514	+	428514	428514	0.598566	6.12603	0.00543538	Intragenic_sense	GBAA_RS02270	GBAA_0409	-
NC_007530.2	428567	+	428567	428567	0.202628	5.67501	0.0254074	Intragenic_sense	GBAA_RS02270	GBAA_0409	-
NC_007530.2	429619	+	429619	429619	1.8244	5.36009	7.39979e-05	Intragenic_antisense	GBAA_RS02275	GBAA_0410	-
NC_007530.2	430922	-	430922	430922	2.64887	6.5171	1.28696e-07	Intergenic_sense	GBAA_RS02275	GBAA_0410	137
NC_007530.2	431024	+	431024	431024	2.31244	4.55381	3.96132e-05	Intergenic_sense	GBAA_RS02280	GBAA_0411	32
NC_007530.2	431724	-	431724	431729	1.53362	5.0999	0.000289747	Intragenic_antisense	GBAA_RS02280	GBAA_0411	-
NC_007530.2	432035	+	432035	432035	2.10784	8.07891	1.16374e-06	Intergenic_sense	GBAA_RS02285	GBAA_0412	94
NC_007530.2	432572	+	432572	432572	0.981144	4.4577	0.0055044	Intragenic_sense	GBAA_RS02285	GBAA_0412	-
NC_007530.2	432713	+	432713	432713	3.98622	3.86212	9.94617e-08	Intragenic_sense	GBAA_RS02285	GBAA_0412	-
NC_007530.2	432872	-	432872	432872	0.211511	5.96727	0.0180995	Intergenic_antisense	GBAA_RS02285	GBAA_0412	-
NC_007530.2	433016	+	433004	433017	3.06659	5.2777	8.46928e-08	Intergenic_antisense	GBAA_RS02295	GBAA_0414	-
NC_007530.2	433025	+	433025	433025	0.149682	5.62519	0.0265128	Intergenic_antisense	GBAA_RS02295	GBAA_0414	-
NC_007530.2	434056	+	434056	434056	1.01238	6.66545	0.000565149	Intragenic_antisense	GBAA_RS02295	GBAA_0414	-
NC_007530.2	435094	+	435094	435094	1.30045	6.97471	0.000191551	Intragenic_antisense	GBAA_RS02295	GBAA_0414	-
NC_007530.2	436535	-	436533	436537	4.02594	5.28982	6.65528e-11	Intergenic_sense	GBAA_RS02295	GBAA_0414	155
NC_007530.2	436781	+	436781	436783	7.11386	3.99449	6.68749e-17	Intergenic_sense	GBAA_RS02300	GBAA_0415	74
NC_007530.2	437724	-	437724	437724	1.12469	6.92976	0.000339279	Intragenic_sense	GBAA_RS02305	GBAA_0416	-
NC_007530.2	437739	+	437739	437739	1.35792	6.9721	0.000151022	Intragenic_antisense	GBAA_RS02305	GBAA_0416	-
NC_007530.2	437769	+	437769	437769	2.75541	4.22533	1.06405e-05	Intragenic_antisense	GBAA_RS02305	GBAA_0416	-
NC_007530.2	437901	-	437900	437901	2.09335	4.97275	4.51501e-05	Intergenic_sense	GBAA_RS02305	GBAA_0416	19
NC_007530.2	438034	+	438034	438034	1.39865	6.89165	0.000172476	Intragenic_antisense	GBAA_RS02310	GBAA_0417	-
NC_007530.2	438183	-	438183	438183	2.14784	4.21701	0.000177111	Intergenic_sense	GBAA_RS02310	GBAA_0417	48
NC_007530.2	438333	-	438333	438333	0.304973	6.08216	0.0119916	Intragenic_sense	GBAA_RS02315	GBAA_0418	-
NC_007530.2	442020	-	442020	442020	2.19438	3.91477	0.000202595	Intergenic_sense	GBAA_RS02330	GBAA_0421	39
NC_007530.2	442130	-	442130	442130	2.35371	5.9357	2.52978e-06	Intergenic_sense	GBAA_RS02330	GBAA_0421	149
NC_007530.2	442168	+	442167	442168	6.91751	4.15106	2.02395e-17	Intergenic_sense	GBAA_RS02335	GBAA_0422	27
NC_007530.2	442466	+	442466	442466	2.92225	3.56071	4.01451e-05	Intergenic_sense	GBAA_RS02340	GBAA_0423	61
NC_007530.2	442837	+	442837	442837	1.0358	6.5611	0.000829392	Intragenic_sense	GBAA_RS02340	GBAA_0423	-
NC_007530.2	444198	-	444198	444198	0.515514	6.04305	0.00587261	Intergenic_antisense	GBAA_RS02340	GBAA_0423	-
NC_007530.2	444979	+	444979	444979	2.65404	8.51873	2.38513e-08	Intragenic_sense	GBAA_RS02345	GBAA_0424	-
NC_007530.2	445054	+	445052	445054	4.26377	4.76316	1.01742e-10	Intergenic_sense	GBAA_RS02350	-	19
NC_007530.2	446603	-	446603	446603	0.3184	6.01654	0.0115078	Intragenic_antisense	GBAA_RS02360	GBAA_0426	-
NC_007530.2	447455	+	447455	447455	2.49924	5.38799	2.94662e-06	Intragenic_antisense	GBAA_RS02365	GBAA_0427	-
NC_007530.2	447836	-	447836	447836	-0.0195585	5.45493	0.0454124	Intragenic_sense	GBAA_RS02365	GBAA_0427	-
NC_007530.2	448526	-	448525	448526	7.8456	4.52646	2.79211e-22	Intergenic_sense	GBAA_RS02365	GBAA_0427	15
NC_007530.2	448618	+	448616	448624	14.1302	4.5466	1.22038e-38	Intergenic_antisense	GBAA_RS02370	GBAA_0428	-
NC_007530.2	448818	-	448818	448819	4.62089	1.74732	0.00540761	Intergenic_sense	GBAA_RS02365	GBAA_0427	307
NC_007530.2	448934	-	448934	448934	0.740432	6.31564	0.00249116	Intergenic_sense	GBAA_RS02365	GBAA_0427	423
NC_007530.2	448981	-	448981	448983	9.06033	4.65269	1.88693e-26	Intergenic_sense	GBAA_RS02365	GBAA_0427	470
NC_007530.2	449088	+	449086	449088	7.71414	4.78469	1.53901e-23	Intergenic_antisense	GBAA_RS02370	GBAA_0428	-
NC_007530.2	449224	+	449223	449224	2.70594	6.65924	1.05153e-07	Intergenic_antisense	GBAA_RS02370	GBAA_0428	-
NC_007530.2	449537	-	449533	449537	4.96645	5.38619	1.14135e-15	Intragenic_sense	GBAA_RS02370	GBAA_0428	-
NC_007530.2	449556	-	449556	449556	0.274838	5.94794	0.0133813	Intragenic_sense	GBAA_RS02370	GBAA_0428	-
NC_007530.2	449571	-	449567	449574	11.3376	4.44058	9.64232e-30	Intergenic_sense	GBAA_RS02370	GBAA_0428	0
NC_007530.2	449861	+	449857	449862	7.66872	5.44051	3.68903e-28	Intergenic_sense	GBAA_RS02375	GBAA_0429	245
NC_007530.2	449899	+	449897	449899	2.41143	3.80821	0.000451727	Intergenic_sense	GBAA_RS02375	GBAA_0429	207
NC_007530.2	449993	-	449990	449993	11.4643	2.12847	1.241e-08	Intergenic_sense	GBAA_RS02370	GBAA_0428	422
NC_007530.2	451280	+	451279	451280	10.6965	5.13689	6.27778e-35	Intragenic_sense	GBAA_RS02375	GBAA_0429	-
NC_007530.2	452145	-	452145	452145	6.78005	4.79985	5.64708e-21	Intergenic_sense	GBAA_RS02385	GBAA_0432	29
NC_007530.2	452255	+	452255	452255	0.947926	4.01924	0.0131367	Intergenic_sense	GBAA_RS02390	GBAA_0433	36
NC_007530.2	453813	-	453812	453814	9.82092	4.89524	2.72149e-30	Intergenic_antisense	GBAA_RS02400	GBAA_0435	-
NC_007530.2	453836	-	453836	453836	0.926248	6.34419	0.00177825	Intergenic_antisense	GBAA_RS02400	GBAA_0435	-
NC_007530.2	454562	-	454562	454562	4.29306	5.24163	1.32503e-11	Intragenic_antisense	GBAA_RS02415	GBAA_0438	-
NC_007530.2	462792	+	462792	462792	0.506675	3.98051	0.0296159	Intragenic_sense	GBAA_RS02520	-	-
NC_007530.2	463101	+	463099	463101	2.82587	3.57274	0.000157663	Intergenic_sense	GBAA_RS02525	GBAA_0461	333
NC_007530.2	463110	+	463110	463110	2.55016	5.00345	1.51644e-05	Intergenic_sense	GBAA_RS02525	GBAA_0461	324
NC_007530.2	463765	+	463765	463765	1.72281	4.1201	0.00206337	Intragenic_sense	GBAA_RS02530	GBAA_0462	-
NC_007530.2	464521	-	464521	464521	1.40437	7.12483	7.71735e-05	Intragenic_antisense	GBAA_RS02540	GBAA_0465	-
NC_007530.2	466014	-	466014	466014	0.702576	4.15589	0.0137588	Intragenic_antisense	GBAA_RS02540	GBAA_0465	-
NC_007530.2	467961	-	467961	467961	0.830586	6.65395	0.00114149	Intragenic_antisense	GBAA_RS02555	GBAA_0467	-
NC_007530.2	470819	+	470819	470819	1.61534	7.47523	2.22738e-05	Intragenic_sense	GBAA_RS02590	GBAA_0474	-
NC_007530.2	471834	-	471834	471834	0.456979	6.1119	0.00600761	Intergenic_antisense	GBAA_RS02595	GBAA_0475	-
NC_007530.2	476370	+	476370	476370	2.03951	5.41324	3.55862e-05	Intragenic_sense	GBAA_RS02605	GBAA_0478	-
NC_007530.2	476690	+	476689	476690	2.60808	4.42223	1.2454e-05	Intragenic_sense	GBAA_RS02610	GBAA_0479	-
NC_007530.2	476696	+	476696	476696	2.84976	5.57712	1.68621e-07	Intragenic_sense	GBAA_RS02610	GBAA_0479	-
NC_007530.2	479866	-	479866	479866	3.30505	5.96607	3.10164e-09	Intragenic_antisense	GBAA_RS02610	GBAA_0479	-
NC_007530.2	480249	+	480247	480249	2.06942	5.63179	1.43765e-05	Intergenic_sense	GBAA_RS02620	GBAA_0481	256
NC_007530.2	482112	-	482112	482112	0.797365	3.40494	0.0283733	Intragenic_antisense	GBAA_RS02620	GBAA_0481	-
NC_007530.2	484391	-	484391	484391	6.09887	4.70915	4.06335e-18	Intergenic_sense	GBAA_RS02640	GBAA_0486	19
NC_007530.2	484640	+	484638	484640	2.91236	5.4025	4.36901e-07	Intergenic_sense	GBAA_RS02645	GBAA_0487	112
NC_007530.2	484656	+	484652	484656	5.57024	4.27503	2.99702e-14	Intergenic_sense	GBAA_RS02645	GBAA_0487	96
NC_007530.2	485770	-	485770	485772	7.96418	4.80944	6.94434e-25	Intergenic_sense	GBAA_RS02650	GBAA_0488	27
NC_007530.2	486388	+	486388	486388	1.26461	6.99377	0.000152588	Intragenic_antisense	GBAA_RS02655	GBAA_0489	-
NC_007530.2	487273	-	487273	487274	2.67973	4.82029	2.12134e-06	Intergenic_sense	GBAA_RS02655	GBAA_0489	43
NC_007530.2	487982	+	487982	487983	2.46516	3.92914	8.78773e-05	Intragenic_sense	GBAA_RS02665	GBAA_0492	-
NC_007530.2	488486	+	488486	488486	1.0109	4.48423	0.00487928	Intragenic_sense	GBAA_RS02665	GBAA_0492	-
NC_007530.2	489346	+	489346	489346	6.07933	5.13999	2.60928e-20	Intergenic_sense	GBAA_RS02670	GBAA_0493	34
NC_007530.2	489365	+	489363	489365	3.15785	4.70606	3.5988e-07	Intergenic_sense	GBAA_RS02670	GBAA_0493	15
NC_007530.2	492831	+	492831	492831	1.36949	3.97624	0.00352791	Intergenic_antisense	GBAA_RS02700	GBAA_0499	-
NC_007530.2	493151	-	493151	493151	1.67571	7.51036	1.54199e-05	Intragenic_sense	GBAA_RS02700	GBAA_0499	-
NC_007530.2	493944	-	493944	493944	2.00261	4.08903	0.000516627	Intergenic_sense	GBAA_RS02700	GBAA_0499	53
NC_007530.2	493992	-	493992	493992	0.790598	4.10846	0.0149096	Intragenic_antisense	GBAA_RS29500	GBAA_0500	-
NC_007530.2	494144	+	494144	494144	2.41597	3.29198	0.000813046	Intergenic_sense	GBAA_RS02705	GBAA_0501	72
NC_007530.2	494525	+	494525	494525	0.599219	4.25834	0.0156298	Intragenic_sense	GBAA_RS02705	GBAA_0501	-
NC_007530.2	494839	+	494839	494839	2.78121	5.71076	3.22125e-07	Intragenic_sense	GBAA_RS02705	GBAA_0501	-
NC_007530.2	495877	+	495877	495877	3.75125	5.07568	1.51857e-09	Intergenic_sense	GBAA_RS02710	GBAA_0502	87
NC_007530.2	497728	-	497728	497730	2.79498	5.00234	9.27314e-07	Intragenic_antisense	GBAA_RS02715	GBAA_0503	-
NC_007530.2	502927	+	502927	502927	1.14443	6.97625	0.000275535	Intragenic_sense	GBAA_RS02745	GBAA_0508	-
NC_007530.2	503143	+	503143	503143	0.847918	6.73516	0.00122929	Intragenic_sense	GBAA_RS02745	GBAA_0508	-
NC_007530.2	503339	-	503339	503339	0.224026	5.8806	0.0209153	Intergenic_antisense	GBAA_RS02745	GBAA_0508	-
NC_007530.2	503347	-	503347	503350	1.42014	4.94237	0.000677723	Intergenic_antisense	GBAA_RS02745	GBAA_0508	-
NC_007530.2	503360	-	503360	503360	1.78795	5.29177	7.91142e-05	Intergenic_antisense	GBAA_RS02745	GBAA_0508	-
NC_007530.2	503385	-	503385	503387	9.0373	4.66891	3.53669e-26	Intergenic_antisense	GBAA_RS02745	GBAA_0508	-
NC_007530.2	503543	+	503541	503545	11.0414	4.55997	3.30653e-30	Intergenic_sense	GBAA_RS02755	GBAA_0509	58
NC_007530.2	506544	+	506544	506544	0.0713007	5.72059	0.0300468	Intragenic_sense	GBAA_RS02760	GBAA_0510	-
NC_007530.2	506731	+	506731	506731	0.169605	5.87588	0.0202545	Intergenic_sense	GBAA_RS02765	GBAA_0511	333
NC_007530.2	506893	+	506891	506895	3.85973	5.72439	1.67748e-10	Intergenic_sense	GBAA_RS02765	GBAA_0511	171
NC_007530.2	507395	-	507395	507395	1.7742	7.75555	1.06734e-05	Intragenic_antisense	GBAA_RS02765	GBAA_0511	-
NC_007530.2	508347	-	508347	508347	2.96979	5.90564	5.90725e-08	Intergenic_antisense	GBAA_RS02765	GBAA_0511	-
NC_007530.2	509341	+	509341	509341	1.58338	5.1651	0.000288592	Intragenic_antisense	GBAA_RS02775	GBAA_0513	-
NC_007530.2	509588	-	509588	509590	8.72702	5.13359	2.92583e-29	Intergenic_sense	GBAA_RS02775	GBAA_0513	206
NC_007530.2	509926	-	509926	509928	2.71137	5.15703	1.15462e-06	Intragenic_sense	GBAA_RS02780	GBAA_0514	-
NC_007530.2	510692	+	510692	510692	1.52016	3.25575	0.00850943	Intragenic_antisense	GBAA_RS02780	GBAA_0514	-
NC_007530.2	510790	+	510790	510790	1.38246	4.91671	0.000807548	Intergenic_antisense	GBAA_RS02785	GBAA_0515	-
NC_007530.2	511177	+	511177	511177	2.15384	7.77662	1.42327e-06	Intragenic_antisense	GBAA_RS02785	GBAA_0515	-
NC_007530.2	511871	+	511868	511872	8.79889	4.57829	4.70642e-25	Intergenic_sense	GBAA_RS02790	GBAA_0516	11
NC_007530.2	512328	-	512328	512328	4.62938	5.20851	2.19159e-13	Intragenic_antisense	GBAA_RS02790	GBAA_0516	-
NC_007530.2	512557	+	512557	512557	2.43984	4.73248	1.64746e-05	Intragenic_sense	GBAA_RS02790	GBAA_0516	-
NC_007530.2	512927	+	512927	512928	1.03607	6.87248	0.000443343	Intragenic_sense	GBAA_RS02795	GBAA_0517	-
NC_007530.2	513129	+	513128	513129	1.61844	7.46677	2.26722e-05	Intragenic_antisense	GBAA_RS02800	GBAA_0518	-
NC_007530.2	513547	+	513545	513547	1.88217	4.62894	0.000163462	Intergenic_sense	GBAA_RS02810	GBAA_0520	15
NC_007530.2	514147	-	514147	514149	2.37978	4.34863	3.98946e-05	Intragenic_sense	GBAA_RS02815	GBAA_0521	-
NC_007530.2	514854	-	514853	514858	4.48382	5.12388	9.46949e-13	Intergenic_sense	GBAA_RS02815	GBAA_0521	21
NC_007530.2	514906	-	514906	514906	0.461789	6.09026	0.00648725	Intergenic_sense	GBAA_RS02815	GBAA_0521	73
NC_007530.2	514955	+	514955	514955	0.52472	6.27631	0.00468535	Intergenic_sense	GBAA_RS02820	GBAA_0522	28
NC_007530.2	515437	-	515437	515437	1.47922	7.15615	0.000107408	Intragenic_antisense	GBAA_RS02820	GBAA_0522	-
NC_007530.2	516450	+	516450	516450	4.08568	4.14914	1.0064e-08	Intergenic_sense	GBAA_RS02830	GBAA_0524	15
NC_007530.2	517380	+	517375	517382	4.64125	4.01885	3.08902e-10	Intergenic_sense	GBAA_RS02840	GBAA_0527	54
NC_007530.2	517690	+	517690	517690	1.26002	5.1743	0.00168026	Intragenic_sense	GBAA_RS02840	GBAA_0527	-
NC_007530.2	520924	-	520921	520924	2.51885	5.37422	2.91679e-06	Intergenic_sense	GBAA_RS02850	GBAA_0529	43
NC_007530.2	521076	-	521076	521076	2.4504	8.48129	9.46258e-08	Intergenic_sense	GBAA_RS02850	GBAA_0529	195
NC_007530.2	525686	-	525686	525690	8.45715	5.28318	7.53626e-30	Intergenic_sense	GBAA_RS02855	GBAA_0530	108
NC_007530.2	527102	-	527102	527104	8.34768	4.65089	1.14623e-24	Intergenic_sense	GBAA_RS02860	GBAA_0531	26
NC_007530.2	527178	+	527178	527178	2.84306	5.03017	1.07987e-06	Intergenic_sense	GBAA_RS02865	GBAA_0532	26
NC_007530.2	529858	+	529858	529858	0.18841	5.77388	0.020092	Intergenic_sense	GBAA_RS02880	GBAA_0535	6
NC_007530.2	530130	+	530130	530130	1.78584	4.45828	0.00039627	Intragenic_sense	GBAA_RS02880	GBAA_0535	-
NC_007530.2	530291	+	530282	530293	6.35596	4.66109	1.04669e-18	Intergenic_sense	GBAA_RS02885	GBAA_0536	22
NC_007530.2	530985	+	530985	530985	2.32604	6.01437	3.66327e-06	Intergenic_sense	GBAA_RS02890	GBAA_0537	75
NC_007530.2	531021	+	531020	531023	9.07179	4.90579	1.1921e-28	Intergenic_sense	GBAA_RS02890	GBAA_0537	39
NC_007530.2	531047	+	531045	531050	3.87935	4.28848	1.82803e-08	Intergenic_sense	GBAA_RS02890	GBAA_0537	13
NC_007530.2	531503	+	531502	531503	1.48057	4.2987	0.00227441	Intergenic_antisense	GBAA_RS02895	GBAA_0538	-
NC_007530.2	532066	-	532064	532068	8.39546	5.0589	7.96414e-28	Intergenic_sense	GBAA_RS02895	GBAA_0538	17
NC_007530.2	532129	+	532129	532129	1.48109	3.82141	0.00343762	Intergenic_sense	GBAA_RS02900	Ba16SI	306
NC_007530.2	532341	+	532341	532341	0.858785	3.09427	0.0478669	Intergenic_sense	GBAA_RS02900	Ba16SI	94
NC_007530.2	537131	+	537131	537131	3.76835	3.15456	3.22995e-05	Intergenic_sense	GBAA_RS02910	Ba5SI	17
NC_007530.2	537147	+	537147	537147	5.16711	3.07989	5.32357e-08	Intergenic_sense	GBAA_RS02910	Ba5SI	1
NC_007530.2	538045	+	538045	538045	0.00129875	5.75042	0.0416347	Intragenic_sense	GBAA_RS02955	tRNA-Tyr-2	-
NC_007530.2	538639	-	538639	538639	1.75015	4.15278	0.000983076	Intragenic_antisense	GBAA_RS02985	tRNA-Leu-2	-
NC_007530.2	539205	-	539205	539205	2.64079	4.23412	1.43558e-05	Intergenic_sense	GBAA_RS02990	GBAA_0540	37
NC_007530.2	539368	+	539368	539368	3.45083	3.97957	7.17043e-07	Intergenic_sense	GBAA_RS02995	GBAA_0541	153
NC_007530.2	539489	+	539489	539489	8.33677	4.34028	4.2889e-22	Intergenic_sense	GBAA_RS02995	GBAA_0541	32
NC_007530.2	540199	+	540199	540199	1.01803	6.80886	0.000494447	Intragenic_sense	GBAA_RS02995	GBAA_0541	-
NC_007530.2	540350	+	540350	540350	1.94533	4.34161	0.00027334	Intergenic_sense	GBAA_RS03000	GBAA_0542	41
NC_007530.2	541170	+	541170	541170	0.762663	6.59734	0.0015831	Intergenic_sense	GBAA_RS03005	GBAA_0543	169
NC_007530.2	541246	+	541246	541246	0.691661	4.05931	0.0173981	Intergenic_sense	GBAA_RS03005	GBAA_0543	93
NC_007530.2	541303	+	541303	541303	3.10764	4.66469	4.83843e-07	Intergenic_sense	GBAA_RS03005	GBAA_0543	36
NC_007530.2	541794	+	541794	541794	0.863986	6.49329	0.00112542	Intragenic_sense	GBAA_RS03005	GBAA_0543	-
NC_007530.2	542258	+	542254	542258	6.84808	4.32784	3.79766e-18	Intergenic_sense	GBAA_RS03010	GBAA_0544	45
NC_007530.2	543034	+	543034	543034	0.312336	6.2835	0.0220231	Intergenic_sense	GBAA_RS03015	tRNA-Gly-4	37
NC_007530.2	543262	+	543261	543262	1.27079	4.64422	0.00186795	Intergenic_sense	GBAA_RS03020	GBAA_0545	81
NC_007530.2	543960	+	543960	543960	0.724426	3.71328	0.0253779	Intragenic_sense	GBAA_RS03020	GBAA_0545	-
NC_007530.2	544688	+	544688	544688	1.35148	4.87376	0.000780379	Intragenic_sense	GBAA_RS03025	GBAA_0546	-
NC_007530.2	544929	-	544929	544929	0.908699	6.4682	0.00113103	Intragenic_antisense	GBAA_RS03025	GBAA_0546	-
NC_007530.2	545450	+	545447	545450	6.47877	4.96889	2.25141e-20	Intergenic_sense	GBAA_RS03030	GBAA_0547	26
NC_007530.2	546053	+	546051	546057	4.01469	4.44106	3.45692e-09	Intergenic_sense	GBAA_RS03035	GBAA_0548	39
NC_007530.2	547743	-	547743	547746	3.83258	4.7909	1.34869e-08	Intragenic_antisense	GBAA_RS03035	GBAA_0548	-
NC_007530.2	547801	-	547801	547803	6.39516	6.64535	6.44304e-28	Intragenic_antisense	GBAA_RS03035	GBAA_0548	-
NC_007530.2	548403	-	548403	548403	1.88406	3.12966	0.00636927	Intergenic_antisense	GBAA_RS03035	GBAA_0548	-
NC_007530.2	553061	+	553061	553061	1.82984	5.65946	4.40736e-05	Intragenic_sense	GBAA_RS03060	GBAA_0552	-
NC_007530.2	554628	+	554628	554628	1.81521	3.57776	0.00222187	Intragenic_sense	GBAA_RS03060	GBAA_0552	-
NC_007530.2	555452	-	555452	555452	0.990817	6.61085	0.000673322	Intergenic_antisense	GBAA_RS03060	GBAA_0552	-
NC_007530.2	555583	+	555583	555583	0.545276	6.16597	0.00451079	Intergenic_sense	GBAA_RS03065	GBAA_0553	15
NC_007530.2	558152	-	558152	558155	8.34401	4.62598	2.99691e-24	Intergenic_sense	GBAA_RS03070	GBAA_0554	34
NC_007530.2	560471	+	560471	560471	0.989792	6.60424	0.000672469	Intragenic_sense	GBAA_RS03075	GBAA_0555	-
NC_007530.2	561344	+	561342	561346	7.38246	4.70296	6.02948e-22	Intergenic_sense	GBAA_RS03080	GBAA_0556	187
NC_007530.2	565972	-	565972	565972	3.00037	6.66295	5.37864e-09	Intergenic_antisense	GBAA_RS03090	GBAA_0558	-
NC_007530.2	565985	+	565982	565985	4.64338	4.33863	2.18832e-11	Intergenic_sense	GBAA_RS03095	GBAA_0559	58
NC_007530.2	565994	+	565994	565994	2.03388	5.04438	3.78177e-05	Intergenic_sense	GBAA_RS03095	GBAA_0559	49
NC_007530.2	568679	+	568679	568679	1.13101	3.93867	0.00762554	Intragenic_antisense	GBAA_RS03105	GBAA_0561	-
NC_007530.2	568927	-	568927	568927	3.04587	5.22882	1.0361e-07	Intragenic_sense	GBAA_RS03105	GBAA_0561	-
NC_007530.2	569700	-	569700	569700	0.111859	5.84335	0.0293324	Intergenic_sense	GBAA_RS03105	GBAA_0561	14
NC_007530.2	569902	+	569902	569903	4.78585	4.0723	1.63274e-10	Intragenic_antisense	GBAA_RS31490	-	-
NC_007530.2	570110	+	570110	570112	1.24463	6.8159	0.000277936	Intragenic_sense	GBAA_RS03110	GBAA_0562	-
NC_007530.2	570180	+	570180	570180	0.174974	5.85654	0.0212729	Intragenic_sense	GBAA_RS03110	GBAA_0562	-
NC_007530.2	570297	+	570297	570297	2.3677	5.17319	1.37675e-05	Intergenic_sense	GBAA_RS03115	GBAA_0563	30
NC_007530.2	570633	-	570633	570633	1.45371	7.49368	9.57726e-05	Intragenic_antisense	GBAA_RS03115	GBAA_0563	-
NC_007530.2	570933	+	570930	570933	4.32312	5.4973	9.64588e-13	Intergenic_sense	GBAA_RS03120	GBAA_0564	187
NC_007530.2	572052	+	572052	572052	0.516904	6.0512	0.00629673	Intergenic_sense	GBAA_RS03125	GBAA_0565	496
NC_007530.2	572383	+	572382	572385	2.31291	3.91672	0.000244328	Intergenic_sense	GBAA_RS03125	GBAA_0565	165
NC_007530.2	577593	-	577593	577593	1.96855	7.85545	3.47672e-06	Intergenic_antisense	GBAA_RS03145	GBAA_0569	-
NC_007530.2	577744	+	577743	577745	3.64694	4.85309	8.91035e-09	Intergenic_sense	GBAA_RS03150	GBAA_0570	28
NC_007530.2	578102	+	578102	578104	2.96367	5.02213	2.47782e-07	Intragenic_sense	GBAA_RS03150	GBAA_0570	-
NC_007530.2	578399	+	578399	578399	2.85468	3.63169	5.27872e-05	Intragenic_sense	GBAA_RS03150	GBAA_0570	-
NC_007530.2	578553	-	578550	578554	2.7824	4.48298	5.53533e-06	Intergenic_antisense	GBAA_RS03150	GBAA_0570	-
NC_007530.2	578589	+	578589	578589	2.25052	4.98757	1.7725e-05	Intergenic_sense	GBAA_RS03155	GBAA_0571	37
NC_007530.2	581165	+	581165	581165	0.964008	4.4345	0.00488588	Intragenic_sense	GBAA_RS03165	GBAA_0573	-
NC_007530.2	588196	-	588196	588196	0.330904	5.93764	0.0107608	Intragenic_antisense	GBAA_RS03190	GBAA_0578	-
NC_007530.2	588822	+	588822	588822	1.10678	4.61993	0.00245566	Intragenic_sense	GBAA_RS03195	GBAA_0579	-
NC_007530.2	589878	-	589878	589878	1.46165	3.61622	0.00414	Intergenic_antisense	GBAA_RS03195	GBAA_0579	-
NC_007530.2	589885	-	589885	589885	4.38465	4.96841	4.5495e-12	Intergenic_antisense	GBAA_RS03195	GBAA_0579	-
NC_007530.2	591604	+	591604	591606	4.16227	4.10372	6.53699e-09	Intergenic_sense	GBAA_RS03210	GBAA_0582	62
NC_007530.2	593606	-	593606	593606	0.0805502	5.66266	0.0293829	Intragenic_sense	GBAA_RS03215	GBAA_0583	-
NC_007530.2	593634	-	593634	593634	1.37237	5.02783	0.000589736	Intergenic_sense	GBAA_RS03215	GBAA_0583	22
NC_007530.2	593643	-	593643	593643	8.94163	4.32241	4.06119e-23	Intergenic_sense	GBAA_RS03215	GBAA_0583	31
NC_007530.2	594054	-	594054	594054	2.01831	5.69303	1.67633e-05	Intragenic_sense	GBAA_RS03220	GBAA_0584	-
NC_007530.2	595739	+	595739	595739	1.14724	4.96394	0.00180188	Intragenic_antisense	GBAA_RS03225	GBAA_0585	-
NC_007530.2	595907	-	595907	595907	2.6703	5.54481	8.06142e-07	Intragenic_sense	GBAA_RS03225	GBAA_0585	-
NC_007530.2	595988	-	595988	595991	3.03368	5.30035	1.11635e-07	Intergenic_sense	GBAA_RS03225	GBAA_0585	29
NC_007530.2	596120	+	596120	596120	1.76447	3.06501	0.00603679	Intergenic_antisense	GBAA_RS03235	GBAA_0587	-
NC_007530.2	596365	-	596365	596365	3.63989	4.34155	5.9538e-08	Intergenic_sense	GBAA_RS03225	GBAA_0585	406
NC_007530.2	596642	-	596642	596642	1.27399	4.19795	0.00297579	Intergenic_sense	GBAA_RS03225	GBAA_0585	683
NC_007530.2	596662	+	596661	596662	1.65622	5.27052	0.000187906	Intergenic_antisense	GBAA_RS03235	GBAA_0587	-
NC_007530.2	597436	-	597436	597436	0.857922	4.42311	0.00667773	Intergenic_sense	GBAA_RS03235	GBAA_0587	137
NC_007530.2	598465	+	598465	598465	4.23129	3.74671	6.76307e-08	Intergenic_sense	GBAA_RS03245	GBAA_0589	173
NC_007530.2	598926	-	598926	598926	0.634206	4.11917	0.0194492	Intragenic_antisense	GBAA_RS03245	GBAA_0589	-
NC_007530.2	602163	+	602163	602163	1.37484	7.40603	0.000145374	Intergenic_sense	GBAA_RS03255	GBAA_0591	63
NC_007530.2	604256	+	604256	604256	4.1407	5.05559	4.04504e-11	Intergenic_sense	GBAA_RS03260	GBAA_0592	209
NC_007530.2	604394	+	604389	604394	2.21782	5.02227	2.06428e-05	Intergenic_sense	GBAA_RS03260	GBAA_0592	71
NC_007530.2	604832	+	604832	604832	1.73285	7.6902	1.77286e-05	Intragenic_sense	GBAA_RS03260	GBAA_0592	-
NC_007530.2	604981	+	604981	604981	1.17225	6.86675	0.000287532	Intragenic_sense	GBAA_RS03260	GBAA_0592	-
NC_007530.2	605026	+	605025	605026	7.15867	4.98348	3.02682e-22	Intragenic_sense	GBAA_RS03260	GBAA_0592	-
NC_007530.2	607333	+	607331	607333	6.60465	4.44654	1.65597e-18	Intergenic_sense	GBAA_RS03270	GBAA_0594	51
NC_007530.2	608552	-	608552	608552	0.711841	6.62683	0.00252315	Intragenic_antisense	GBAA_RS03275	GBAA_0595	-
NC_007530.2	611842	-	611841	611842	4.18353	4.5272	2.24927e-09	Intergenic_sense	GBAA_RS03280	GBAA_0596	23
NC_007530.2	611990	+	611990	611990	7.90734	4.86449	5.31375e-25	Intergenic_sense	GBAA_RS03285	GBAA_0597	30
NC_007530.2	612476	-	612476	612476	2.2915	6.17116	2.68999e-06	Intragenic_antisense	GBAA_RS03285	GBAA_0597	-
NC_007530.2	612483	+	612483	612483	1.18548	6.80282	0.000294326	Intragenic_sense	GBAA_RS03285	GBAA_0597	-
NC_007530.2	613181	+	613181	613181	0.786789	6.50049	0.00151531	Intragenic_sense	GBAA_RS03285	GBAA_0597	-
NC_007530.2	613277	+	613277	613277	0.464737	6.05548	0.00647769	Intragenic_sense	GBAA_RS03285	GBAA_0597	-
NC_007530.2	613552	+	613552	613552	1.6277	2.86779	0.0164107	Intergenic_sense	GBAA_RS03290	GBAA_0599	37
NC_007530.2	615483	-	615483	615483	0.715332	4.33329	0.0100237	Intragenic_sense	GBAA_RS03295	GBAA_0600	-
NC_007530.2	615831	-	615831	615831	0.597201	3.95112	0.0243679	Intragenic_sense	GBAA_RS03295	GBAA_0600	-
NC_007530.2	615925	-	615923	615927	4.83944	5.07869	4.7316e-14	Intergenic_sense	GBAA_RS03295	GBAA_0600	25
NC_007530.2	616267	+	616262	616268	6.74057	4.85194	4.72762e-21	Intergenic_sense	GBAA_RS03300	GBAA_0602	12
NC_007530.2	616411	+	616411	616411	1.05804	6.78901	0.000449914	Intragenic_sense	GBAA_RS03300	GBAA_0602	-
NC_007530.2	616426	+	616426	616426	1.01241	4.31158	0.0066314	Intragenic_sense	GBAA_RS03300	GBAA_0602	-
NC_007530.2	616959	+	616959	616959	1.59769	4.3244	0.000728204	Intragenic_sense	GBAA_RS03305	GBAA_0603	-
NC_007530.2	618473	-	618473	618473	3.50759	4.00288	2.41287e-06	Intergenic_sense	GBAA_RS03310	GBAA_0604	77
NC_007530.2	618541	+	618539	618541	1.21126	3.80318	0.00593914	Intergenic_antisense	GBAA_RS03315	GBAA_0605	-
NC_007530.2	619562	+	619560	619562	2.96929	4.63232	7.30296e-07	Intragenic_antisense	GBAA_RS03315	GBAA_0605	-
NC_007530.2	619703	-	619703	619703	3.39486	3.89677	2.75298e-06	Intergenic_sense	GBAA_RS03315	GBAA_0605	59
NC_007530.2	619853	-	619853	619853	2.85051	3.62358	0.000138996	Intergenic_sense	GBAA_RS03315	GBAA_0605	209
NC_007530.2	620600	+	620600	620600	1.64429	7.52575	1.92993e-05	Intragenic_antisense	GBAA_RS03320	GBAA_0606	-
NC_007530.2	620779	+	620779	620779	0.562315	3.91369	0.0328383	Intragenic_antisense	GBAA_RS03320	GBAA_0606	-
NC_007530.2	622635	+	622635	622635	1.31391	3.98361	0.00327242	Intragenic_sense	GBAA_RS03330	GBAA_0608	-
NC_007530.2	623893	+	623893	623893	1.17533	4.53291	0.00285146	Intragenic_sense	GBAA_RS03335	GBAA_0609	-
NC_007530.2	626006	-	626004	626006	11.2684	4.39955	2.97292e-29	Intergenic_sense	GBAA_RS03340	GBAA_0610	73
NC_007530.2	626184	+	626184	626184	0.723618	4.29279	0.0102863	Intergenic_sense	GBAA_RS03345	GBAA_0612	586
NC_007530.2	626615	+	626614	626616	2.90264	4.19776	5.95714e-06	Intergenic_sense	GBAA_RS03345	GBAA_0612	155
NC_007530.2	626739	+	626739	626739	0.92513	4.45725	0.00931688	Intergenic_sense	GBAA_RS03345	GBAA_0612	31
NC_007530.2	627117	+	627117	627117	0.35672	5.74345	0.0158968	Intergenic_sense	GBAA_RS03350	GBAA_0613	55
NC_007530.2	627179	+	627179	627179	2.26334	4.32868	8.69827e-05	Intragenic_sense	GBAA_RS03350	GBAA_0613	-
NC_007530.2	627301	+	627301	627301	4.5368	5.27772	1.5998e-12	Intragenic_sense	GBAA_RS03350	GBAA_0613	-
NC_007530.2	628067	+	628067	628067	0.220904	5.92595	0.0164498	Intragenic_antisense	GBAA_RS03355	GBAA_0614	-
NC_007530.2	628787	-	628786	628787	9.12234	4.53605	1.33446e-25	Intergenic_sense	GBAA_RS03355	GBAA_0614	37
NC_007530.2	628836	+	628836	628836	0.473439	6.00459	0.00687594	Intergenic_antisense	GBAA_RS03360	GBAA_0615	-
NC_007530.2	628898	-	628898	628898	0.295864	5.79549	0.0153526	Intergenic_sense	GBAA_RS03355	GBAA_0614	148
NC_007530.2	629023	-	629021	629023	5.25943	4.83897	2.2485e-15	Intergenic_sense	GBAA_RS03355	GBAA_0614	273
NC_007530.2	630135	-	630135	630135	3.07478	4.33015	2.51959e-06	Intergenic_sense	GBAA_RS03360	GBAA_0615	38
NC_007530.2	630239	+	630239	630239	2.42014	4.78457	1.38478e-05	Intergenic_sense	GBAA_RS03365	GBAA_0616	31
NC_007530.2	630479	-	630479	630479	1.66609	5.10392	0.000201794	Intragenic_antisense	GBAA_RS03365	GBAA_0616	-
NC_007530.2	630911	+	630911	630911	0.528911	3.81806	0.0397722	Intragenic_sense	GBAA_RS03365	GBAA_0616	-
NC_007530.2	631652	+	631652	631652	0.648536	3.90897	0.0278301	Intragenic_sense	GBAA_RS03370	GBAA_0617	-
NC_007530.2	633576	+	633576	633576	2.43607	3.70307	0.000154048	Intragenic_antisense	GBAA_RS03380	GBAA_0619	-
NC_007530.2	633947	-	633941	633951	4.40068	5.75696	2.62774e-13	Intergenic_sense	GBAA_RS03380	GBAA_0619	21
NC_007530.2	634018	+	634018	634018	5.64919	4.28891	4.88041e-14	Intergenic_sense	GBAA_RS03385	GBAA_0620	121
NC_007530.2	634080	+	634077	634081	8.6112	4.01553	3.15612e-20	Intergenic_sense	GBAA_RS03385	GBAA_0620	59
NC_007530.2	637075	-	637075	637075	1.92342	5.49088	3.3318e-05	Intragenic_sense	GBAA_RS03400	GBAA_0623	-
NC_007530.2	639667	-	639667	639670	5.77155	4.34621	3.02896e-15	Intergenic_sense	GBAA_RS03405	GBAA_0624	35
NC_007530.2	641241	-	641241	641241	0.888345	4.1306	0.0126603	Intragenic_sense	GBAA_RS03410	GBAA_0625	-
NC_007530.2	641352	-	641352	641352	4.00415	4.03484	3.04741e-08	Intergenic_sense	GBAA_RS03410	GBAA_0625	63
NC_007530.2	641653	-	641653	641653	0.359657	6.07703	0.00890746	Intragenic_antisense	GBAA_RS31865	-	-
NC_007530.2	642317	+	642317	642317	1.62059	4.41838	0.000752059	Intergenic_sense	GBAA_RS03425	GBAA_0628	120
NC_007530.2	642622	-	642621	642623	2.45528	8.33058	6.39984e-08	Intragenic_antisense	GBAA_RS03425	GBAA_0628	-
NC_007530.2	643575	+	643575	643575	1.27921	7.0517	0.000131805	Intragenic_sense	GBAA_RS03425	GBAA_0628	-
NC_007530.2	645802	+	645802	645802	0.830375	6.65248	0.00114807	Intergenic_sense	GBAA_RS03435	GBAA_0630	218
NC_007530.2	645834	-	645833	645838	6.57968	6.07746	1.51021e-25	Intergenic_sense	GBAA_RS03430	GBAA_0629	266
NC_007530.2	645989	+	645989	645990	7.54909	5.01141	6.19438e-25	Intergenic_sense	GBAA_RS03435	GBAA_0630	31
NC_007530.2	646831	+	646831	646831	8.56446	4.57943	2.01603e-24	Intergenic_sense	GBAA_RS03440	GBAA_0631	37
NC_007530.2	648210	-	648210	648210	0.103257	5.896	0.0301538	Intragenic_antisense	GBAA_RS03440	GBAA_0631	-
NC_007530.2	648362	-	648362	648362	0.322405	5.99086	0.010732	Intragenic_antisense	GBAA_RS03445	GBAA_0632	-
NC_007530.2	648369	-	648369	648371	0.696182	4.00976	0.0211851	Intragenic_antisense	GBAA_RS03445	GBAA_0632	-
NC_007530.2	652413	+	652413	652413	1.93738	4.6194	0.000142806	Intragenic_antisense	GBAA_RS03460	GBAA_0635	-
NC_007530.2	653906	+	653906	653906	0.247974	5.76	0.0174289	Intragenic_sense	GBAA_RS03465	GBAA_0636	-
NC_007530.2	654010	+	654010	654010	0.611913	4.05932	0.0198056	Intragenic_sense	GBAA_RS03465	GBAA_0636	-
NC_007530.2	654539	+	654539	654541	6.05013	4.14667	3.13262e-15	Intergenic_sense	GBAA_RS03470	GBAA_0637	17
NC_007530.2	655218	-	655218	655218	2.08925	3.91951	0.000365941	Intragenic_antisense	GBAA_RS03470	GBAA_0637	-
NC_007530.2	656410	+	656410	656410	0.253072	5.72611	0.0205732	Intragenic_sense	GBAA_RS03475	GBAA_0638	-
NC_007530.2	658894	-	658894	658894	0.409125	6.09625	0.00724494	Intragenic_antisense	GBAA_RS03490	GBAA_0641	-
NC_007530.2	660154	+	660153	660154	2.28989	3.14583	0.00135488	Intragenic_sense	GBAA_RS03495	GBAA_0642	-
NC_007530.2	660342	+	660342	660342	4.82024	4.33113	9.9872e-12	Intergenic_sense	GBAA_RS03500	GBAA_0643	50
NC_007530.2	661751	+	661751	661751	4.45606	5.23268	5.75249e-13	Intragenic_sense	GBAA_RS03500	GBAA_0643	-
NC_007530.2	662829	+	662829	662829	0.789453	4.36973	0.00781663	Intergenic_sense	GBAA_RS03515	GBAA_0646	15
NC_007530.2	664701	+	664701	664701	1.41302	4.03108	0.00247192	Intragenic_sense	GBAA_RS03520	GBAA_0647	-
NC_007530.2	665853	+	665853	665853	3.10848	5.74331	3.39743e-08	Intergenic_sense	GBAA_RS03530	GBAA_0649	41
NC_007530.2	665878	+	665871	665878	1.59057	4.41842	0.000608343	Intergenic_sense	GBAA_RS03530	GBAA_0649	16
NC_007530.2	666656	-	666656	666656	2.16045	3.55814	0.000716792	Intragenic_sense	GBAA_RS03535	GBAA_0650	-
NC_007530.2	667002	+	667002	667002	2.75128	4.59135	4.66639e-06	Intragenic_antisense	GBAA_RS03535	GBAA_0650	-
NC_007530.2	668372	+	668372	668372	0.482069	6.23216	0.00529583	Intragenic_antisense	GBAA_RS03540	GBAA_0651	-
NC_007530.2	668489	-	668489	668489	1.45007	5.03355	0.000503173	Intragenic_sense	GBAA_RS03540	GBAA_0651	-
NC_007530.2	668534	-	668534	668536	2.09994	3.62925	0.000790462	Intergenic_sense	GBAA_RS03540	GBAA_0651	25
NC_007530.2	669886	+	669886	669886	2.28718	4.51544	3.57566e-05	Intergenic_sense	GBAA_RS03550	GBAA_0653	206
NC_007530.2	670028	+	670028	670028	6.44542	5.15371	1.94644e-21	Intergenic_sense	GBAA_RS03550	GBAA_0653	64
NC_007530.2	670076	+	670076	670076	0.750821	6.46436	0.00161243	Intergenic_sense	GBAA_RS03550	GBAA_0653	16
NC_007530.2	671458	-	671458	671458	1.5013	4.10741	0.00186718	Intragenic_antisense	GBAA_RS03550	GBAA_0653	-
NC_007530.2	671583	+	671583	671583	5.59097	4.19522	5.13279e-14	Intergenic_sense	GBAA_RS03555	GBAA_0654	26
NC_007530.2	672219	+	672219	672219	3.10651	9.17681	2.25151e-10	Intergenic_sense	GBAA_RS03560	GBAA_0655	30
NC_007530.2	673121	+	673121	673121	1.7297	5.36052	8.73813e-05	Intragenic_antisense	GBAA_RS03565	GBAA_0656	-
NC_007530.2	673434	-	673434	673437	3.85656	4.5947	9.34733e-09	Intragenic_sense	GBAA_RS03565	GBAA_0656	-
NC_007530.2	676131	+	676129	676132	1.84895	7.84519	7.33953e-06	Intragenic_antisense	GBAA_RS03575	GBAA_0658	-
NC_007530.2	678150	-	678150	678150	1.36091	3.33139	0.0128702	Intergenic_sense	GBAA_RS03585	GBAA_0660	46
NC_007530.2	678773	-	678773	678773	1.94295	4.12635	0.000332306	Intragenic_sense	GBAA_RS03590	GBAA_0661	-
NC_007530.2	679879	-	679879	679879	5.17164	4.64463	2.18476e-14	Intergenic_sense	GBAA_RS03590	GBAA_0661	141
NC_007530.2	679972	+	679972	679972	6.05594	5.24067	1.14315e-19	Intergenic_sense	GBAA_RS03595	GBAA_0662	39
NC_007530.2	682194	+	682194	682194	4.84372	4.15018	2.32286e-11	Intergenic_sense	GBAA_RS03610	GBAA_0664	12
NC_007530.2	682955	+	682955	682955	0.917407	4.36493	0.00589573	Intragenic_sense	GBAA_RS03610	GBAA_0664	-
NC_007530.2	686229	+	686227	686229	6.02514	5.70433	5.22077e-22	Intragenic_sense	GBAA_RS03630	GBAA_0668	-
NC_007530.2	687073	+	687072	687073	2.15079	3.21983	0.00163861	Intragenic_sense	GBAA_RS03635	GBAA_0669	-
NC_007530.2	687318	-	687318	687318	0.202864	6.01278	0.020092	Intragenic_antisense	GBAA_RS03635	GBAA_0669	-
NC_007530.2	691103	+	691103	691103	2.08851	4.34353	0.000118824	Intragenic_sense	GBAA_RS03645	GBAA_0672	-
NC_007530.2	691372	-	691372	691372	3.47331	5.19519	9.94858e-09	Intergenic_antisense	GBAA_RS03645	GBAA_0672	-
NC_007530.2	691514	+	691513	691514	4.64792	5.19992	2.55132e-13	Intergenic_sense	GBAA_RS03650	GBAA_0673	85
NC_007530.2	691535	+	691535	691535	1.60936	3.77741	0.00195284	Intergenic_sense	GBAA_RS03650	GBAA_0673	64
NC_007530.2	693167	-	693167	693167	1.59306	7.29367	2.9069e-05	Intergenic_sense	GBAA_RS03655	GBAA_0674	17
NC_007530.2	693330	+	693330	693330	1.65519	3.87235	0.00155722	Intergenic_sense	GBAA_RS03660	GBAA_0675	46
NC_007530.2	694438	+	694438	694438	1.53917	5.08859	0.00082681	Intergenic_sense	GBAA_RS03665	GBAA_0676	109
NC_007530.2	694513	+	694513	694513	3.21289	4.02135	3.81676e-06	Intergenic_sense	GBAA_RS03665	GBAA_0676	34
NC_007530.2	695071	+	695071	695071	1.57643	7.36183	3.10251e-05	Intergenic_sense	GBAA_RS03670	GBAA_0677	74
NC_007530.2	695249	+	695249	695249	0.654113	4.09122	0.0168844	Intragenic_sense	GBAA_RS03670	GBAA_0677	-
NC_007530.2	695436	-	695436	695436	3.86646	4.93571	8.31897e-10	Intragenic_antisense	GBAA_RS03670	GBAA_0677	-
NC_007530.2	695720	-	695720	695720	0.938393	4.70175	0.00514419	Intragenic_antisense	GBAA_RS03670	GBAA_0677	-
NC_007530.2	696925	+	696925	696925	2.44623	5.24581	4.39691e-06	Intragenic_sense	GBAA_RS03675	GBAA_0678	-
NC_007530.2	697995	+	697995	697995	1.07835	4.73084	0.00209045	Intragenic_sense	GBAA_RS03680	GBAA_0679	-
NC_007530.2	699800	-	699800	699800	0.216569	5.95038	0.0171838	Intragenic_sense	GBAA_RS03690	GBAA_0681	-
NC_007530.2	699893	+	699893	699893	0.926955	4.62814	0.00401424	Intragenic_antisense	GBAA_RS03690	GBAA_0681	-
NC_007530.2	700837	-	700837	700837	0.248429	6.08111	0.0176621	Intergenic_sense	GBAA_RS03690	GBAA_0681	26
NC_007530.2	700937	+	700937	700937	2.4439	4.66179	1.32867e-05	Intergenic_sense	GBAA_RS03695	GBAA_0682	47
NC_007530.2	702092	-	702092	702093	6.57461	4.23951	6.63016e-16	Intergenic_sense	GBAA_RS03700	GBAA_0683	35
NC_007530.2	703175	-	703175	703175	2.6036	4.11168	3.1284e-05	Intergenic_sense	GBAA_RS03705	GBAA_0684	41
NC_007530.2	703340	+	703337	703341	7.79117	4.99587	4.83422e-25	Intergenic_sense	GBAA_RS03710	GBAA_0685	15
NC_007530.2	703354	-	703354	703354	0.564448	6.30869	0.00350425	Intergenic_sense	GBAA_RS03705	GBAA_0684	220
NC_007530.2	703591	+	703591	703591	0.261495	6.01774	0.0143604	Intragenic_sense	GBAA_RS03710	GBAA_0685	-
NC_007530.2	704716	+	704716	704716	2.85224	4.28096	6.53702e-06	Intergenic_sense	GBAA_RS03715	GBAA_0686	14
NC_007530.2	705498	+	705496	705498	5.83268	4.06098	5.24371e-14	Intergenic_sense	GBAA_RS03725	GBAA_0688	33
NC_007530.2	706670	+	706670	706670	0.40036	6.13904	0.00747203	Intragenic_antisense	GBAA_RS03730	GBAA_0689	-
NC_007530.2	709222	+	709222	709222	2.18012	3.72595	0.000350236	Intergenic_sense	GBAA_RS03740	GBAA_0691	45
NC_007530.2	710499	+	710499	710499	3.08012	4.96347	1.38885e-07	Intragenic_sense	GBAA_RS03740	GBAA_0691	-
NC_007530.2	712603	-	712603	712603	1.32966	4.6322	0.00212667	Intergenic_sense	GBAA_RS03745	GBAA_0692	32
NC_007530.2	712874	-	712874	712874	0.12591	5.77404	0.0237987	Intragenic_sense	GBAA_RS03750	GBAA_0693	-
NC_007530.2	712882	-	712882	712882	1.21921	6.91556	0.000201568	Intragenic_sense	GBAA_RS03750	GBAA_0693	-
NC_007530.2	714203	-	714203	714203	1.68752	3.93527	0.00117974	Intergenic_sense	GBAA_RS03750	GBAA_0693	59
NC_007530.2	714353	+	714350	714353	4.45621	3.88932	3.84135e-09	Intergenic_sense	GBAA_RS03755	GBAA_0694	72
NC_007530.2	715719	+	715719	715719	4.0045	7.04027	1.80181e-12	Intergenic_sense	GBAA_RS03760	GBAA_0695	130
NC_007530.2	715725	+	715725	715725	4.1445	5.26135	6.43026e-11	Intergenic_sense	GBAA_RS03760	GBAA_0695	124
NC_007530.2	715834	+	715834	715834	4.89287	4.53289	9.70149e-13	Intergenic_sense	GBAA_RS03760	GBAA_0695	15
NC_007530.2	716454	+	716454	716454	1.60566	3.79295	0.00228994	Intragenic_sense	GBAA_RS03765	GBAA_0696	-
NC_007530.2	716550	+	716550	716550	0.834457	4.53491	0.00600855	Intragenic_antisense	GBAA_RS03770	GBAA_0697	-
NC_007530.2	717221	-	717221	717221	2.32982	3.98012	0.000104239	Intragenic_sense	GBAA_RS03775	GBAA_0698	-
NC_007530.2	719138	-	719138	719140	4.82772	4.84959	2.52382e-13	Intergenic_sense	GBAA_RS03780	GBAA_0699	26
NC_007530.2	722228	-	722228	722228	0.0298459	5.58554	0.0367863	Intergenic_sense	GBAA_RS03795	GBAA_0702	32
NC_007530.2	723078	-	723078	723078	0.24771	6.07481	0.0173225	Intragenic_sense	GBAA_RS03800	GBAA_0703	-
NC_007530.2	723118	-	723118	723118	0.785707	4.55949	0.0081425	Intergenic_sense	GBAA_RS03800	GBAA_0703	13
NC_007530.2	723147	-	723144	723148	10.0767	4.47403	2.80291e-27	Intergenic_sense	GBAA_RS03800	GBAA_0703	42
NC_007530.2	723252	-	723252	723252	0.728531	6.3813	0.00224446	Intergenic_sense	GBAA_RS03800	GBAA_0703	147
NC_007530.2	723452	+	723452	723452	1.02449	4.48267	0.00399548	Intragenic_antisense	GBAA_RS03805	GBAA_0704	-
NC_007530.2	723599	+	723596	723599	5.91511	4.28679	2.51593e-15	Intergenic_sense	GBAA_RS03810	GBAA_0705	42
NC_007530.2	724457	+	724457	724457	2.54745	4.74462	1.0152e-05	Intergenic_sense	GBAA_RS03815	GBAA_0706	27
NC_007530.2	726580	+	726580	726580	2.11813	5.73928	1.33301e-05	Intragenic_sense	GBAA_RS03825	GBAA_0708	-
NC_007530.2	727048	+	727048	727049	1.40763	5.18614	0.000489814	Intragenic_sense	GBAA_RS03825	GBAA_0708	-
NC_007530.2	727831	+	727831	727831	0.301148	5.77335	0.0153997	Intragenic_sense	GBAA_RS03830	GBAA_0709	-
NC_007530.2	730049	+	730049	730049	1.56543	5.05306	0.000342474	Intragenic_sense	GBAA_RS03840	GBAA_0711	-
NC_007530.2	731018	+	731018	731018	0.565353	4.05263	0.0280672	Intragenic_sense	GBAA_RS03840	GBAA_0711	-
NC_007530.2	734074	+	734074	734074	3.01057	4.8435	3.62788e-07	Intergenic_sense	GBAA_RS03865	GBAA_0715	187
NC_007530.2	734204	+	734202	734204	1.59573	4.58772	0.000464106	Intergenic_sense	GBAA_RS03865	GBAA_0715	57
NC_007530.2	734674	-	734674	734674	0.431331	5.97028	0.00894242	Intragenic_antisense	GBAA_RS03865	GBAA_0715	-
NC_007530.2	739448	-	739448	739448	1.16257	6.76321	0.000372283	Intragenic_sense	GBAA_RS03885	GBAA_0719	-
NC_007530.2	741127	+	741127	741127	3.79699	4.09507	1.27584e-07	Intergenic_sense	GBAA_RS03890	Ba16SJ	410
NC_007530.2	741443	+	741443	741443	1.19314	4.67874	0.00175704	Intergenic_sense	GBAA_RS03890	Ba16SJ	94
NC_007530.2	742794	+	742794	742794	1.37219	2.70945	0.0325671	Intragenic_sense	GBAA_RS03890	Ba16SJ	-
NC_007530.2	746242	+	746242	746242	2.48554	5.4252	1.2637e-05	Intergenic_sense	GBAA_RS03900	Ba5SJ	17
NC_007530.2	747397	+	747397	747397	0.164978	5.89808	0.0214342	Intragenic_sense	GBAA_RS03955	tRNA-Ser-5	-
NC_007530.2	748226	+	748226	748226	1.97052	4.07256	0.000405378	Intergenic_sense	GBAA_RS04000	GBAA_0720	11
NC_007530.2	748263	-	748263	748263	1.40365	4.88706	0.000640246	Intragenic_antisense	GBAA_RS04000	GBAA_0720	-
NC_007530.2	748773	+	748773	748773	2.41284	5.2677	4.1529e-06	Intergenic_sense	GBAA_RS04005	GBAA_0721	178
NC_007530.2	748850	+	748848	748850	3.2605	4.72403	1.28667e-07	Intergenic_sense	GBAA_RS04005	GBAA_0721	101
NC_007530.2	751861	-	751861	751861	6.23508	4.48418	1.29933e-17	Intergenic_sense	GBAA_RS04020	GBAA_0724	32
NC_007530.2	752090	+	752090	752090	9.486	4.03342	1.88394e-21	Intergenic_sense	GBAA_RS04025	GBAA_0725	370
NC_007530.2	755837	-	755837	755837	0.965766	4.46504	0.00678348	Intragenic_antisense	GBAA_RS04045	GBAA_0729	-
NC_007530.2	757089	-	757089	757089	2.55475	6.34759	2.58382e-07	Intragenic_antisense	GBAA_RS04050	GBAA_0730	-
NC_007530.2	757485	-	757485	757485	1.89852	5.503	3.94685e-05	Intragenic_antisense	GBAA_RS04055	GBAA_0731	-
NC_007530.2	760262	+	760262	760262	1.8845	3.79237	0.000850269	Intergenic_sense	GBAA_RS04080	GBAA_0736	654
NC_007530.2	761381	+	761381	761381	4.93598	3.95397	5.09957e-11	Intergenic_sense	GBAA_RS04085	GBAA_0738	272
NC_007530.2	761403	+	761403	761409	3.64407	4.85959	1.5693e-08	Intergenic_sense	GBAA_RS04085	GBAA_0738	250
NC_007530.2	766068	-	766068	766068	0.0945897	5.5641	0.0313216	Intragenic_antisense	GBAA_RS04105	GBAA_0741	-
NC_007530.2	767287	+	767287	767287	1.60962	7.49341	2.35573e-05	Intragenic_sense	GBAA_RS04110	GBAA_0742	-
NC_007530.2	767409	+	767409	767409	2.77966	6.61135	3.33714e-08	Intragenic_sense	GBAA_RS04110	GBAA_0742	-
NC_007530.2	768742	+	768742	768742	1.44693	7.27213	6.01989e-05	Intergenic_sense	GBAA_RS04120	GBAA_0744	39
NC_007530.2	770231	+	770231	770231	2.12017	8.08261	1.06228e-06	Intergenic_sense	GBAA_RS04130	GBAA_0746	122
NC_007530.2	773622	+	773622	773622	1.86625	3.602	0.00316755	Intergenic_sense	GBAA_RS04150	GBAA_0751	333
NC_007530.2	773938	+	773938	773938	3.18833	4.26565	1.15462e-06	Intergenic_sense	GBAA_RS04150	GBAA_0751	17
NC_007530.2	775326	-	775326	775326	3.90281	4.50207	4.67837e-09	Intragenic_sense	GBAA_RS04160	GBAA_0753	-
NC_007530.2	775413	-	775413	775413	2.47157	5.15203	3.79182e-06	Intragenic_sense	GBAA_RS04160	GBAA_0753	-
NC_007530.2	778133	-	778132	778133	2.75334	5.64194	2.86618e-07	Intergenic_sense	GBAA_RS04165	GBAA_0754	109
NC_007530.2	779802	-	779802	779802	0.708513	4.17586	0.0243608	Intragenic_sense	GBAA_RS04180	GBAA_0757	-
NC_007530.2	780423	-	780423	780425	4.18707	4.90922	4.76087e-11	Intergenic_sense	GBAA_RS04185	GBAA_0758	27
NC_007530.2	780570	+	780570	780570	0.71594	4.07148	0.0185297	Intragenic_antisense	GBAA_RS04190	GBAA_0759	-
NC_007530.2	781462	-	781462	781462	4.36529	4.41206	1.4341e-10	Intergenic_sense	GBAA_RS04195	GBAA_0760	26
NC_007530.2	782632	-	782632	782632	1.55666	7.25196	4.39432e-05	Intragenic_sense	GBAA_RS04205	GBAA_0762	-
NC_007530.2	783467	-	783467	783467	0.859249	6.31616	0.00217093	Intragenic_sense	GBAA_RS04205	GBAA_0762	-
NC_007530.2	783894	+	783894	783894	0.36876	6.03348	0.00890701	Intragenic_antisense	GBAA_RS04210	GBAA_0763	-
NC_007530.2	785234	+	785233	785234	0.515331	6.30861	0.00451932	Intergenic_sense	GBAA_RS04225	GBAA_0766	906
NC_007530.2	788112	+	788112	788112	0.113467	5.39692	0.0449039	Intragenic_sense	GBAA_RS04230	GBAA_0767	-
NC_007530.2	788310	+	788310	788310	2.4001	3.7275	0.0002759	Intergenic_sense	GBAA_RS04235	GBAA_0768	32
NC_007530.2	788537	+	788537	788537	0.377403	5.98263	0.00908996	Intragenic_sense	GBAA_RS04235	GBAA_0768	-
NC_007530.2	788974	-	788974	788974	1.81979	7.9123	1.49627e-05	Intragenic_antisense	GBAA_RS04235	GBAA_0768	-
NC_007530.2	789631	+	789631	789636	0.934484	6.70329	0.000702786	Intergenic_antisense	GBAA_RS04240	GBAA_0770	-
NC_007530.2	790982	+	790982	790982	0.503299	4.02364	0.0257508	Intergenic_sense	GBAA_RS04250	GBAA_0772	30
NC_007530.2	790997	+	790997	790997	2.83543	3.71832	3.42676e-05	Intergenic_sense	GBAA_RS04250	GBAA_0772	15
NC_007530.2	791735	+	791735	791735	4.05461	4.6051	4.98737e-09	Intergenic_sense	GBAA_RS04255	GBAA_0774	70
NC_007530.2	793611	+	793611	793611	0.687804	4.25946	0.012748	Intergenic_sense	GBAA_RS04260	GBAA_0775	44
NC_007530.2	793641	+	793641	793641	5.70444	3.72913	4.03082e-12	Intergenic_sense	GBAA_RS04260	GBAA_0775	14
NC_007530.2	797152	+	797152	797153	4.21408	4.3134	1.90104e-09	Intragenic_sense	GBAA_RS04290	GBAA_0780	-
NC_007530.2	797282	+	797282	797282	0.515977	6.04767	0.00573928	Intragenic_sense	GBAA_RS04295	GBAA_0781	-
NC_007530.2	797310	+	797310	797310	3.64257	5.1442	2.32622e-09	Intragenic_sense	GBAA_RS04295	GBAA_0781	-
NC_007530.2	798021	+	798021	798021	0.68648	6.36097	0.00222085	Intragenic_sense	GBAA_RS04295	GBAA_0781	-
NC_007530.2	798378	+	798378	798378	0.0725524	5.72982	0.0330382	Intragenic_antisense	GBAA_RS04300	GBAA_0782	-
NC_007530.2	798547	-	798547	798549	4.92982	4.17324	1.76433e-11	Intergenic_sense	GBAA_RS04300	GBAA_0782	35
NC_007530.2	798569	+	798569	798569	1.46864	4.26074	0.00132291	Intergenic_antisense	GBAA_RS04305	GBAA_0783	-
NC_007530.2	799896	-	799894	799900	5.47376	5.50216	1.80897e-17	Intergenic_sense	GBAA_RS04305	GBAA_0783	42
NC_007530.2	800008	-	800008	800008	8.1343	4.93141	3.29258e-26	Intergenic_sense	GBAA_RS04305	GBAA_0783	154
NC_007530.2	800140	+	800137	800140	5.38607	4.30147	8.84191e-14	Intergenic_sense	GBAA_RS04310	GBAA_0784	28
NC_007530.2	801097	+	801097	801097	0.614541	3.89223	0.0352644	Intragenic_sense	GBAA_RS04310	GBAA_0784	-
NC_007530.2	802883	-	802883	802883	6.07271	4.31442	6.94277e-16	Intergenic_sense	GBAA_RS04315	GBAA_0785	27
NC_007530.2	804422	-	804422	804422	0.44923	6.1606	0.00670483	Intergenic_sense	GBAA_RS04320	GBAA_0787	36
NC_007530.2	804554	+	804554	804556	5.28635	4.67151	1.07518e-14	Intergenic_sense	GBAA_RS04325	GBAA_0789	151
NC_007530.2	804686	+	804686	804686	0.409125	6.09625	0.00724494	Intergenic_sense	GBAA_RS04325	GBAA_0789	19
NC_007530.2	807887	+	807887	807887	2.02191	4.23442	0.000420173	Intergenic_sense	GBAA_RS04335	GBAA_0791	31
NC_007530.2	807899	+	807899	807899	0.108173	5.87785	0.0278831	Intergenic_sense	GBAA_RS04335	GBAA_0791	19
NC_007530.2	810931	+	810929	810931	1.0247	4.3718	0.00514248	Intragenic_sense	GBAA_RS04355	GBAA_0795	-
NC_007530.2	811396	+	811396	811396	0.266019	5.99586	0.0140269	Intergenic_antisense	GBAA_RS04360	GBAA_0796	-
NC_007530.2	812725	-	812725	812726	7.59886	4.41183	1.64027e-20	Intragenic_sense	GBAA_RS04360	GBAA_0796	-
NC_007530.2	816256	-	816256	816256	4.71957	3.67262	5.71659e-09	Intergenic_sense	GBAA_RS04375	GBAA_0799	33
NC_007530.2	816415	+	816415	816416	3.08166	9.1297	2.34621e-10	Intergenic_sense	GBAA_RS04380	GBAA_0800	19
NC_007530.2	817228	+	817228	817228	2.53009	3.18744	0.000878906	Intergenic_sense	GBAA_RS04390	GBAA_5742	896
NC_007530.2	818411	+	818411	818411	0.961478	6.58559	0.000980489	Intragenic_sense	GBAA_RS04390	GBAA_5742	-
NC_007530.2	819108	-	819108	819108	0.0630709	5.78211	0.0334893	Intragenic_antisense	GBAA_RS04390	GBAA_5742	-
NC_007530.2	820550	-	820549	820550	4.52121	5.3236	1.89499e-13	Intergenic_sense	GBAA_RS04395	GBAA_0802	61
NC_007530.2	822973	+	822973	822974	0.962394	6.74666	0.000728526	Intragenic_sense	GBAA_RS04420	GBAA_0807	-
NC_007530.2	824010	+	824005	824010	7.29595	4.88314	3.43992e-23	Intergenic_sense	GBAA_RS04430	GBAA_0809	198
NC_007530.2	824024	+	824018	824024	4.47971	5.22051	8.9239e-13	Intergenic_sense	GBAA_RS04430	GBAA_0809	184
NC_007530.2	825278	+	825278	825278	0.461323	6.08844	0.00612149	Intragenic_sense	GBAA_RS04440	GBAA_0811	-
NC_007530.2	827114	+	827114	827114	3.95077	5.20081	1.51744e-10	Intragenic_sense	GBAA_RS04455	GBAA_0815	-
NC_007530.2	828182	+	828182	828182	0.683223	6.14586	0.00424562	Intragenic_sense	GBAA_RS04455	GBAA_0815	-
NC_007530.2	829295	+	829295	829295	5.27746	3.59743	2.29418e-10	Intergenic_sense	GBAA_RS04460	GBAA_0816	25
NC_007530.2	831255	-	831255	831255	2.40371	8.39155	1.3009e-07	Intergenic_sense	GBAA_RS04470	GBAA_0818	117
NC_007530.2	832640	+	832640	832640	4.81333	5.00581	6.41591e-14	Intergenic_sense	GBAA_RS04480	GBAA_0820	28
NC_007530.2	834001	+	834001	834001	9.39826	4.46829	2.84318e-25	Intergenic_sense	GBAA_RS04490	GBAA_0822	30
NC_007530.2	834925	+	834925	834925	0.91699	6.60394	0.00082308	Intergenic_sense	GBAA_RS04495	GBAA_0823	15
NC_007530.2	838035	+	838035	838035	4.29907	5.84928	3.11727e-12	Intergenic_sense	GBAA_RS04510	GBAA_0827	103
NC_007530.2	840005	-	840005	840005	0.0382214	5.50538	0.0383376	Intergenic_sense	GBAA_RS04520	GBAA_0829	34
NC_007530.2	842332	-	842332	842332	1.23792	4.79119	0.00148682	Intergenic_antisense	GBAA_RS04540	GBAA_0833	-
NC_007530.2	842372	+	842370	842372	5.13833	4.35103	1.81694e-12	Intergenic_sense	GBAA_RS04545	GBAA_0834	31
NC_007530.2	843906	+	843906	843906	1.34145	7.04239	0.000119119	Intragenic_sense	GBAA_RS04550	GBAA_0835	-
NC_007530.2	844895	+	844895	844895	1.45235	4.79937	0.000858783	Intergenic_sense	GBAA_RS04560	GBAA_0837	40
NC_007530.2	844919	+	844919	844919	2.23337	8.30813	6.94158e-07	Intergenic_sense	GBAA_RS04560	GBAA_0837	16
NC_007530.2	847892	-	847892	847893	2.96866	4.63823	1.00858e-06	Intergenic_sense	GBAA_RS04570	GBAA_0839	38
NC_007530.2	850232	-	850232	850232	0.560703	6.32999	0.00377932	Intergenic_sense	GBAA_RS04585	GBAA_0842	15
NC_007530.2	851101	+	851101	851101	0.74748	6.4867	0.00161541	Intragenic_antisense	GBAA_RS04590	GBAA_0843	-
NC_007530.2	852635	-	852635	852635	-0.0241851	5.49284	0.0442855	Intragenic_sense	GBAA_RS04595	GBAA_0844	-
NC_007530.2	853436	+	853436	853436	0.948105	6.62971	0.000729547	Intragenic_antisense	GBAA_RS04595	GBAA_0844	-
NC_007530.2	853646	-	853646	853646	0.233932	5.84509	0.0158785	Intergenic_sense	GBAA_RS04595	GBAA_0844	16
NC_007530.2	855449	-	855449	855453	1.63522	5.18045	0.000176085	Intergenic_sense	GBAA_RS04600	GBAA_0845	328
NC_007530.2	855476	-	855476	855478	5.33414	4.10701	9.15952e-12	Intergenic_sense	GBAA_RS04600	GBAA_0845	355
NC_007530.2	855609	+	855606	855609	4.41003	5.73574	9.92379e-14	Intergenic_sense	GBAA_RS04605	GBAA_0847	35
NC_007530.2	855764	+	855764	855764	1.07535	3.32366	0.017533	Intragenic_sense	GBAA_RS04605	GBAA_0847	-
NC_007530.2	859232	-	859232	859234	7.1236	5.06714	1.05016e-23	Intergenic_sense	GBAA_RS04615	GBAA_0849	40
NC_007530.2	859427	+	859425	859428	9.06675	4.75423	3.4519e-27	Intergenic_sense	GBAA_RS04625	GBAA_0852	356
NC_007530.2	860311	+	860311	860311	1.7464	3.40154	0.00340765	Intragenic_sense	GBAA_RS04625	GBAA_0852	-
NC_007530.2	862802	+	862802	862802	0.14372	5.64362	0.0269159	Intergenic_sense	GBAA_RS04635	GBAA_0855	1013
NC_007530.2	863120	+	863120	863120	0.381136	5.95099	0.00924183	Intergenic_sense	GBAA_RS04635	GBAA_0855	695
NC_007530.2	863774	+	863774	863774	5.88803	4.23868	5.86369e-15	Intergenic_sense	GBAA_RS04635	GBAA_0855	41
NC_007530.2	869556	+	869556	869556	3.89622	3.76333	3.19554e-07	Intergenic_sense	GBAA_RS04670	GBAA_0862	46
NC_007530.2	869582	+	869582	869582	1.64711	4.47417	0.000468739	Intergenic_sense	GBAA_RS04670	GBAA_0862	20
NC_007530.2	870808	+	870806	870808	7.47533	4.27292	1.12699e-19	Intergenic_sense	GBAA_RS04675	GBAA_0863	72
NC_007530.2	871505	+	871505	871505	0.549303	6.1412	0.00456899	Intragenic_antisense	GBAA_RS04680	GBAA_0864	-
NC_007530.2	872779	+	872779	872779	1.86128	3.3558	0.00283689	Intergenic_sense	GBAA_RS04690	GBAA_0866	79
NC_007530.2	874671	+	874671	874671	0.471421	6.03446	0.0102681	Intragenic_sense	GBAA_RS04695	GBAA_0867	-
NC_007530.2	875459	-	875459	875459	1.04333	6.84587	0.000426179	Intragenic_sense	GBAA_RS04700	GBAA_0868	-
NC_007530.2	876387	-	876387	876387	1.57065	4.9666	0.000388544	Intergenic_sense	GBAA_RS04705	GBAA_0869	34
NC_007530.2	878837	-	878837	878837	0.149183	5.62272	0.0255695	Intragenic_antisense	GBAA_RS04715	GBAA_0871	-
NC_007530.2	882639	-	882639	882639	5.67672	4.49206	1.38741e-15	Intergenic_antisense	GBAA_RS04715	GBAA_0871	-
NC_007530.2	882791	+	882789	882791	2.78218	3.73815	7.52823e-05	Intergenic_sense	GBAA_RS04725	GBAA_0875	23
NC_007530.2	885363	+	885363	885363	0.482299	6.23454	0.00517037	Intragenic_sense	GBAA_RS04730	GBAA_0876	-
NC_007530.2	886699	-	886699	886700	4.67992	4.6945	7.12875e-12	Intergenic_sense	GBAA_RS04735	GBAA_0877	32
NC_007530.2	886827	+	886827	886829	3.13861	3.87802	5.1791e-06	Intergenic_sense	GBAA_RS04740	GBAA_0878	29
NC_007530.2	888660	+	888659	888661	1.33748	7.15006	0.000108222	Intergenic_sense	GBAA_RS04745	GBAA_0879	17
NC_007530.2	888823	-	888823	888823	0.576601	4.00172	0.0227841	Intragenic_antisense	GBAA_RS04745	GBAA_0879	-
NC_007530.2	889198	+	889198	889200	4.58089	3.64679	5.95034e-09	Intergenic_sense	GBAA_RS04750	GBAA_0880	92
NC_007530.2	889227	+	889227	889227	5.26506	4.39564	1.44457e-13	Intergenic_sense	GBAA_RS04750	GBAA_0880	63
NC_007530.2	889804	-	889804	889804	1.60535	5.38328	0.000160968	Intragenic_sense	GBAA_RS04755	GBAA_0881	-
NC_007530.2	893052	-	893052	893053	6.74967	4.25566	1.34887e-17	Intergenic_sense	GBAA_RS04760	GBAA_0882	27
NC_007530.2	893206	+	893206	893206	1.00704	3.60612	0.0163222	Intergenic_sense	GBAA_RS04765	GBAA_0883	102
NC_007530.2	894418	+	894418	894420	1.17135	4.88621	0.00152222	Intragenic_sense	GBAA_RS04765	GBAA_0883	-
NC_007530.2	895530	+	895530	895530	0.487276	6.21901	0.00531454	Intragenic_sense	GBAA_RS04770	GBAA_0884	-
NC_007530.2	897558	+	897558	897558	1.14677	4.65353	0.00228798	Intragenic_sense	GBAA_RS04775	GBAA_0885	-
NC_007530.2	898737	-	898737	898737	2.76241	8.72244	5.10446e-09	Intragenic_antisense	GBAA_RS04775	GBAA_0885	-
NC_007530.2	900686	+	900686	900686	0.0765494	5.7001	0.0285193	Intragenic_sense	GBAA_RS04780	GBAA_0887	-
NC_007530.2	905277	-	905277	905277	0.680537	4.17747	0.018931	Intergenic_sense	GBAA_RS04790	GBAA_0889	48
NC_007530.2	905311	-	905311	905311	0.894375	4.42499	0.00632429	Intergenic_sense	GBAA_RS04790	GBAA_0889	82
NC_007530.2	905369	+	905369	905369	0.220418	5.92099	0.0167358	Intergenic_sense	GBAA_RS04795	GBAA_0890	87
NC_007530.2	905425	+	905423	905426	6.27987	5.01873	7.59912e-20	Intergenic_sense	GBAA_RS04795	GBAA_0890	31
NC_007530.2	907903	+	907903	907903	0.435306	4.11415	0.031725	Intragenic_sense	GBAA_RS04800	GBAA_0891	-
NC_007530.2	908523	-	908523	908523	2.40928	4.25326	4.30067e-05	Intragenic_sense	GBAA_RS04805	GBAA_0893	-
NC_007530.2	909148	+	909148	909150	1.92897	4.54385	0.000191254	Intragenic_antisense	GBAA_RS04805	GBAA_0893	-
NC_007530.2	909298	+	909298	909298	0.813706	3.53785	0.0279337	Intragenic_antisense	GBAA_RS04805	GBAA_0893	-
NC_007530.2	909746	+	909746	909746	4.1498	3.70682	8.97134e-08	Intergenic_sense	GBAA_RS04810	GBAA_0894	31
NC_007530.2	911441	+	911439	911441	5.91134	4.4459	2.32465e-16	Intergenic_sense	GBAA_RS04830	GBAA_0897	24
NC_007530.2	912585	-	912585	912585	4.67018	5.23151	1.07027e-13	Intergenic_antisense	GBAA_RS04830	GBAA_0897	-
NC_007530.2	912594	-	912594	912594	3.61567	4.58856	2.72802e-08	Intergenic_antisense	GBAA_RS04830	GBAA_0897	-
NC_007530.2	912661	+	912656	912662	9.75845	5.03664	9.12045e-32	Intergenic_sense	GBAA_RS04835	GBAA_0898	93
NC_007530.2	912718	+	912718	912718	0.727655	4.16495	0.0127565	Intergenic_sense	GBAA_RS04835	GBAA_0898	36
NC_007530.2	914070	-	914070	914070	1.77491	7.55344	8.58274e-06	Intragenic_antisense	GBAA_RS04835	GBAA_0898	-
NC_007530.2	916259	+	916259	916259	1.80773	5.47094	5.27653e-05	Intragenic_sense	GBAA_RS04850	GBAA_0901	-
NC_007530.2	917012	+	917012	917012	1.44989	5.03533	0.000478863	Intergenic_sense	GBAA_RS04855	GBAA_0902	15
NC_007530.2	918284	+	918284	918284	1.55781	3.27095	0.00634244	Intergenic_sense	GBAA_RS04865	GBAA_0904	1075
NC_007530.2	918311	+	918311	918311	1.41835	7.18162	7.89837e-05	Intergenic_sense	GBAA_RS04865	GBAA_0904	1048
NC_007530.2	918853	+	918853	918853	0.64521	6.34879	0.00258132	Intergenic_sense	GBAA_RS04865	GBAA_0904	506
NC_007530.2	918933	-	918933	918935	1.3046	6.80893	0.000276488	Intergenic_antisense	GBAA_RS04855	GBAA_0902	-
NC_007530.2	919302	+	919302	919302	1.41622	7.44571	0.000112252	Intergenic_sense	GBAA_RS04865	GBAA_0904	57
NC_007530.2	919517	-	919517	919517	0.625547	3.58196	0.0345118	Intragenic_antisense	GBAA_RS04865	GBAA_0904	-
NC_007530.2	920374	+	920374	920374	0.284399	5.89574	0.0158195	Intergenic_sense	GBAA_RS04870	GBAA_0905	67
NC_007530.2	920522	+	920521	920523	1.37255	4.05741	0.00277458	Intragenic_sense	GBAA_RS04870	GBAA_0905	-
NC_007530.2	921315	+	921315	921315	0.370491	6.27271	0.0115513	Intergenic_sense	GBAA_RS04885	GBAA_0908	744
NC_007530.2	921894	-	921894	921894	0.547928	6.12929	0.00473724	Intergenic_antisense	GBAA_RS04870	GBAA_0905	-
NC_007530.2	921992	+	921992	921994	2.82148	3.56708	0.000271143	Intergenic_sense	GBAA_RS04885	GBAA_0908	67
NC_007530.2	923450	-	923450	923450	2.78108	8.4155	1.08546e-08	Intragenic_antisense	GBAA_RS04885	GBAA_0908	-
NC_007530.2	924953	+	924953	924953	0.750821	6.46436	0.00161243	Intragenic_sense	GBAA_RS04895	GBAA_0910	-
NC_007530.2	930917	-	930917	930917	0.188164	5.77297	0.0194396	Intergenic_antisense	GBAA_RS04925	GBAA_0919	-
NC_007530.2	932664	+	932660	932664	0.969036	4.60539	0.00356387	Intergenic_sense	GBAA_RS04940	GBAA_0923	43
NC_007530.2	936104	+	936104	936104	0.982659	4.24669	0.00823301	Intergenic_sense	GBAA_RS04955	GBAA_0926	86
NC_007530.2	936150	+	936150	936150	4.7991	4.62459	8.36136e-13	Intergenic_sense	GBAA_RS04955	GBAA_0926	40
NC_007530.2	937463	+	937463	937463	2.9875	4.86651	3.72539e-07	Intergenic_sense	GBAA_RS04960	GBAA_0927	32
NC_007530.2	937659	+	937659	937659	0.778803	6.32335	0.00196268	Intragenic_sense	GBAA_RS04960	GBAA_0927	-
NC_007530.2	943152	+	943152	943153	0.910425	6.64437	0.000789473	Intragenic_sense	GBAA_RS04975	GBAA_0930	-
NC_007530.2	943856	+	943856	943856	0.0762988	5.69778	0.0284032	Intragenic_sense	GBAA_RS04980	GBAA_0931	-
NC_007530.2	946871	+	946871	946871	1.97442	4.73087	9.00661e-05	Intergenic_sense	GBAA_RS05005	GBAA_0936	314
NC_007530.2	948411	-	948411	948411	1.48739	7.11775	7.72986e-05	Intragenic_sense	GBAA_RS05015	GBAA_0938	-
NC_007530.2	949116	-	949116	949118	4.95904	4.62813	2.21908e-13	Intergenic_sense	GBAA_RS05015	GBAA_0938	29
NC_007530.2	949173	+	949173	949174	5.80015	4.71838	8.7526e-17	Intergenic_sense	GBAA_RS05020	GBAA_0939	25
NC_007530.2	950253	+	950253	950253	6.03296	3.82861	2.69326e-13	Intergenic_antisense	GBAA_RS05030	GBAA_0943	-
NC_007530.2	950272	+	950272	950272	0.564742	6.02374	0.00586071	Intergenic_antisense	GBAA_RS05030	GBAA_0943	-
NC_007530.2	950580	-	950580	950580	2.57555	2.71981	0.0109013	Intergenic_antisense	GBAA_RS05020	GBAA_0939	-
NC_007530.2	951290	-	951290	951292	3.37206	3.49395	1.40066e-05	Intergenic_sense	GBAA_RS05030	GBAA_0943	70
NC_007530.2	951960	+	951960	951960	0.0855598	5.63657	0.0287212	Intragenic_sense	GBAA_RS05035	GBAA_0944	-
NC_007530.2	954080	+	954080	954080	1.48981	7.38965	4.65969e-05	Intragenic_antisense	GBAA_RS05050	GBAA_0947	-
NC_007530.2	954522	-	954522	954522	0.549074	3.88895	0.0293829	Intragenic_sense	GBAA_RS05055	GBAA_0948	-
NC_007530.2	954713	+	954713	954713	0.679434	6.40744	0.00218538	Intergenic_sense	GBAA_RS05060	GBAA_0949	18
NC_007530.2	955118	-	955117	955118	5.14678	3.74197	1.56169e-10	Intergenic_antisense	GBAA_RS05060	GBAA_0949	-
NC_007530.2	955851	+	955851	955851	0.906536	4.33923	0.00961737	Intragenic_antisense	GBAA_RS05065	GBAA_0950	-
NC_007530.2	957106	-	957106	957106	0.210727	5.60047	0.0252701	Intergenic_sense	GBAA_RS05065	GBAA_0950	355
NC_007530.2	957163	+	957162	957163	3.47821	4.52878	5.43738e-08	Intergenic_sense	GBAA_RS05075	GBAA_0952	20
NC_007530.2	957865	+	957864	957866	2.44502	4.71568	1.03492e-05	Intergenic_sense	GBAA_RS05080	GBAA_0953	19
NC_007530.2	958608	-	958608	958608	0.182779	5.79204	0.0201601	Intergenic_antisense	GBAA_RS05080	GBAA_0953	-
NC_007530.2	958732	+	958732	958732	0.321688	5.98397	0.0109753	Intergenic_antisense	GBAA_RS05085	GBAA_0954	-
NC_007530.2	961108	-	961108	961108	0.440098	6.20036	0.006264	Intragenic_sense	GBAA_RS05090	GBAA_0955	-
NC_007530.2	961116	-	961116	961116	0.126654	5.78078	0.0240977	Intragenic_sense	GBAA_RS05090	GBAA_0955	-
NC_007530.2	961318	-	961318	961318	8.74205	4.54543	8.32786e-25	Intergenic_sense	GBAA_RS05090	GBAA_0955	18
NC_007530.2	961400	-	961400	961400	0.665589	4.0339	0.018014	Intergenic_sense	GBAA_RS05090	GBAA_0955	100
NC_007530.2	962149	-	962148	962149	7.45777	5.19671	1.93971e-25	Intergenic_sense	GBAA_RS05095	GBAA_0956	165
NC_007530.2	962255	-	962255	962255	3.74452	5.43521	5.46256e-10	Intergenic_sense	GBAA_RS05095	GBAA_0956	271
NC_007530.2	962329	+	962329	962330	6.42963	4.50236	1.83459e-17	Intergenic_sense	GBAA_RS05100	GBAA_0957	36
NC_007530.2	962528	-	962528	962528	-0.0439097	5.61027	0.0469046	Intragenic_antisense	GBAA_RS05100	GBAA_0957	-
NC_007530.2	962821	+	962821	962821	1.03819	3.63641	0.0118612	Intergenic_sense	GBAA_RS05105	GBAA_0958	172
NC_007530.2	962940	+	962935	962940	3.88117	4.84898	1.25519e-09	Intergenic_sense	GBAA_RS05105	GBAA_0958	53
NC_007530.2	964390	+	964390	964390	1.65864	4.33735	0.000637169	Intragenic_sense	GBAA_RS05115	GBAA_0960	-
NC_007530.2	964409	+	964409	964409	2.04683	7.78148	1.75714e-06	Intragenic_sense	GBAA_RS05115	GBAA_0960	-
NC_007530.2	964552	-	964552	964552	0.0063357	5.72868	0.0410131	Intergenic_antisense	GBAA_RS05115	GBAA_0960	-
NC_007530.2	967151	-	967151	967154	1.87273	4.67323	0.000176485	Intragenic_sense	GBAA_RS05130	GBAA_0963	-
NC_007530.2	968076	-	968076	968076	0.960348	6.73476	0.000680348	Intergenic_sense	GBAA_RS05135	GBAA_0964	27
NC_007530.2	968148	-	968148	968148	0.149682	5.62519	0.0265128	Intergenic_sense	GBAA_RS05135	GBAA_0964	99
NC_007530.2	969383	+	969383	969383	0.95146	4.33905	0.00622397	Intragenic_sense	GBAA_RS29610	GBAA_0965	-
NC_007530.2	969695	+	969695	969695	0.547928	3.87187	0.0313301	Intragenic_sense	GBAA_RS29610	GBAA_0965	-
NC_007530.2	971268	+	971268	971268	2.23294	3.2815	0.00131245	Intragenic_sense	GBAA_RS05150	GBAA_0967	-
NC_007530.2	971450	-	971450	971451	0.96248	6.87601	0.000728052	Intergenic_antisense	GBAA_RS05150	GBAA_0967	-
NC_007530.2	972192	-	972192	972192	7.59501	5.10008	9.67665e-26	Intergenic_antisense	GBAA_RS05155	-	-
NC_007530.2	974799	+	974797	974799	5.95744	4.79545	3.442e-18	Intergenic_sense	GBAA_RS05175	GBAA_0975	48
NC_007530.2	976148	-	976148	976148	3.5211	5.3153	3.09881e-09	Intragenic_sense	GBAA_RS29625	GBAA_0976	-
NC_007530.2	976155	-	976155	976158	4.42388	4.46925	1.04901e-10	Intragenic_sense	GBAA_RS29625	GBAA_0976	-
NC_007530.2	977099	+	977099	977099	1.3773	3.36449	0.0122079	Intergenic_antisense	GBAA_RS05185	GBAA_0978	-
NC_007530.2	977365	-	977365	977365	3.45386	6.30896	2.26045e-10	Intergenic_antisense	GBAA_RS05180	GBAA_0977	-
NC_007530.2	977389	-	977389	977389	0.97609	6.68032	0.000606492	Intergenic_antisense	GBAA_RS05180	GBAA_0977	-
NC_007530.2	977797	-	977796	977797	2.33897	4.70513	3.51255e-05	Intergenic_sense	GBAA_RS05185	GBAA_0978	22
NC_007530.2	978018	-	978018	978018	0.739284	6.51911	0.00166839	Intragenic_antisense	GBAA_RS29630	-	-
NC_007530.2	978136	-	978136	978136	4.044	4.6349	2.12515e-09	Intergenic_antisense	GBAA_RS29630	-	-
NC_007530.2	978817	-	978815	978817	1.49261	4.1595	0.00161243	Intergenic_antisense	GBAA_RS29630	-	-
NC_007530.2	978870	+	978870	978870	2.07736	3.69052	0.00197149	Intergenic_sense	GBAA_RS05195	GBAA_0981	339
NC_007530.2	978943	-	978943	978943	8.46805	3.1919	1.77786e-13	Intergenic_antisense	GBAA_RS29630	-	-
NC_007530.2	981028	+	981026	981028	3.54813	4.82786	1.48003e-08	Intergenic_sense	GBAA_RS05200	GBAA_0982	55
NC_007530.2	981405	+	981405	981405	1.1196	4.64517	0.00251207	Intergenic_sense	GBAA_RS05205	GBAA_0983	6
NC_007530.2	982208	+	982208	982208	2.16877	3.88006	0.000230341	Intergenic_antisense	GBAA_RS05210	GBAA_0984	-
NC_007530.2	982888	-	982888	982891	1.03324	4.7762	0.0029247	Intergenic_sense	GBAA_RS05210	GBAA_0984	45
NC_007530.2	982997	+	982997	982997	0.811477	6.33662	0.00203091	Intergenic_antisense	GBAA_RS05215	GBAA_0985	-
NC_007530.2	983007	+	983007	983007	0.597429	6.12638	0.00422238	Intergenic_antisense	GBAA_RS05215	GBAA_0985	-
NC_007530.2	983128	-	983128	983128	2.80124	4.43982	3.385e-06	Intragenic_sense	GBAA_RS05215	GBAA_0985	-
NC_007530.2	983549	-	983549	983549	1.95422	7.8334	2.68142e-06	Intergenic_sense	GBAA_RS05215	GBAA_0985	13
NC_007530.2	983714	+	983714	983714	1.50752	3.94492	0.0041893	Intergenic_sense	GBAA_RS05220	GBAA_0986	36
NC_007530.2	984237	+	984237	984237	1.32037	3.9127	0.00385574	Intragenic_sense	GBAA_RS05225	GBAA_0987	-
NC_007530.2	985271	+	985271	985271	3.8953	5.4576	7.87977e-11	Intergenic_sense	GBAA_RS05240	GBAA_0990	25
NC_007530.2	985793	-	985793	985793	0.949551	6.639	0.00073252	Intragenic_antisense	GBAA_RS05245	GBAA_0991	-
NC_007530.2	986121	-	986121	986121	0.789399	4.54698	0.00774238	Intragenic_antisense	GBAA_RS05245	GBAA_0991	-
NC_007530.2	986915	+	986915	986915	4.56746	4.9957	9.92692e-13	Intergenic_sense	GBAA_RS05255	GBAA_0993	17
NC_007530.2	987496	+	987496	987496	1.42103	4.12873	0.00207451	Intergenic_sense	GBAA_RS05260	GBAA_0994	52
NC_007530.2	987931	+	987931	987931	0.349624	5.82013	0.0152849	Intragenic_sense	GBAA_RS05260	GBAA_0994	-
NC_007530.2	988147	+	988147	988147	2.5558	3.91813	6.01929e-05	Intragenic_sense	GBAA_RS05260	GBAA_0994	-
NC_007530.2	990762	+	990762	990762	2.01719	4.76223	6.74494e-05	Intragenic_antisense	GBAA_RS05270	GBAA_0996	-
NC_007530.2	992364	+	992362	992364	1.75584	7.46794	1.13601e-05	Intergenic_antisense	GBAA_RS05275	GBAA_0997	-
NC_007530.2	992887	+	992887	992887	1.87585	5.38219	7.82208e-05	Intergenic_sense	GBAA_RS05285	GBAA_0999	262
NC_007530.2	993800	+	993800	993801	2.511	6.11606	7.97238e-07	Intergenic_sense	GBAA_RS05290	GBAA_1000	18
NC_007530.2	994118	+	994118	994120	10.184	4.57975	1.9518e-28	Intergenic_sense	GBAA_RS05295	GBAA_1001	46
NC_007530.2	994214	-	994214	994214	0.140755	5.69283	0.0258761	Intragenic_antisense	GBAA_RS05295	GBAA_1001	-
NC_007530.2	994579	-	994579	994579	3.70273	6.20486	7.64596e-11	Intergenic_antisense	GBAA_RS05295	GBAA_1001	-
NC_007530.2	995383	-	995383	995385	0.953526	3.63071	0.0147734	Intergenic_sense	GBAA_RS05305	GBAA_1003	24
NC_007530.2	996495	-	996495	996495	4.58379	5.45608	1.04514e-13	Intergenic_sense	GBAA_RS05310	GBAA_1004	23
NC_007530.2	996813	+	996813	996813	0.967985	3.4869	0.0192118	Intergenic_sense	GBAA_RS05320	GBAA_1006	83
NC_007530.2	996872	+	996872	996873	7.86526	4.42984	8.25238e-22	Intergenic_sense	GBAA_RS05320	GBAA_1006	24
NC_007530.2	996882	+	996882	996882	1.06873	4.45514	0.00402377	Intergenic_sense	GBAA_RS05320	GBAA_1006	14
NC_007530.2	997504	-	997504	997504	6.1944	4.35925	8.26086e-17	Intergenic_sense	GBAA_RS05325	GBAA_1007	34
NC_007530.2	997573	+	997573	997573	4.34873	5.33951	1.2852e-12	Intergenic_sense	GBAA_RS05330	GBAA_1008	66
NC_007530.2	999744	+	999744	999744	1.17089	6.86166	0.000245838	Intergenic_sense	GBAA_RS05340	GBAA_1010	371
NC_007530.2	999969	+	999969	999969	0.755682	3.13578	0.0446516	Intergenic_sense	GBAA_RS05340	GBAA_1010	146
NC_007530.2	1003734	+	1003733	1003734	8.87036	4.60901	1.67595e-25	Intergenic_sense	GBAA_RS05350	GBAA_1012	24
NC_007530.2	1004858	+	1004856	1004858	3.56414	5.67169	7.66873e-10	Intergenic_sense	GBAA_RS05355	GBAA_1013	21
NC_007530.2	1006797	+	1006797	1006797	1.44141	5.26255	0.000454286	Intergenic_sense	GBAA_RS05365	GBAA_1015	343
NC_007530.2	1006937	+	1006937	1006937	2.01151	8.03875	2.7317e-06	Intergenic_sense	GBAA_RS05365	GBAA_1015	203
NC_007530.2	1008752	+	1008752	1008752	0.0351749	5.54769	0.0448642	Intragenic_sense	GBAA_RS05370	GBAA_1016	-
NC_007530.2	1010199	-	1010199	1010199	0.645655	6.35293	0.00248656	Intragenic_antisense	GBAA_RS05375	GBAA_1017	-
NC_007530.2	1010307	+	1010307	1010307	0.894375	4.42499	0.00632429	Intragenic_sense	GBAA_RS05375	GBAA_1017	-
NC_007530.2	1010323	+	1010323	1010323	1.96774	4.09314	0.000324076	Intragenic_sense	GBAA_RS05375	GBAA_1017	-
NC_007530.2	1011789	+	1011789	1011789	0.718699	6.17717	0.00316861	Intragenic_sense	GBAA_RS05385	GBAA_1020	-
NC_007530.2	1013225	-	1013225	1013225	0.431444	6.23846	0.00676888	Intergenic_antisense	GBAA_RS05390	GBAA_1021	-
NC_007530.2	1013856	+	1013856	1013856	5.06517	4.01283	1.75765e-11	Intergenic_sense	GBAA_RS05400	GBAA_1024	29
NC_007530.2	1014503	+	1014502	1014503	8.82917	4.82132	5.55553e-27	Intergenic_sense	GBAA_RS05405	GBAA_1025	171
NC_007530.2	1014527	+	1014523	1014527	2.13647	5.92684	5.73549e-06	Intergenic_sense	GBAA_RS05405	GBAA_1025	147
NC_007530.2	1015127	+	1015127	1015127	1.25879	3.34086	0.0138032	Intragenic_sense	GBAA_RS05405	GBAA_1025	-
NC_007530.2	1017025	+	1017024	1017026	12.365	4.84368	2.61982e-37	Intergenic_sense	GBAA_RS05415	GBAA_1027	108
NC_007530.2	1017038	+	1017038	1017046	2.26764	4.87894	2.96355e-05	Intergenic_sense	GBAA_RS05415	GBAA_1027	95
NC_007530.2	1017079	+	1017073	1017081	2.75092	4.72092	2.95784e-06	Intergenic_sense	GBAA_RS05415	GBAA_1027	54
NC_007530.2	1017092	+	1017091	1017093	1.47445	3.45937	0.0140945	Intergenic_sense	GBAA_RS05415	GBAA_1027	41
NC_007530.2	1018033	+	1018033	1018033	0.413042	6.06963	0.00727037	Intragenic_sense	GBAA_RS05415	GBAA_1027	-
NC_007530.2	1018260	+	1018260	1018260	1.8156	3.48146	0.00220391	Intragenic_sense	GBAA_RS05415	GBAA_1027	-
NC_007530.2	1018896	+	1018896	1018897	8.30796	4.14477	1.18934e-20	Intergenic_sense	GBAA_RS05425	GBAA_1030	729
NC_007530.2	1018919	+	1018919	1018919	0.164978	5.89808	0.0214342	Intergenic_sense	GBAA_RS05425	GBAA_1030	706
NC_007530.2	1018939	+	1018939	1018945	1.99056	4.11456	0.000288472	Intergenic_sense	GBAA_RS05425	GBAA_1030	686
NC_007530.2	1019082	+	1019082	1019083	4.52033	6.07995	5.1763e-15	Intergenic_sense	GBAA_RS05425	GBAA_1030	543
NC_007530.2	1019130	-	1019130	1019130	3.0299	4.66996	1.51598e-06	Intergenic_antisense	GBAA_RS05415	GBAA_1027	-
NC_007530.2	1019229	-	1019229	1019229	0.447603	6.14767	0.00661911	Intergenic_antisense	GBAA_RS05415	GBAA_1027	-
NC_007530.2	1019250	-	1019250	1019250	6.7112	2.25138	2.67065e-06	Intergenic_antisense	GBAA_RS05415	GBAA_1027	-
NC_007530.2	1019256	-	1019256	1019257	3.17534	5.56187	1.25838e-08	Intergenic_antisense	GBAA_RS05415	GBAA_1027	-
NC_007530.2	1020273	+	1020273	1020273	0.422062	6.02328	0.00752083	Intergenic_sense	GBAA_RS05430	GBAA_1032	17
NC_007530.2	1023185	-	1023185	1023185	0.0583386	5.80592	0.0345684	Intergenic_sense	GBAA_RS05445	GBAA_1035	149
NC_007530.2	1024162	+	1024162	1024162	0.23056	5.87747	0.0181515	Intragenic_sense	GBAA_RS05455	GBAA_1037	-
NC_007530.2	1025129	+	1025129	1025129	3.49588	4.38809	5.31943e-07	Intragenic_sense	GBAA_RS05455	GBAA_1037	-
NC_007530.2	1025606	+	1025605	1025606	0.727544	3.45263	0.0367839	Intragenic_sense	GBAA_RS05460	GBAA_1038	-
NC_007530.2	1026828	-	1026828	1026828	0.865893	3.6072	0.0204985	Intergenic_antisense	GBAA_RS05460	GBAA_1038	-
NC_007530.2	1027265	-	1027265	1027265	0.68367	6.14398	0.00487815	Intragenic_sense	GBAA_RS05465	GBAA_1039	-
NC_007530.2	1029930	+	1029930	1029930	5.23818	4.33491	2.89246e-13	Intergenic_antisense	GBAA_RS05475	GBAA_1041	-
NC_007530.2	1029969	-	1029969	1029969	1.17536	6.85098	0.000273913	Intergenic_sense	GBAA_RS05470	GBAA_1040	109
NC_007530.2	1031260	-	1031260	1031265	2.80737	6.27018	9.36692e-08	Intergenic_sense	GBAA_RS05475	GBAA_1041	159
NC_007530.2	1031294	-	1031294	1031294	4.85044	4.52401	1.90586e-12	Intergenic_sense	GBAA_RS05475	GBAA_1041	193
NC_007530.2	1031492	+	1031490	1031492	5.98919	4.84977	1.83518e-18	Intergenic_antisense	GBAA_RS05485	GBAA_1043	-
NC_007530.2	1031681	+	1031681	1031682	2.07787	5.02754	2.74503e-05	Intragenic_antisense	GBAA_RS05485	GBAA_1043	-
NC_007530.2	1031757	-	1031756	1031757	2.82698	3.94097	1.78365e-05	Intergenic_sense	GBAA_RS05485	GBAA_1043	36
NC_007530.2	1032141	-	1032141	1032141	0.801758	3.30189	0.0451661	Intragenic_antisense	GBAA_RS05490	GBAA_1044	-
NC_007530.2	1032769	-	1032769	1032775	8.22991	4.22	4.72249e-21	Intergenic_sense	GBAA_RS05495	GBAA_1045	31
NC_007530.2	1033560	-	1033560	1033560	3.33982	4.58665	1.42e-07	Intergenic_sense	GBAA_RS05500	GBAA_1046	161
NC_007530.2	1034036	-	1034036	1034036	8.71617	4.66936	8.61639e-26	Intergenic_sense	GBAA_RS05505	GBAA_1047	25
NC_007530.2	1034428	-	1034428	1034431	4.57547	4.04384	1.08244e-09	Intergenic_sense	GBAA_RS05505	GBAA_1047	417
NC_007530.2	1034539	+	1034539	1034539	6.0352	4.13822	4.02894e-15	Intergenic_sense	GBAA_RS05510	GBAA_1048	32
NC_007530.2	1036122	+	1036122	1036122	0.225242	5.90033	0.0159821	Intragenic_sense	GBAA_RS05515	GBAA_1049	-
NC_007530.2	1037545	+	1037545	1037545	2.75794	4.30478	7.74682e-06	Intergenic_sense	GBAA_RS05525	GBAA_1052	34
NC_007530.2	1038368	+	1038368	1038368	2.34751	5.9596	1.92677e-06	Intergenic_sense	GBAA_RS05535	GBAA_1054	42
NC_007530.2	1040012	+	1040012	1040012	0.0440711	5.47563	0.0417808	Intergenic_sense	GBAA_RS05550	GBAA_1056	424
NC_007530.2	1040307	-	1040307	1040307	0.66258	4.08726	0.0174383	Intergenic_antisense	GBAA_RS05535	GBAA_1054	-
NC_007530.2	1040317	+	1040317	1040317	0.625547	4.08137	0.0226911	Intergenic_sense	GBAA_RS05550	GBAA_1056	119
NC_007530.2	1040409	+	1040409	1040409	1.90124	4.15191	0.000422029	Intergenic_sense	GBAA_RS05550	GBAA_1056	27
NC_007530.2	1041218	+	1041218	1041218	1.05426	6.64627	0.000615285	Intergenic_sense	GBAA_RS05560	GBAA_1059	638
NC_007530.2	1041445	+	1041445	1041445	3.71858	4.06782	2.68698e-07	Intergenic_sense	GBAA_RS05560	GBAA_1059	411
NC_007530.2	1041832	+	1041832	1041832	2.04108	5.68539	1.96515e-05	Intergenic_sense	GBAA_RS05560	GBAA_1059	24
NC_007530.2	1042537	+	1042537	1042537	3.00142	6.91662	5.18295e-09	Intergenic_sense	GBAA_RS05565	GBAA_1061	382
NC_007530.2	1043227	+	1043227	1043227	1.08305	6.67188	0.000558143	Intragenic_sense	GBAA_RS05565	GBAA_1061	-
NC_007530.2	1043253	-	1043253	1043253	0.810321	6.37937	0.00188322	Intragenic_antisense	GBAA_RS05565	GBAA_1061	-
NC_007530.2	1043811	+	1043811	1043811	0.531138	5.89957	0.010485	Intergenic_sense	GBAA_RS05575	GBAA_1063	919
NC_007530.2	1045300	-	1045300	1045300	0.310272	5.70319	0.0185829	Intragenic_antisense	GBAA_RS05575	GBAA_1063	-
NC_007530.2	1045710	-	1045707	1045710	10.8496	4.97197	6.59401e-34	Intergenic_antisense	GBAA_RS05575	GBAA_1063	-
NC_007530.2	1045769	+	1045769	1045769	0.623953	6.23543	0.00305685	Intergenic_sense	GBAA_RS05580	GBAA_1064	67
NC_007530.2	1045835	-	1045835	1045837	3.63163	5.1835	2.68687e-09	Intergenic_antisense	GBAA_RS05575	GBAA_1063	-
NC_007530.2	1046178	+	1046178	1046178	0.676023	6.42835	0.00245436	Intergenic_sense	GBAA_RS05585	GBAA_1065	28
NC_007530.2	1046541	-	1046541	1046541	2.90124	6.41352	5.23713e-08	Intragenic_antisense	GBAA_RS05585	GBAA_1065	-
NC_007530.2	1047477	+	1047477	1047477	3.13559	4.98682	1.41972e-07	Intragenic_sense	GBAA_RS05590	GBAA_1066	-
NC_007530.2	1048772	-	1048771	1048782	8.75662	5.09205	4.56232e-29	Intergenic_sense	GBAA_RS05595	GBAA_1068	23
NC_007530.2	1051020	+	1051020	1051020	4.16144	3.8175	1.87979e-07	Intergenic_sense	GBAA_RS05605	GBAA_1070	154
NC_007530.2	1051121	+	1051121	1051122	5.2784	4.50111	5.1804e-14	Intergenic_sense	GBAA_RS05605	GBAA_1070	53
NC_007530.2	1052985	+	1052985	1052985	1.15322	4.94225	0.00158231	Intragenic_sense	GBAA_RS05610	GBAA_1071	-
NC_007530.2	1055727	-	1055727	1055727	0.381136	5.95099	0.00924183	Intragenic_sense	GBAA_RS05620	GBAA_1073	-
NC_007530.2	1056071	-	1056069	1056072	5.88451	4.68061	5.34083e-17	Intergenic_sense	GBAA_RS05620	GBAA_1073	68
NC_007530.2	1056214	+	1056214	1056214	2.95975	4.51028	1.43682e-06	Intergenic_sense	GBAA_RS05625	GBAA_1075	30
NC_007530.2	1060875	+	1060875	1060875	0.980739	3.09358	0.0357869	Intragenic_sense	GBAA_RS05645	GBAA_1079	-
NC_007530.2	1062558	+	1062558	1062558	5.00586	4.14569	9.36629e-12	Intergenic_sense	GBAA_RS05650	GBAA_1080	139
NC_007530.2	1062605	+	1062605	1062607	0.464737	6.05548	0.00647769	Intergenic_sense	GBAA_RS05650	GBAA_1080	92
NC_007530.2	1062649	+	1062649	1062649	5.87242	4.31077	3.08798e-15	Intergenic_sense	GBAA_RS05650	GBAA_1080	48
NC_007530.2	1066226	+	1066226	1066226	0.773791	3.81075	0.0250541	Intergenic_sense	GBAA_RS05660	GBAA_1082	11
NC_007530.2	1066254	-	1066254	1066254	2.49401	4.61043	1.31937e-05	Intragenic_antisense	GBAA_RS05660	GBAA_1082	-
NC_007530.2	1067200	-	1067200	1067200	2.55892	5.24123	2.6783e-06	Intergenic_sense	GBAA_RS05670	GBAA_1084	26
NC_007530.2	1067575	+	1067575	1067575	1.16525	4.77763	0.00168028	Intragenic_sense	GBAA_RS05675	GBAA_1085	-
NC_007530.2	1068015	+	1068015	1068016	7.34189	4.67522	5.54793e-22	Intergenic_sense	GBAA_RS05680	GBAA_1086	34
NC_007530.2	1068864	-	1068864	1068864	3.27958	7.22683	3.01865e-10	Intragenic_antisense	GBAA_RS05680	GBAA_1086	-
NC_007530.2	1069255	-	1069255	1069255	1.58939	5.49606	0.000270268	Intergenic_sense	GBAA_RS05685	GBAA_1087	25
NC_007530.2	1069355	+	1069355	1069355	5.02608	4.46904	4.85154e-13	Intergenic_sense	GBAA_RS05690	GBAA_1088	55
NC_007530.2	1071342	+	1071342	1071342	0.895431	6.70667	0.000838861	Intergenic_sense	GBAA_RS05700	GBAA_1090	56
NC_007530.2	1071946	+	1071946	1071946	3.5857	4.08628	5.03812e-07	Intergenic_sense	GBAA_RS05705	GBAA_1091	42
NC_007530.2	1075292	+	1075292	1075292	1.4597	4.0658	0.0020232	Intergenic_sense	GBAA_RS05720	GBAA_1094	42
NC_007530.2	1075705	-	1075705	1075705	0.856394	4.21293	0.0147066	Intragenic_antisense	GBAA_RS05720	GBAA_1094	-
NC_007530.2	1077697	+	1077697	1077697	-0.028806	5.52803	0.0442855	Intragenic_sense	GBAA_RS05720	GBAA_1094	-
NC_007530.2	1078655	+	1078655	1078655	2.94512	4.29131	3.24093e-06	Intragenic_sense	GBAA_RS05720	GBAA_1094	-
NC_007530.2	1079452	-	1079452	1079452	0.881073	4.41728	0.00852552	Intragenic_antisense	GBAA_RS05720	GBAA_1094	-
NC_007530.2	1081269	+	1081269	1081269	0.999012	4.49854	0.00397184	Intragenic_sense	GBAA_RS05720	GBAA_1094	-
NC_007530.2	1082088	+	1082088	1082088	0.553332	6.11537	0.00470928	Intragenic_sense	GBAA_RS05725	GBAA_1095	-
NC_007530.2	1082882	+	1082876	1082882	2.30477	6.13587	1.72408e-06	Intergenic_sense	GBAA_RS05735	GBAA_1098	51
NC_007530.2	1083947	+	1083947	1083947	0.789883	6.47854	0.00138428	Intergenic_sense	GBAA_RS05745	GBAA_1100	51
NC_007530.2	1085481	-	1085481	1085481	0.933866	4.59506	0.00395237	Intergenic_antisense	GBAA_RS05745	GBAA_1100	-
NC_007530.2	1086808	+	1086807	1086809	4.92542	5.32858	1.49751e-15	Intergenic_sense	GBAA_RS05785	GBAA_1111	1344
NC_007530.2	1088135	+	1088135	1088137	7.01629	4.73133	2.59777e-21	Intergenic_sense	GBAA_RS05785	GBAA_1111	17
NC_007530.2	1088991	+	1088991	1088991	1.13023	7.02288	0.00030098	Intragenic_sense	GBAA_RS05785	GBAA_1111	-
NC_007530.2	1090414	+	1090414	1090414	2.62628	5.44663	8.86719e-07	Intragenic_antisense	GBAA_RS05795	GBAA_1113	-
NC_007530.2	1090641	+	1090639	1090641	4.39678	4.92447	8.54163e-12	Intragenic_antisense	GBAA_RS05795	GBAA_1113	-
NC_007530.2	1090670	+	1090670	1090670	1.109	3.8451	0.00876615	Intragenic_antisense	GBAA_RS05795	GBAA_1113	-
NC_007530.2	1090795	-	1090795	1090795	8.6802	5.07021	6.92201e-29	Intergenic_sense	GBAA_RS05795	GBAA_1113	17
NC_007530.2	1090897	+	1090895	1090897	8.34316	5.3965	4.40107e-30	Intergenic_sense	GBAA_RS05800	GBAA_1114	19
NC_007530.2	1092634	-	1092629	1092634	1.25634	4.77781	0.00133991	Intergenic_antisense	GBAA_RS05805	GBAA_1116	-
NC_007530.2	1092658	-	1092658	1092658	4.71226	4.73758	1.62373e-12	Intergenic_antisense	GBAA_RS05805	GBAA_1116	-
NC_007530.2	1093949	+	1093948	1093949	0.958385	4.76567	0.00456108	Intragenic_antisense	GBAA_RS05815	GBAA_1118	-
NC_007530.2	1094687	+	1094687	1094687	-0.00348015	5.77208	0.0449632	Intragenic_antisense	GBAA_RS05815	GBAA_1118	-
NC_007530.2	1095542	+	1095542	1095542	4.15874	4.96063	6.64118e-11	Intergenic_sense	GBAA_RS05825	GBAA_1120	21
NC_007530.2	1095904	+	1095904	1095904	0.804851	4.27296	0.00900101	Intragenic_sense	GBAA_RS05825	GBAA_1120	-
NC_007530.2	1097319	+	1097319	1097319	1.62055	5.18418	0.000196096	Intergenic_sense	GBAA_RS05845	GBAA_1124	105
NC_007530.2	1097396	+	1097396	1097396	1.63754	5.10567	0.000208591	Intergenic_sense	GBAA_RS05845	GBAA_1124	28
NC_007530.2	1100656	-	1100656	1100658	1.32422	4.99212	0.000657434	Intergenic_antisense	GBAA_RS05850	GBAA_1125	-
NC_007530.2	1100715	+	1100715	1100715	1.88698	5.38417	5.60647e-05	Intergenic_sense	GBAA_RS05855	GBAA_1126	54
NC_007530.2	1101449	-	1101449	1101449	0.0387301	5.51262	0.0372399	Intragenic_antisense	GBAA_RS05855	GBAA_1126	-
NC_007530.2	1101731	+	1101730	1101733	3.80994	3.62	9.48788e-07	Intergenic_sense	GBAA_RS05860	GBAA_1127	24
NC_007530.2	1101953	+	1101953	1101953	0.541023	6.18918	0.00435091	Intragenic_sense	GBAA_RS05860	GBAA_1127	-
NC_007530.2	1102607	+	1102607	1102607	3.49829	3.86885	2.94363e-06	Intergenic_sense	GBAA_RS05865	GBAA_1129	231
NC_007530.2	1103015	+	1103015	1103015	0.372961	6.00797	0.00885934	Intragenic_sense	GBAA_RS05865	GBAA_1129	-
NC_007530.2	1103807	+	1103800	1103810	7.82378	4.90229	6.94434e-25	Intergenic_sense	GBAA_RS05870	GBAA_1130	30
NC_007530.2	1103817	+	1103817	1103817	0.629653	4.09015	0.0209956	Intergenic_sense	GBAA_RS05870	GBAA_1130	20
NC_007530.2	1104631	+	1104631	1104631	0.0106226	5.70068	0.0371639	Intergenic_sense	GBAA_RS05875	GBAA_1131	46
NC_007530.2	1107357	+	1107357	1107357	0.144219	5.65311	0.0248061	Intragenic_sense	GBAA_RS05880	GBAA_1132	-
NC_007530.2	1108554	-	1108554	1108554	1.41786	7.27294	6.50326e-05	Intergenic_sense	GBAA_RS05885	GBAA_1133	25
NC_007530.2	1108713	+	1108713	1108713	4.88463	5.65443	4.54617e-15	Intergenic_sense	GBAA_RS05890	GBAA_1135	168
NC_007530.2	1109699	-	1109699	1109699	-0.0154407	5.40618	0.0493203	Intergenic_sense	GBAA_RS05900	GBAA_1137	27
NC_007530.2	1109709	-	1109709	1109709	0.960238	3.00423	0.0384751	Intergenic_sense	GBAA_RS05900	GBAA_1137	37
NC_007530.2	1109800	+	1109800	1109800	1.59525	5.02357	0.000428431	Intergenic_sense	GBAA_RS05905	GBAA_1138	154
NC_007530.2	1109915	+	1109915	1109915	2.91084	4.27131	3.6605e-06	Intergenic_sense	GBAA_RS05905	GBAA_1138	39
NC_007530.2	1110498	+	1110498	1110498	0.877171	4.02412	0.0243696	Intragenic_sense	GBAA_RS05905	GBAA_1138	-
NC_007530.2	1110658	-	1110658	1110658	0.35672	5.74345	0.0158968	Intergenic_antisense	GBAA_RS05905	GBAA_1138	-
NC_007530.2	1110718	+	1110717	1110718	4.27445	7.14117	2.44227e-15	Intergenic_sense	GBAA_RS05910	GBAA_1139	91
NC_007530.2	1110779	+	1110779	1110779	4.83096	4.87632	1.03634e-13	Intergenic_sense	GBAA_RS05910	GBAA_1139	30
NC_007530.2	1111263	-	1111263	1111263	0.712831	6.45961	0.00232339	Intragenic_antisense	GBAA_RS05910	GBAA_1139	-
NC_007530.2	1111345	-	1111345	1111345	1.00033	4.47772	0.00609402	Intragenic_antisense	GBAA_RS05910	GBAA_1139	-
NC_007530.2	1111757	+	1111755	1111758	3.18257	3.69934	1.04372e-05	Intragenic_sense	GBAA_RS05915	GBAA_1140	-
NC_007530.2	1111848	+	1111848	1111848	0.752339	3.45524	0.0332744	Intragenic_sense	GBAA_RS05915	GBAA_1140	-
NC_007530.2	1112086	-	1112083	1112086	3.0415	3.90007	1.00443e-05	Intergenic_antisense	GBAA_RS05915	GBAA_1140	-
NC_007530.2	1112098	+	1112098	1112098	4.09433	4.67496	9.79118e-10	Intergenic_sense	GBAA_RS05920	GBAA_1141	41
NC_007530.2	1112658	+	1112658	1112658	0.982531	4.40216	0.00480295	Intragenic_sense	GBAA_RS05920	GBAA_1141	-
NC_007530.2	1119818	-	1119818	1119818	3.60358	4.66615	3.37322e-08	Intragenic_sense	GBAA_RS05935	GBAA_1144	-
NC_007530.2	1122016	-	1122014	1122016	3.19924	3.87931	7.25905e-06	Intergenic_sense	GBAA_RS05960	GBAA_1149	318
NC_007530.2	1122189	+	1122189	1122191	2.65582	4.36062	9.02477e-06	Intergenic_sense	GBAA_RS05970	GBAA_1152	29
NC_007530.2	1123473	-	1123473	1123473	1.30498	4.30488	0.0019129	Intergenic_sense	GBAA_RS05975	GBAA_1153	33
NC_007530.2	1124778	-	1124777	1124780	7.69067	4.1254	5.27048e-19	Intergenic_sense	GBAA_RS05980	GBAA_1154	42
NC_007530.2	1124854	+	1124850	1124857	9.63738	5.13398	6.55731e-32	Intergenic_sense	GBAA_RS05985	GBAA_1155	33
NC_007530.2	1124867	+	1124867	1124867	0.288944	5.86694	0.0166743	Intergenic_sense	GBAA_RS05985	GBAA_1155	20
NC_007530.2	1125094	+	1125094	1125094	0.179612	5.83039	0.0214342	Intragenic_sense	GBAA_RS05985	GBAA_1155	-
NC_007530.2	1129103	+	1129103	1129103	2.06035	4.06239	0.000570305	Intergenic_sense	GBAA_RS06005	GBAA_1159	56
NC_007530.2	1130919	-	1130919	1130919	0.224756	5.89467	0.0165799	Intergenic_antisense	GBAA_RS06005	GBAA_1159	-
NC_007530.2	1132178	-	1132178	1132178	3.44496	4.56071	5.60311e-08	Intragenic_antisense	GBAA_RS06015	GBAA_1161	-
NC_007530.2	1132326	+	1132326	1132326	4.79614	5.09628	2.69766e-14	Intragenic_sense	GBAA_RS06015	GBAA_1161	-
NC_007530.2	1132465	-	1132465	1132465	0.977856	6.82814	0.000658109	Intragenic_antisense	GBAA_RS06020	GBAA_1162	-
NC_007530.2	1132652	+	1132652	1132652	0.5076	6.10042	0.00525451	Intragenic_sense	GBAA_RS06020	GBAA_1162	-
NC_007530.2	1133551	+	1133551	1133551	0.474607	3.8876	0.0379662	Intragenic_sense	GBAA_RS06020	GBAA_1162	-
NC_007530.2	1135626	-	1135626	1135626	1.69115	7.5319	1.35422e-05	Intragenic_sense	GBAA_RS06030	GBAA_1166	-
NC_007530.2	1135970	-	1135970	1135970	1.51026	7.47977	5.25945e-05	Intragenic_sense	GBAA_RS06030	GBAA_1166	-
NC_007530.2	1136124	-	1136120	1136124	2.96105	4.4576	1.78189e-06	Intergenic_sense	GBAA_RS06030	GBAA_1166	17
NC_007530.2	1136131	-	1136131	1136131	1.8799	3.07558	0.00639796	Intergenic_sense	GBAA_RS06030	GBAA_1166	24
NC_007530.2	1136143	-	1136139	1136143	1.79436	4.53814	0.000234145	Intergenic_sense	GBAA_RS06030	GBAA_1166	36
NC_007530.2	1136152	-	1136152	1136154	7.86266	3.92465	6.11122e-18	Intergenic_sense	GBAA_RS06030	GBAA_1166	45
NC_007530.2	1136217	-	1136217	1136218	1.92459	2.62203	0.0150779	Intergenic_sense	GBAA_RS06030	GBAA_1166	110
NC_007530.2	1136285	+	1136282	1136285	1.18587	3.89211	0.00586113	Intergenic_sense	GBAA_RS06035	GBAA_1167	62
NC_007530.2	1136723	+	1136723	1136723	5.53108	4.45393	1.39786e-14	Intragenic_sense	GBAA_RS06035	GBAA_1167	-
NC_007530.2	1137200	+	1137200	1137200	0.0708001	5.70994	0.0350954	Intragenic_sense	GBAA_RS06035	GBAA_1167	-
NC_007530.2	1137547	+	1137547	1137547	1.36305	7.26849	9.31907e-05	Intragenic_sense	GBAA_RS06040	GBAA_1168	-
NC_007530.2	1138570	-	1138570	1138570	4.513	4.88503	6.36066e-12	Intergenic_sense	GBAA_RS06045	GBAA_1169	24
NC_007530.2	1138637	+	1138637	1138637	0.372724	6.0063	0.00877681	Intergenic_antisense	GBAA_RS06050	GBAA_1170	-
NC_007530.2	1140890	+	1140890	1140890	1.6266	4.17836	0.00232274	Intragenic_antisense	GBAA_RS06070	GBAA_1174	-
NC_007530.2	1141152	-	1141152	1141154	5.63846	4.96542	2.10904e-17	Intergenic_sense	GBAA_RS06070	GBAA_1174	109
NC_007530.2	1141303	+	1141296	1141306	3.24377	6.18034	1.38446e-09	Intergenic_sense	GBAA_RS06080	GBAA_1175	232
NC_007530.2	1141314	+	1141313	1141335	17.0361	5.96326	3.30712e-73	Intergenic_sense	GBAA_RS06080	GBAA_1175	221
NC_007530.2	1141507	+	1141507	1141507	3.45432	4.46146	1.13608e-07	Intergenic_sense	GBAA_RS06080	GBAA_1175	28
NC_007530.2	1141885	+	1141883	1141886	6.70065	4.4616	7.79296e-19	Intergenic_sense	GBAA_RS06085	GBAA_1177	40
NC_007530.2	1144338	+	1144338	1144339	1.09312	4.64008	0.00282113	Intragenic_sense	GBAA_RS06085	GBAA_1177	-
NC_007530.2	1144732	-	1144732	1144732	0.941285	3.0235	0.0445719	Intragenic_sense	GBAA_RS06090	GBAA_1178	-
NC_007530.2	1144758	-	1144758	1144758	1.1452	4.47024	0.00339758	Intergenic_sense	GBAA_RS06090	GBAA_1178	17
NC_007530.2	1144767	-	1144766	1144768	10.6651	4.14769	2.58601e-25	Intergenic_sense	GBAA_RS06090	GBAA_1178	26
NC_007530.2	1146409	+	1146408	1146409	1.10975	3.7064	0.00883036	Intragenic_sense	GBAA_RS06100	GBAA_1181	-
NC_007530.2	1146556	+	1146554	1146558	7.65108	4.12677	6.44518e-19	Intergenic_sense	GBAA_RS06105	GBAA_1182	32
NC_007530.2	1147118	+	1147117	1147118	11.8809	4.23487	5.94807e-29	Intergenic_sense	GBAA_RS06110	GBAA_1184	37
NC_007530.2	1147136	+	1147136	1147136	1.09648	3.12243	0.0279638	Intergenic_sense	GBAA_RS06110	GBAA_1184	19
NC_007530.2	1147755	+	1147755	1147755	4.86003	6.02404	1.41508e-16	Intragenic_sense	GBAA_RS06110	GBAA_1184	-
NC_007530.2	1150499	+	1150499	1150499	2.80145	5.47991	3.43482e-07	Intragenic_sense	GBAA_RS06125	GBAA_1187	-
NC_007530.2	1151033	+	1151028	1151034	3.06432	4.03189	5.0846e-06	Intragenic_sense	GBAA_RS06125	GBAA_1187	-
NC_007530.2	1151288	-	1151288	1151288	1.81423	4.19867	0.000721658	Intergenic_antisense	GBAA_RS06125	GBAA_1187	-
NC_007530.2	1151410	-	1151410	1151410	0.135801	5.72365	0.0238141	Intergenic_antisense	GBAA_RS06125	GBAA_1187	-
NC_007530.2	1152772	-	1152772	1152774	2.78777	4.31028	6.86261e-06	Intergenic_sense	GBAA_RS06130	GBAA_1188	362
NC_007530.2	1153215	-	1153214	1153217	8.74998	4.72082	2.54353e-26	Intergenic_sense	GBAA_RS06135	GBAA_1189	27
NC_007530.2	1153251	+	1153250	1153251	5.02008	4.46117	1.01542e-12	Intergenic_sense	GBAA_RS06140	GBAA_1191	257
NC_007530.2	1153264	-	1153264	1153266	2.12392	4.00143	0.000219694	Intergenic_sense	GBAA_RS06135	GBAA_1189	76
NC_007530.2	1153413	+	1153413	1153415	3.98603	4.90298	5.39119e-10	Intergenic_sense	GBAA_RS06140	GBAA_1191	95
NC_007530.2	1153425	+	1153425	1153425	2.63876	3.96309	7.75544e-05	Intergenic_sense	GBAA_RS06140	GBAA_1191	83
NC_007530.2	1160777	-	1160777	1160778	4.25621	4.37214	6.81287e-10	Intragenic_sense	GBAA_RS06165	GBAA_1196	-
NC_007530.2	1161083	+	1161083	1161083	4.7373	4.02926	1.24433e-10	Intergenic_sense	GBAA_RS06170	GBAA_1197	110
NC_007530.2	1163054	-	1163054	1163054	3.40984	4.29993	3.73373e-07	Intergenic_sense	GBAA_RS06175	GBAA_1198	27
NC_007530.2	1163164	+	1163154	1163165	9.53029	6.03867	5.06831e-40	Intergenic_sense	GBAA_RS06185	GBAA_1200	435
NC_007530.2	1163188	-	1163188	1163188	0.931965	6.8516	0.000867619	Intergenic_sense	GBAA_RS06175	GBAA_1198	161
NC_007530.2	1163432	+	1163432	1163432	4.03839	3.86491	7.13422e-08	Intergenic_sense	GBAA_RS06185	GBAA_1200	167
NC_007530.2	1163987	-	1163987	1163987	0.6461	4.25333	0.0135414	Intragenic_antisense	GBAA_RS06185	GBAA_1200	-
NC_007530.2	1164463	+	1164463	1164463	0.500617	3.94742	0.0374212	Intragenic_antisense	GBAA_RS06190	GBAA_1201	-
NC_007530.2	1164969	+	1164969	1164969	6.09947	4.00849	1.11524e-14	Intergenic_sense	GBAA_RS06195	GBAA_1203	76
NC_007530.2	1165552	+	1165552	1165552	1.17752	2.902	0.0324028	Intragenic_sense	GBAA_RS06195	GBAA_1203	-
NC_007530.2	1166585	+	1166585	1166585	0.412106	5.72104	0.0177123	Intragenic_sense	GBAA_RS06200	GBAA_1204	-
NC_007530.2	1167419	+	1167419	1167419	2.06857	4.01584	0.000467661	Intergenic_sense	GBAA_RS06205	GBAA_1205	8
NC_007530.2	1168041	-	1168041	1168041	0.39075	5.89813	0.0107485	Intragenic_antisense	GBAA_RS06205	GBAA_1205	-
NC_007530.2	1168210	-	1168210	1168210	2.28513	3.60434	0.000611514	Intragenic_antisense	GBAA_RS06205	GBAA_1205	-
NC_007530.2	1168650	+	1168650	1168651	3.70046	4.1608	1.47729e-07	Intragenic_sense	GBAA_RS06205	GBAA_1205	-
NC_007530.2	1168661	+	1168661	1168661	2.03552	5.453	2.96273e-05	Intragenic_sense	GBAA_RS06205	GBAA_1205	-
NC_007530.2	1168693	+	1168692	1168695	6.98648	4.3174	1.39832e-18	Intergenic_sense	GBAA_RS06210	GBAA_1206	29
NC_007530.2	1169784	+	1169784	1169784	1.10273	4.59965	0.00247952	Intragenic_sense	GBAA_RS06210	GBAA_1206	-
NC_007530.2	1170817	-	1170817	1170817	1.70631	7.21421	4.29561e-05	Intergenic_antisense	GBAA_RS06210	GBAA_1206	-
NC_007530.2	1170968	+	1170964	1170970	11.6558	4.91867	1.09882e-35	Intergenic_antisense	GBAA_RS06220	GBAA_1208	-
NC_007530.2	1170994	+	1170988	1171002	1.6272	3.64911	0.00349213	Intergenic_antisense	GBAA_RS06220	GBAA_1208	-
NC_007530.2	1171029	-	1171029	1171036	2.55049	3.80238	0.000302632	Intergenic_antisense	GBAA_RS06210	GBAA_1206	-
NC_007530.2	1171043	+	1171043	1171043	0.193992	6.05235	0.0237987	Intergenic_antisense	GBAA_RS06220	GBAA_1208	-
NC_007530.2	1171070	+	1171069	1171074	2.23959	4.19925	0.000746925	Intergenic_antisense	GBAA_RS06220	GBAA_1208	-
NC_007530.2	1172391	-	1172391	1172391	2.58001	4.03199	3.98895e-05	Intergenic_sense	GBAA_RS06225	GBAA_1209	29
NC_007530.2	1172689	-	1172689	1172689	1.54278	4.35594	0.00180337	Intragenic_sense	GBAA_RS06230	GBAA_1210	-
NC_007530.2	1173152	-	1173152	1173152	1.5028	4.31755	0.00122529	Intergenic_sense	GBAA_RS06230	GBAA_1210	31
NC_007530.2	1173206	-	1173206	1173206	0.823058	4.5757	0.00659134	Intergenic_sense	GBAA_RS06230	GBAA_1210	85
NC_007530.2	1173229	+	1173222	1173229	8.61502	4.45799	1.25556e-23	Intergenic_sense	GBAA_RS06235	GBAA_1211	39
NC_007530.2	1173236	+	1173236	1173236	0.824384	6.51035	0.00126042	Intergenic_sense	GBAA_RS06235	GBAA_1211	32
NC_007530.2	1173938	+	1173938	1173938	0.646768	6.35795	0.00287951	Intragenic_sense	GBAA_RS06240	GBAA_1212	-
NC_007530.2	1175329	+	1175328	1175329	1.84138	4.05293	0.000589851	Intragenic_sense	GBAA_RS06250	GBAA_1214	-
NC_007530.2	1175501	+	1175501	1175501	1.37671	4.01979	0.00258642	Intragenic_sense	GBAA_RS06250	GBAA_1214	-
NC_007530.2	1175822	-	1175822	1175822	1.01834	6.93623	0.000559438	Intragenic_antisense	GBAA_RS06250	GBAA_1214	-
NC_007530.2	1178254	-	1178254	1178254	0.2527	6.06028	0.0160085	Intragenic_sense	GBAA_RS06260	GBAA_1217	-
NC_007530.2	1178361	-	1178361	1178362	1.20933	6.84274	0.000321263	Intergenic_sense	GBAA_RS06260	GBAA_1217	23
NC_007530.2	1179806	-	1179806	1179806	0.0394933	5.51425	0.0407464	Intragenic_sense	GBAA_RS06270	GBAA_1219	-
NC_007530.2	1180134	-	1180134	1180134	0.531394	3.96041	0.04788	Intragenic_sense	GBAA_RS06270	GBAA_1219	-
NC_007530.2	1180194	-	1180194	1180194	1.34896	4.69289	0.00141273	Intragenic_sense	GBAA_RS06270	GBAA_1219	-
NC_007530.2	1180228	-	1180228	1180228	1.00091	3.44149	0.033946	Intragenic_sense	GBAA_RS06270	GBAA_1219	-
NC_007530.2	1180280	+	1180280	1180280	0.577054	4.02138	0.0228917	Intragenic_antisense	GBAA_RS06270	GBAA_1219	-
NC_007530.2	1182120	+	1182120	1182120	0.552644	6.11068	0.00462704	Intragenic_antisense	GBAA_RS06280	GBAA_1221	-
NC_007530.2	1183686	-	1183686	1183686	0.0290848	5.58012	0.0354184	Intergenic_sense	GBAA_RS06285	GBAA_1222	18
NC_007530.2	1185384	+	1185384	1185384	0.72875	6.38116	0.00241331	Intragenic_sense	GBAA_RS06295	GBAA_1225	-
NC_007530.2	1185621	+	1185620	1185621	1.10052	3.65265	0.0108627	Intragenic_sense	GBAA_RS06295	GBAA_1225	-
NC_007530.2	1185636	-	1185636	1185636	0.0570921	5.78944	0.0393932	Intragenic_antisense	GBAA_RS06295	GBAA_1225	-
NC_007530.2	1187803	+	1187803	1187803	1.14786	6.82579	0.000283435	Intragenic_sense	GBAA_RS06310	GBAA_1228	-
NC_007530.2	1188956	-	1188956	1188956	0.121716	5.8048	0.0238709	Intragenic_antisense	GBAA_RS06320	GBAA_1230	-
NC_007530.2	1189175	-	1189175	1189175	0.540108	6.18295	0.00422406	Intragenic_antisense	GBAA_RS06320	GBAA_1230	-
NC_007530.2	1189565	-	1189565	1189565	2.48829	5.21034	5.11542e-06	Intragenic_antisense	GBAA_RS06325	GBAA_1231	-
NC_007530.2	1190302	+	1190302	1190302	0.945707	6.21034	0.00436798	Intragenic_sense	GBAA_RS06325	GBAA_1231	-
NC_007530.2	1190367	+	1190367	1190370	10.5267	4.24948	3.53669e-26	Intergenic_sense	GBAA_RS06330	GBAA_1232	48
NC_007530.2	1191286	-	1191286	1191286	3.04922	4.89041	5.19418e-07	Intergenic_antisense	GBAA_RS06330	GBAA_1232	-
NC_007530.2	1191292	-	1191292	1191292	0.939822	6.82923	0.000773588	Intergenic_antisense	GBAA_RS06330	GBAA_1232	-
NC_007530.2	1191858	+	1191858	1191858	0.18841	5.77388	0.020092	Intragenic_sense	GBAA_RS06335	GBAA_1233	-
NC_007530.2	1192081	-	1192080	1192081	2.31607	8.22904	2.02296e-07	Intragenic_sense	GBAA_RS06340	GBAA_1234	-
NC_007530.2	1193554	-	1193554	1193554	1.11352	2.77831	0.0444897	Intragenic_sense	GBAA_RS06355	GBAA_1237	-
NC_007530.2	1194038	-	1194037	1194038	2.42749	8.65265	1.48912e-06	Intragenic_sense	GBAA_RS06360	GBAA_1238	-
NC_007530.2	1194059	-	1194059	1194059	0.0430521	5.46862	0.039917	Intragenic_sense	GBAA_RS06360	GBAA_1238	-
NC_007530.2	1196619	-	1196619	1196619	3.46561	5.44008	8.38063e-09	Intergenic_sense	GBAA_RS06365	GBAA_1239	26
NC_007530.2	1197689	-	1197687	1197690	6.62381	4.22231	3.34589e-17	Intergenic_sense	GBAA_RS06375	GBAA_1241	54
NC_007530.2	1198550	-	1198550	1198550	1.75272	2.59418	0.020185	Intergenic_sense	GBAA_RS06380	GBAA_1242	91
NC_007530.2	1198630	+	1198629	1198632	4.30989	5.60971	5.01558e-13	Intergenic_sense	GBAA_RS06385	GBAA_1243	33
NC_007530.2	1199259	+	1199259	1199261	1.17867	3.94845	0.00614546	Intragenic_sense	GBAA_RS06385	GBAA_1243	-
NC_007530.2	1199598	+	1199598	1199598	1.49254	4.50973	0.000768253	Intergenic_sense	GBAA_RS06390	GBAA_1244	125
NC_007530.2	1199680	-	1199680	1199680	-0.0298302	5.51556	0.0457455	Intergenic_antisense	GBAA_RS06385	GBAA_1243	-
NC_007530.2	1200548	+	1200548	1200548	3.52737	5.39734	3.8564e-09	Intergenic_antisense	GBAA_RS06400	GBAA_1246	-
NC_007530.2	1200572	-	1200572	1200572	1.03301	4.1086	0.00841954	Intergenic_sense	GBAA_RS06395	GBAA_1245	31
NC_007530.2	1202334	-	1202334	1202334	6.76614	4.40889	1.03149e-18	Intergenic_sense	GBAA_RS06400	GBAA_1246	44
NC_007530.2	1202470	-	1202470	1202470	1.28767	3.99504	0.00387547	Intergenic_sense	GBAA_RS06400	GBAA_1246	180
NC_007530.2	1202586	+	1202586	1202586	6.96055	4.49302	7.31018e-20	Intragenic_sense	GBAA_RS06405	GBAA_1247	-
NC_007530.2	1205683	+	1205682	1205683	2.32266	8.56089	3.61995e-06	Intragenic_sense	GBAA_RS06420	GBAA_1250	-
NC_007530.2	1209914	+	1209914	1209914	2.20162	4.34333	8.19103e-05	Intragenic_sense	GBAA_RS06445	GBAA_1255	-
NC_007530.2	1213239	-	1213239	1213239	1.87672	4.6913	0.000148951	Intergenic_sense	GBAA_RS06460	GBAA_1258	26
NC_007530.2	1213250	-	1213250	1213250	3.51519	5.22481	4.13648e-09	Intergenic_sense	GBAA_RS06460	GBAA_1258	37
NC_007530.2	1214285	+	1214285	1214285	1.23265	4.59411	0.00277012	Intergenic_antisense	GBAA_RS06470	-	-
NC_007530.2	1214291	+	1214291	1214291	0.961271	4.4485	0.0055847	Intergenic_antisense	GBAA_RS06470	-	-
NC_007530.2	1214757	+	1214757	1214757	0.516469	6.3156	0.00506674	Intragenic_antisense	GBAA_RS06470	-	-
NC_007530.2	1215111	+	1215111	1215111	5.96892	4.20774	1.19593e-14	Intergenic_sense	GBAA_RS06475	GBAA_1263	62
NC_007530.2	1217105	+	1217105	1217105	0.107432	5.86855	0.030206	Intergenic_sense	GBAA_RS06485	GBAA_1265	140
NC_007530.2	1217198	+	1217198	1217198	2.55557	3.98335	7.19031e-05	Intergenic_sense	GBAA_RS06485	GBAA_1265	47
NC_007530.2	1223239	-	1223239	1223239	3.75119	6.64519	1.16897e-11	Intragenic_sense	GBAA_RS06505	GBAA_1269	-
NC_007530.2	1223670	+	1223670	1223670	0.233688	5.84185	0.0162965	Intragenic_antisense	GBAA_RS06505	GBAA_1269	-
NC_007530.2	1227855	-	1227855	1227855	3.01357	3.35503	0.000113974	Intergenic_sense	GBAA_RS06510	GBAA_1270	361
NC_007530.2	1228157	-	1228157	1228157	0.588091	3.92437	0.0257889	Intergenic_sense	GBAA_RS06510	GBAA_1270	663
NC_007530.2	1228195	+	1228195	1228195	-0.0433999	5.61768	0.0446769	Intergenic_sense	GBAA_RS06515	GBAA_1271	125
NC_007530.2	1228220	-	1228220	1228220	0.0755469	5.68475	0.0324513	Intergenic_sense	GBAA_RS06510	GBAA_1270	726
NC_007530.2	1228298	+	1228298	1228298	1.53788	5.20232	0.00023228	Intergenic_sense	GBAA_RS06515	GBAA_1271	22
NC_007530.2	1228919	+	1228918	1228919	3.83024	3.59319	1.42327e-06	Intergenic_sense	GBAA_RS06525	GBAA_1273	19
NC_007530.2	1229228	+	1229228	1229229	1.05077	7.05797	0.00068926	Intergenic_sense	GBAA_RS06530	GBAA_1274	27
NC_007530.2	1229954	+	1229954	1229954	0.431567	3.8406	0.0484324	Intergenic_sense	GBAA_RS06540	GBAA_1276	41
NC_007530.2	1229996	+	1229996	1229997	1.29968	7.07946	0.000121486	Intragenic_sense	GBAA_RS06540	GBAA_1276	-
NC_007530.2	1230566	+	1230564	1230568	5.38761	5.28023	1.17833e-17	Intergenic_sense	GBAA_RS06545	GBAA_1277	28
NC_007530.2	1230702	+	1230702	1230703	2.44884	5.33052	2.98964e-06	Intragenic_sense	GBAA_RS06545	GBAA_1277	-
NC_007530.2	1231455	+	1231455	1231455	2.92767	6.60565	1.46523e-08	Intragenic_sense	GBAA_RS06545	GBAA_1277	-
NC_007530.2	1232293	+	1232293	1232295	0.726779	6.37228	0.00193782	Intergenic_antisense	GBAA_RS06565	tRNA-Val-5	-
NC_007530.2	1232311	+	1232311	1232316	3.08675	3.91015	6.16175e-06	Intergenic_antisense	GBAA_RS06565	tRNA-Val-5	-
NC_007530.2	1232712	-	1232711	1232712	6.81713	4.70869	4.39272e-20	Intergenic_sense	GBAA_RS06565	tRNA-Val-5	40
NC_007530.2	1234238	-	1234238	1234238	6.964	4.86847	4.73718e-22	Intergenic_sense	GBAA_RS06575	GBAA_1282	120
NC_007530.2	1234437	+	1234437	1234437	2.62614	5.39309	1.81963e-06	Intergenic_sense	GBAA_RS06580	GBAA_1284	47
NC_007530.2	1237527	+	1237527	1237527	0.861377	4.31972	0.00748493	Intragenic_sense	GBAA_RS06595	GBAA_1288	-
NC_007530.2	1237685	+	1237685	1237685	0.421121	6.01355	0.00794	Intergenic_sense	GBAA_RS06600	GBAA_1289	44
NC_007530.2	1239923	-	1239923	1239923	7.10292	4.68295	1.93508e-21	Intergenic_sense	GBAA_RS06610	GBAA_1292	40
NC_007530.2	1240237	-	1240236	1240237	6.14661	4.83266	4.4403e-19	Intergenic_sense	GBAA_RS06615	GBAA_1293	140
NC_007530.2	1240405	+	1240405	1240405	1.47698	3.30522	0.0102802	Intergenic_sense	GBAA_RS06620	GBAA_1295	36
NC_007530.2	1242985	+	1242984	1242986	2.93145	8.95824	9.75625e-10	Intergenic_sense	GBAA_RS06625	GBAA_1296	15
NC_007530.2	1243316	-	1243316	1243316	1.36111	7.07287	9.49443e-05	Intragenic_antisense	GBAA_RS06625	GBAA_1296	-
NC_007530.2	1244372	+	1244372	1244374	9.07199	4.40325	3.67134e-24	Intergenic_sense	GBAA_RS06630	GBAA_1297	234
NC_007530.2	1244380	+	1244380	1244382	1.08629	6.65291	0.000554195	Intergenic_sense	GBAA_RS06630	GBAA_1297	226
NC_007530.2	1245551	+	1245551	1245551	-0.0249544	5.48347	0.0453067	Intragenic_sense	GBAA_RS06630	GBAA_1297	-
NC_007530.2	1247072	-	1247072	1247072	0.0111272	5.70341	0.0399189	Intragenic_antisense	GBAA_RS06640	GBAA_1299	-
NC_007530.2	1249085	-	1249085	1249085	3.09385	5.36122	4.13422e-08	Intergenic_antisense	GBAA_RS06650	GBAA_1301	-
NC_007530.2	1249102	+	1249102	1249102	4.63233	5.55685	2.57855e-14	Intergenic_sense	GBAA_RS06655	GBAA_1302	33
NC_007530.2	1251120	+	1251120	1251120	0.274597	5.94653	0.0130867	Intragenic_sense	GBAA_RS06655	GBAA_1302	-
NC_007530.2	1251918	+	1251918	1251918	4.89121	4.15846	3.46561e-11	Intergenic_sense	GBAA_RS06665	GBAA_1304	25
NC_007530.2	1252937	+	1252937	1252937	0.551865	6.36348	0.00384062	Intergenic_sense	GBAA_RS06670	GBAA_1305	21
NC_007530.2	1254810	+	1254810	1254810	0.192569	5.74177	0.0197199	Intergenic_antisense	GBAA_RS06680	GBAA_1308	-
NC_007530.2	1254816	+	1254816	1254816	0.447603	3.79745	0.047428	Intergenic_antisense	GBAA_RS06680	GBAA_1308	-
NC_007530.2	1255192	-	1255192	1255192	0.528447	3.80491	0.0405379	Intragenic_sense	GBAA_RS06680	GBAA_1308	-
NC_007530.2	1255788	+	1255788	1255788	1.21926	7.04938	0.000179254	Intragenic_antisense	GBAA_RS06680	GBAA_1308	-
NC_007530.2	1257158	-	1257158	1257160	2.10506	5.76023	8.63455e-06	Intragenic_sense	GBAA_RS06685	GBAA_1309	-
NC_007530.2	1257698	-	1257698	1257698	5.04975	5.50305	4.00416e-16	Intergenic_sense	GBAA_RS06685	GBAA_1309	64
NC_007530.2	1257752	-	1257752	1257753	2.10921	4.93311	3.31434e-05	Intergenic_sense	GBAA_RS06685	GBAA_1309	118
NC_007530.2	1257901	+	1257901	1257901	1.74487	7.64641	1.01326e-05	Intragenic_antisense	GBAA_RS06690	GBAA_1310	-
NC_007530.2	1257946	+	1257946	1257946	0.220904	5.92595	0.0164498	Intragenic_antisense	GBAA_RS06690	GBAA_1310	-
NC_007530.2	1258893	-	1258893	1258894	3.48841	4.22423	3.05727e-07	Intergenic_sense	GBAA_RS06690	GBAA_1310	26
NC_007530.2	1258971	+	1258971	1258976	2.78244	5.19629	1.16468e-06	Intergenic_sense	GBAA_RS06695	GBAA_1311	33
NC_007530.2	1259543	+	1259543	1259543	2.477	4.49099	2.90237e-05	Intragenic_sense	GBAA_RS06695	GBAA_1311	-
NC_007530.2	1262185	+	1262185	1262185	7.30908	4.22627	6.06398e-19	Intergenic_sense	GBAA_RS06710	GBAA_1314	59
NC_007530.2	1262723	-	1262723	1262723	0.139759	5.68766	0.0237653	Intragenic_antisense	GBAA_RS06710	GBAA_1314	-
NC_007530.2	1263006	+	1263005	1263011	4.67505	5.532	8.35644e-15	Intergenic_sense	GBAA_RS06715	GBAA_1315	125
NC_007530.2	1265749	+	1265749	1265749	2.38099	3.94797	0.000106768	Intragenic_sense	GBAA_RS06725	GBAA_1317	-
NC_007530.2	1265914	+	1265914	1265914	0.897901	6.84399	0.00112349	Intragenic_sense	GBAA_RS06725	GBAA_1317	-
NC_007530.2	1266404	-	1266404	1266404	5.50694	6.7682	9.07409e-22	Intragenic_antisense	GBAA_RS06730	GBAA_1318	-
NC_007530.2	1268080	-	1268078	1268082	9.99672	4.32089	1.45743e-25	Intergenic_sense	GBAA_RS06740	GBAA_1321	44
NC_007530.2	1269297	-	1269295	1269297	8.32765	4.06411	4.07229e-20	Intergenic_sense	GBAA_RS06745	GBAA_1322	263
NC_007530.2	1272707	-	1272707	1272709	6.20502	5.1304	9.04027e-21	Intergenic_sense	GBAA_RS06770	GBAA_1328	47
NC_007530.2	1272817	+	1272815	1272817	6.29085	4.42939	5.46188e-17	Intergenic_sense	GBAA_RS06775	GBAA_1329	42
NC_007530.2	1275585	+	1275583	1275585	4.47326	4.36316	1.63171e-10	Intragenic_sense	GBAA_RS06790	GBAA_1332	-
NC_007530.2	1276199	+	1276197	1276199	1.79297	7.6292	7.43289e-06	Intragenic_sense	GBAA_RS06790	GBAA_1332	-
NC_007530.2	1276461	+	1276461	1276461	0.953113	3.57362	0.0158814	Intragenic_sense	GBAA_RS06790	GBAA_1332	-
NC_007530.2	1282196	-	1282196	1282196	0.25793	5.68743	0.0243812	Intergenic_antisense	GBAA_RS06810	GBAA_1337	-
NC_007530.2	1284005	-	1284005	1284005	1.62379	7.35813	2.23804e-05	Intragenic_antisense	GBAA_RS06830	GBAA_1341	-
NC_007530.2	1284459	-	1284459	1284459	2.03614	8.07092	2.37342e-06	Intragenic_antisense	GBAA_RS06830	GBAA_1341	-
NC_007530.2	1284880	+	1284880	1284880	0.269343	5.96094	0.014481	Intragenic_sense	GBAA_RS06835	GBAA_1342	-
NC_007530.2	1285523	+	1285523	1285523	0.0768001	5.70142	0.0293324	Intragenic_sense	GBAA_RS06835	GBAA_1342	-
NC_007530.2	1286945	+	1286945	1286945	2.10756	4.21897	0.000230754	Intragenic_sense	GBAA_RS29720	GBAA_1344	-
NC_007530.2	1289640	+	1289637	1289640	4.07018	4.01755	2.64956e-08	Intergenic_sense	GBAA_RS06860	GBAA_1348	835
NC_007530.2	1291102	+	1291102	1291102	2.82655	6.67943	2.30681e-08	Intergenic_antisense	GBAA_RS06865	GBAA_1349	-
NC_007530.2	1291703	+	1291703	1291703	0.141253	5.68972	0.0308717	Intragenic_antisense	GBAA_RS06865	GBAA_1349	-
NC_007530.2	1292137	+	1292137	1292137	1.59226	5.13293	0.000350182	Intergenic_sense	GBAA_RS06870	GBAA_1350	139
NC_007530.2	1292966	+	1292966	1292966	0.832006	6.47173	0.00130057	Intragenic_antisense	GBAA_RS06875	GBAA_1351	-
NC_007530.2	1293085	+	1293085	1293085	3.65354	4.49712	2.97281e-08	Intragenic_antisense	GBAA_RS06875	GBAA_1351	-
NC_007530.2	1293976	-	1293976	1293976	0.150431	5.62131	0.0321978	Intragenic_sense	GBAA_RS06875	GBAA_1351	-
NC_007530.2	1294499	+	1294499	1294499	1.69234	4.38814	0.000703925	Intragenic_sense	GBAA_RS06880	GBAA_1352	-
NC_007530.2	1294852	+	1294851	1294855	6.99848	4.52358	6.38764e-20	Intergenic_sense	GBAA_RS06885	GBAA_1353	29
NC_007530.2	1295774	+	1295774	1295774	0.805242	3.7351	0.017552	Intragenic_sense	GBAA_RS06885	GBAA_1353	-
NC_007530.2	1298766	-	1298766	1298771	6.63281	4.93223	4.05024e-20	Intergenic_sense	GBAA_RS06900	GBAA_1356	80
NC_007530.2	1298864	+	1298864	1298864	5.14658	4.49417	2.4728e-13	Intergenic_sense	GBAA_RS06905	GBAA_1359	167
NC_007530.2	1301479	-	1301479	1301479	-0.0249544	5.48347	0.0453067	Intragenic_sense	GBAA_RS06925	GBAA_1363	-
NC_007530.2	1301683	-	1301683	1301683	0.362668	6.03356	0.0123662	Intergenic_sense	GBAA_RS06925	GBAA_1363	33
NC_007530.2	1301708	-	1301707	1301712	7.1328	4.34194	2.48427e-19	Intergenic_sense	GBAA_RS06925	GBAA_1363	58
NC_007530.2	1302105	+	1302104	1302105	1.89737	4.48204	0.000214725	Intergenic_sense	GBAA_RS06935	GBAA_1365	50
NC_007530.2	1302118	+	1302118	1302118	1.17371	4.98501	0.00159209	Intergenic_sense	GBAA_RS06935	GBAA_1365	37
NC_007530.2	1302128	+	1302128	1302128	4.38183	5.35502	5.39287e-13	Intergenic_sense	GBAA_RS06935	GBAA_1365	27
NC_007530.2	1303126	+	1303126	1303126	2.16788	5.72089	8.01412e-06	Intragenic_antisense	GBAA_RS06940	GBAA_1366	-
NC_007530.2	1303331	+	1303331	1303331	2.11036	5.80259	8.74429e-06	Intragenic_antisense	GBAA_RS06940	GBAA_1366	-
NC_007530.2	1303391	-	1303389	1303393	7.77322	4.52328	3.45436e-22	Intergenic_sense	GBAA_RS06940	GBAA_1366	20
NC_007530.2	1303463	-	1303463	1303463	1.32826	7.09317	0.000109526	Intergenic_sense	GBAA_RS06940	GBAA_1366	92
NC_007530.2	1303484	+	1303480	1303484	1.48197	5.21881	0.000419389	Intergenic_sense	GBAA_RS06945	GBAA_1367	133
NC_007530.2	1303600	+	1303597	1303600	3.74493	4.55025	1.45979e-08	Intergenic_sense	GBAA_RS06945	GBAA_1367	17
NC_007530.2	1304475	+	1304475	1304475	3.06999	5.57203	1.0101e-07	Intragenic_sense	GBAA_RS06955	-	-
NC_007530.2	1304580	+	1304579	1304580	3.34255	3.97433	2.45873e-06	Intergenic_sense	GBAA_RS06960	GBAA_1369	52
NC_007530.2	1304960	+	1304960	1304960	0.0443259	5.4742	0.0441293	Intragenic_sense	GBAA_RS06960	GBAA_1369	-
NC_007530.2	1305496	+	1305496	1305496	0.243859	5.79206	0.0177891	Intergenic_sense	GBAA_RS06970	-	490
NC_007530.2	1305742	+	1305742	1305742	6.55001	5.32326	9.74536e-22	Intergenic_sense	GBAA_RS06970	-	244
NC_007530.2	1308175	+	1308172	1308175	2.58249	5.24912	2.14358e-06	Intergenic_sense	GBAA_RS06980	GBAA_1372	83
NC_007530.2	1309415	+	1309415	1309415	3.98996	4.95533	2.44444e-10	Intergenic_sense	GBAA_RS06985	GBAA_1373	28
NC_007530.2	1311188	-	1311188	1311188	0.649994	6.33487	0.00250437	Intragenic_antisense	GBAA_RS06995	GBAA_1375	-
NC_007530.2	1313165	+	1313165	1313165	1.16663	5.00271	0.00168349	Intergenic_sense	GBAA_RS07010	GBAA_1378	40
NC_007530.2	1314665	-	1314665	1314665	0.704117	4.14226	0.0164064	Intragenic_sense	GBAA_RS07020	GBAA_1380	-
NC_007530.2	1315065	-	1315064	1315068	3.80828	4.50152	2.43395e-08	Intragenic_antisense	GBAA_RS07025	GBAA_1381	-
NC_007530.2	1315088	+	1315088	1315088	2.44802	3.9597	7.368e-05	Intragenic_sense	GBAA_RS07025	GBAA_1381	-
NC_007530.2	1315410	+	1315410	1315410	0.486816	3.92361	0.0334621	Intragenic_sense	GBAA_RS07025	GBAA_1381	-
NC_007530.2	1316072	-	1316072	1316072	0.948725	6.63486	0.000691499	Intragenic_antisense	GBAA_RS07030	GBAA_1382	-
NC_007530.2	1316141	+	1316141	1316141	7.42743	4.26587	1.90068e-19	Intergenic_sense	GBAA_RS07035	GBAA_1383	31
NC_007530.2	1317536	-	1317536	1317536	0.590693	6.39103	0.00346047	Intergenic_sense	GBAA_RS07040	GBAA_1384	18
NC_007530.2	1317617	+	1317616	1317617	1.75704	5.35022	0.000108256	Intergenic_sense	GBAA_RS07045	GBAA_1385	17
NC_007530.2	1319929	-	1319929	1319929	1.31519	7.0092	0.000136066	Intragenic_sense	GBAA_RS07055	GBAA_1387	-
NC_007530.2	1322417	+	1322417	1322417	1.09985	6.89154	0.000323232	Intragenic_antisense	GBAA_RS07065	GBAA_1389	-
NC_007530.2	1323074	-	1323074	1323074	0.581261	6.2254	0.00370422	Intergenic_sense	GBAA_RS07070	GBAA_1390	15
NC_007530.2	1323170	-	1323167	1323173	6.75254	5.4688	1.01377e-23	Intergenic_sense	GBAA_RS07070	GBAA_1390	111
NC_007530.2	1323211	-	1323211	1323211	4.11456	5.36442	1.70878e-11	Intergenic_sense	GBAA_RS07070	GBAA_1390	152
NC_007530.2	1324648	-	1324644	1324648	2.72802	8.74119	7.31347e-09	Intergenic_antisense	GBAA_RS07075	GBAA_1392	-
NC_007530.2	1326617	-	1326617	1326617	1.02838	6.39353	0.00206661	Intragenic_sense	GBAA_RS07100	GBAA_1397	-
NC_007530.2	1327450	+	1327450	1327450	2.66918	3.49105	0.00014196	Intergenic_sense	GBAA_RS07105	GBAA_1398	6
NC_007530.2	1327482	+	1327482	1327482	0.153152	5.57662	0.0285981	Intragenic_sense	GBAA_RS07105	GBAA_1398	-
NC_007530.2	1328183	-	1328182	1328185	1.72402	7.7109	1.60549e-05	Intergenic_antisense	GBAA_RS07105	GBAA_1398	-
NC_007530.2	1329558	+	1329555	1329558	1.0783	6.4989	0.00100979	Intragenic_antisense	GBAA_RS07120	GBAA_1402	-
NC_007530.2	1329846	-	1329846	1329846	2.50649	5.0138	7.02951e-06	Intergenic_sense	GBAA_RS07120	GBAA_1402	31
NC_007530.2	1329957	+	1329952	1329957	6.69602	5.09908	8.54537e-22	Intergenic_sense	GBAA_RS07125	GBAA_1403	41
NC_007530.2	1329994	+	1329994	1329994	0.229829	5.87554	0.0158456	Intergenic_sense	GBAA_RS07125	GBAA_1403	4
NC_007530.2	1330552	-	1330552	1330552	0.24724	5.75364	0.0173288	Intragenic_antisense	GBAA_RS07125	GBAA_1403	-
NC_007530.2	1331200	-	1331200	1331200	4.4408	4.82956	8.1947e-12	Intragenic_sense	GBAA_RS07130	GBAA_1404	-
NC_007530.2	1331389	-	1331389	1331389	2.59484	5.53613	6.613e-07	Intragenic_sense	GBAA_RS07130	GBAA_1404	-
NC_007530.2	1331398	-	1331398	1331411	7.1859	4.52276	1.41183e-20	Intragenic_sense	GBAA_RS07130	GBAA_1404	-
NC_007530.2	1331419	-	1331419	1331419	0.372487	6.00408	0.00884095	Intergenic_sense	GBAA_RS07130	GBAA_1404	13
NC_007530.2	1331991	+	1331988	1331991	5.05248	4.35416	2.15076e-12	Intergenic_sense	GBAA_RS07140	GBAA_1406	67
NC_007530.2	1332571	+	1332570	1332571	1.07379	4.56889	0.00295261	Intergenic_sense	GBAA_RS07145	GBAA_1407	19
NC_007530.2	1334038	-	1334038	1334038	6.09173	4.66282	9.08477e-18	Intergenic_sense	GBAA_RS07150	GBAA_1408	35
NC_007530.2	1334266	-	1334265	1334267	10.6017	5.97355	1.50971e-43	Intergenic_sense	GBAA_RS07150	GBAA_1408	263
NC_007530.2	1334476	-	1334476	1334476	9.91714	6.1878	3.0568e-42	Intergenic_sense	GBAA_RS07150	GBAA_1408	473
NC_007530.2	1334686	-	1334686	1334686	9.93674	5.99806	5.5339e-41	Intergenic_sense	GBAA_RS07150	GBAA_1408	683
NC_007530.2	1334895	-	1334895	1334896	8.28742	4.97614	8.21218e-27	Intergenic_sense	GBAA_RS07150	GBAA_1408	892
NC_007530.2	1335002	-	1335002	1335002	0.215649	5.56034	0.0289799	Intergenic_sense	GBAA_RS07150	GBAA_1408	999
NC_007530.2	1335103	+	1335101	1335103	3.18341	4.45984	5.35854e-07	Intergenic_sense	GBAA_RS07155	GBAA_1409	96
NC_007530.2	1335238	+	1335238	1335238	0.88361	3.40258	0.0265515	Intragenic_sense	GBAA_RS07155	GBAA_1409	-
NC_007530.2	1335453	+	1335453	1335453	1.95421	8.03607	5.68001e-06	Intragenic_sense	GBAA_RS07155	GBAA_1409	-
[truncated: 4,095 more rows]

## Sheet: ΔatxA TSS
Data set S1-2. TSS detected in ΔatxA.
Replicon	Position	Strand	TSSa cluster_start	TSS cluster_end	Average log2CPMb	logFCc (enriched/unenriched)	FDRd (enriched/unenriched)	Type	Locus tag (RefSeq)	Locus tag (Genbank)	Length of 5'UTRe
NC_007322.2	59	+	59	59	3.64885	3.80121	7.0393e-08	Intragenic_sense	GBAA_RS31220	-	539
NC_007322.2	459	+	459	460	4.61451	3.61414	4.00592e-10	Intergenic_sense	GBAA_RS31220	-	139
NC_007322.2	557	-	557	557	0.204565	6.02757	0.0127993	Intergenic_antisense	GBAA_RS28460
NC_007322.2	956	-	956	957	2.51369	3.68674	4.07978e-05	Intergenic_antisense	GBAA_RS31220	-	-
NC_007322.2	2250	+	2248	2250	5.0391	4.10686	2.4192e-13	Intergenic_sense	GBAA_RS28470	GBAA_pXO1_0005	41
NC_007322.2	2969	+	2969	2969	0.0249182	5.96168	0.0277704	Intragenic_sense	GBAA_RS28475	GBAA_pXO1_0006	-
NC_007322.2	3521	-	3521	3521	0.0407585	5.89898	0.02491	Intergenic_antisense	GBAA_RS28475	GBAA_pXO1_0006	-
NC_007322.2	4970	-	4970	4973	2.8728	3.77911	1.01456e-05	Intergenic_sense	GBAA_RS28485	GBAA_pXO1_0008	182
NC_007322.2	5154	-	5154	5154	0.708982	6.64209	0.00141587	Intragenic_sense	GBAA_RS28490	GBAA_pXO1_0009	-
NC_007322.2	5597	-	5597	5597	0.669253	6.35969	0.00218935	Intragenic_sense	GBAA_RS28490	GBAA_pXO1_0009	-
NC_007322.2	10298	+	10298	10298	1.80971	5.37944	3.94218e-05	Intragenic_antisense	GBAA_RS28505	GBAA_pXO1_0013	-
NC_007322.2	10352	+	10352	10352	1.05023	3.58509	0.00857309	Intragenic_antisense	GBAA_RS28505	GBAA_pXO1_0013	-
NC_007322.2	11453	-	11453	11453	2.0758	7.78217	9.03957e-07	Intragenic_sense	GBAA_RS28505	GBAA_pXO1_0013	-
NC_007322.2	13799	+	13799	13799	0.0198541	5.71788	0.026213	Intergenic_antisense	GBAA_RS31235	-	-
NC_007322.2	13922	-	13922	13922	1.72795	5.24501	6.33933e-05	Intergenic_sense	GBAA_RS28520	GBAA_pXO1_0017	166
NC_007322.2	13984	-	13984	13984	0.575005	6.29795	0.00291324	Intergenic_sense	GBAA_RS28520	GBAA_pXO1_0017	228
NC_007322.2	14007	-	14007	14011	10.421	4.27681	1.06136e-24	Intergenic_sense	GBAA_RS28520	GBAA_pXO1_0017	251
NC_007322.2	14213	+	14213	14215	2.02411	3.61705	0.000544543	Intergenic_antisense	GBAA_RS31235	-	-
NC_007322.2	14487	+	14487	14487	0.719583	4.21299	0.00894061	Intragenic_sense	GBAA_RS28525	GBAA_pXO1_0018	-
NC_007322.2	17270	-	17270	17270	1.63171	3.78622	0.00191556	Intragenic_sense	GBAA_RS28530	GBAA_pXO1_0019	-
NC_007322.2	18573	-	18573	18573	0.505143	4.07609	0.0208254	Intragenic_sense	GBAA_RS28530	GBAA_pXO1_0019	-
NC_007322.2	19185	+	19185	19185	0.108516	5.62915	0.0248927	Intergenic_antisense	GBAA_RS28535	GBAA_pXO1_0020	-
NC_007322.2	19212	+	19212	19213	1.68703	4.4879	0.000192082	Intragenic_antisense	GBAA_RS28535	GBAA_pXO1_0020	-
NC_007322.2	20917	-	20917	20917	5.53683	3.24449	5.69632e-11	Intergenic_sense	GBAA_RS28535	GBAA_pXO1_0020	23
NC_007322.2	20948	-	20948	20948	1.61332	4.52652	0.000278629	Intergenic_sense	GBAA_RS28535	GBAA_pXO1_0020	54
NC_007322.2	21035	-	21035	21035	0.0536248	5.52766	0.0315824	Intergenic_sense	GBAA_RS28535	GBAA_pXO1_0020	141
NC_007322.2	21249	+	21249	21249	2.61359	4.83458	1.20549e-06	Intergenic_sense	GBAA_RS28540	GBAA_pXO1_0022	30
NC_007322.2	21546	+	21546	21550	1.26423	3.9737	0.00220056	Intragenic_sense	GBAA_RS28540	GBAA_pXO1_0022	-
NC_007322.2	22263	+	22262	22263	6.50168	4.11532	8.08145e-17	Intergenic_sense	GBAA_RS28545	GBAA_pXO1_0023	59
NC_007322.2	22290	+	22290	22290	0.712516	6.48015	0.00153646	Intergenic_sense	GBAA_RS28545	GBAA_pXO1_0023	32
NC_007322.2	24863	+	24863	24863	6.93032	4.13289	2.35289e-18	Intergenic_sense	GBAA_RS28550	GBAA_pXO1_0026	395
NC_007322.2	24883	+	24883	24883	0.981789	4.45006	0.00546322	Intergenic_sense	GBAA_RS28550	GBAA_pXO1_0026	375
NC_007322.2	25096	+	25096	25096	1.62508	4.40514	0.000316751	Intergenic_sense	GBAA_RS28550	GBAA_pXO1_0026	162
NC_007322.2	25237	+	25235	25240	7.86454	4.12677	6.1973e-21	Intergenic_sense	GBAA_RS28550	GBAA_pXO1_0026	21
NC_007322.2	25876	-	25876	25877	1.90105	7.81914	1.95336e-06	Intragenic_antisense	GBAA_RS28550	GBAA_pXO1_0026	-
NC_007322.2	26330	-	26330	26330	-0.06268	5.40696	0.0473109	Intergenic_antisense	GBAA_RS28550	GBAA_pXO1_0026	-
NC_007322.2	26774	+	26770	26775	9.91105	5.15973	2.09013e-32	Intergenic_sense	GBAA_RS28560	GBAA_pXO1_0029	26
NC_007322.2	27383	+	27383	27383	0.0448457	5.58385	0.0291915	Intragenic_sense	GBAA_RS28560	GBAA_pXO1_0029	-
NC_007322.2	27658	-	27658	27658	1.76768	4.38604	0.000259868	Intragenic_antisense	GBAA_RS28560	GBAA_pXO1_0029	-
NC_007322.2	29812	-	29812	29812	3.54269	4.29705	1.05179e-08	Intergenic_antisense	GBAA_RS28560	GBAA_pXO1_0029	-
NC_007322.2	30099	-	30099	30099	2.11876	3.89222	0.000126159	Intergenic_antisense	GBAA_RS28560	GBAA_pXO1_0029	-
NC_007322.2	30828	-	30828	30829	8.2319	3.79283	1.43111e-18	Intragenic_sense	GBAA_RS28575	GBAA_pXO1_0034	-
NC_007322.2	31289	+	31289	31289	5.47471	5.17722	2.8808e-19	Intragenic_antisense	GBAA_RS28580	GBAA_pXO1_0035	-
NC_007322.2	31785	-	31785	31785	1.31756	6.93444	0.000131763	Intragenic_sense	GBAA_RS28580	GBAA_pXO1_0035	-
NC_007322.2	32832	-	32832	32833	2.09971	4.44117	3.40122e-05	Intragenic_sense	GBAA_RS28580	GBAA_pXO1_0035	-
NC_007322.2	32929	+	32929	32929	1.11	3.71393	0.00576918	Intragenic_antisense	GBAA_RS28580	GBAA_pXO1_0035	-
NC_007322.2	33214	-	33214	33214	-0.00719178	5.48715	0.0373587	Intragenic_sense	GBAA_RS28585	GBAA_pXO1_0036	-
NC_007322.2	34116	-	34116	34116	0.653887	3.22862	0.0438093	Intragenic_sense	GBAA_RS28590	GBAA_pXO1_0037	-
NC_007322.2	34127	-	34127	34127	2.80082	3.92839	4.97342e-06	Intragenic_sense	GBAA_RS28590	GBAA_pXO1_0037	-
NC_007322.2	34133	-	34133	34143	1.05614	7.02816	0.000299737	Intragenic_sense	GBAA_RS28590	GBAA_pXO1_0037	-
NC_007322.2	34150	-	34150	34153	0.76184	3.34745	0.0302773	Intragenic_sense	GBAA_RS28590	GBAA_pXO1_0037	-
NC_007322.2	34166	-	34160	34166	2.48386	2.46403	0.00451259	Intragenic_sense	GBAA_RS28590	GBAA_pXO1_0037	-
NC_007322.2	34173	-	34172	34173	2.94045	3.78426	4.29313e-06	Intragenic_sense	GBAA_RS28590	GBAA_pXO1_0037	-
NC_007322.2	34198	-	34194	34204	7.12924	4.07421	3.15968e-19	Intragenic_sense	GBAA_RS28590	GBAA_pXO1_0037	-
NC_007322.2	34484	+	34484	34484	1.20275	6.93646	0.000151528	Intragenic_antisense	GBAA_RS28595	GBAA_pXO1_0038	-
NC_007322.2	34887	+	34887	34887	0.860355	6.58855	0.000775439	Intergenic_antisense	GBAA_RS28605	GBAA_pXO1_0040	-
NC_007322.2	35512	-	35512	35514	1.07771	3.20346	0.0176696	Intragenic_sense	GBAA_RS28605	GBAA_pXO1_0040	-
NC_007322.2	35633	-	35632	35633	2.64926	3.87133	1.65448e-05	Intergenic_sense	GBAA_RS28605	GBAA_pXO1_0040	113
NC_007322.2	35985	-	35985	35985	1.4919	4.95358	0.000267445	Intergenic_sense	GBAA_RS28605	GBAA_pXO1_0040	465
NC_007322.2	36045	-	36045	36045	0.50723	3.94459	0.0250705	Intergenic_sense	GBAA_RS28605	GBAA_pXO1_0040	525
NC_007322.2	36069	-	36069	36071	9.03896	4.2309	6.70126e-22	Intergenic_sense	GBAA_RS28605	GBAA_pXO1_0040	549
NC_007322.2	36092	+	36092	36092	5.54771	4.71267	4.36489e-18	Intergenic_antisense	GBAA_RS28610	GBAA_pXO1_0042	-
NC_007322.2	36103	+	36103	36103	1.96165	4.69802	5.57282e-05	Intergenic_antisense	GBAA_RS28610	GBAA_pXO1_0042	-
NC_007322.2	36395	-	36395	36395	0.379497	6.06865	0.00681063	Intragenic_sense	GBAA_RS28610	GBAA_pXO1_0042	-
NC_007322.2	36539	-	36539	36539	0.174874	5.59141	0.0233575	Intergenic_sense	GBAA_RS28610	GBAA_pXO1_0042	31
NC_007322.2	36586	-	36586	36586	4.14256	4.16239	2.12716e-10	Intergenic_sense	GBAA_RS28610	GBAA_pXO1_0042	78
NC_007322.2	36749	+	36749	36749	1.19838	3.25532	0.00975825	Intergenic_sense	GBAA_RS28615	GBAA_pXO1_0043	76
NC_007322.2	36815	+	36815	36815	0.438034	3.73843	0.0372418	Intergenic_sense	GBAA_RS28615	GBAA_pXO1_0043	10
NC_007322.2	38007	+	38005	38008	2.34019	4.19946	2.34731e-05	Intragenic_sense	GBAA_RS28620	GBAA_pXO1_0044	-
NC_007322.2	38477	+	38477	38477	0.875183	6.56841	0.000841039	Intragenic_antisense	GBAA_RS28625	GBAA_pXO1_0045	-
NC_007322.2	38824	-	38824	38824	-0.1037	5.62263	0.0398629	Intragenic_sense	GBAA_RS28625	GBAA_pXO1_0045	-
NC_007322.2	38835	-	38835	38835	-0.127842	5.72708	0.0423661	Intragenic_sense	GBAA_RS28625	GBAA_pXO1_0045	-
NC_007322.2	39447	-	39447	39447	1.68285	3.16589	0.00383392	Intragenic_sense	GBAA_RS28630	GBAA_pXO1_0046	-
NC_007322.2	39597	-	39597	39597	0.993004	2.76509	0.0447414	Intragenic_sense	GBAA_RS28630	GBAA_pXO1_0046	-
NC_007322.2	40282	-	40278	40282	2.24882	5.79899	3.46459e-06	Intergenic_sense	GBAA_RS28630	GBAA_pXO1_0046	79
NC_007322.2	40305	-	40305	40305	3.48475	4.69874	2.08683e-08	Intergenic_sense	GBAA_RS28630	GBAA_pXO1_0046	102
NC_007322.2	40496	+	40495	40496	0.407164	3.659	0.0498406	Intergenic_antisense	GBAA_RS28635	GBAA_pXO1_0047	-
NC_007322.2	40797	+	40797	40797	1.3191	4.06431	0.00164918	Intragenic_antisense	GBAA_RS28635	GBAA_pXO1_0047	-
NC_007322.2	41978	-	41978	41982	3.8325	3.96506	2.5563e-08	Intergenic_sense	GBAA_RS28640	GBAA_pXO1_0048	40
NC_007322.2	42123	+	42123	42123	0.95357	6.81181	0.000427223	Intergenic_antisense	GBAA_RS31265	GBAA_pXO1_0053	-
NC_007322.2	43545	-	43543	43550	12.7598	5.07789	4.7436e-35	Intergenic_sense	GBAA_RS28640	GBAA_pXO1_0048	1607
NC_007322.2	43849	-	43849	43849	0.45393	5.99323	0.00721355	Intergenic_sense	GBAA_RS28640	GBAA_pXO1_0048	1911
NC_007322.2	44175	-	44175	44175	5.42515	4.03282	1.78235e-13	Intergenic_sense	GBAA_RS28640	GBAA_pXO1_0048	2237
NC_007322.2	44378	-	44378	44380	7.89452	2.61613	4.58002e-09	Intergenic_sense	GBAA_RS28640	GBAA_pXO1_0048	2440
NC_007322.2	45670	-	45670	45670	2.29674	2.68245	0.0034108	Intragenic_sense	GBAA_RS31265	GBAA_pXO1_0053	-
NC_007322.2	45993	-	45993	45993	2.29128	4.54638	1.42574e-05	Intergenic_sense	GBAA_RS31265	GBAA_pXO1_0053	185
NC_007322.2	46194	+	46194	46194	4.06455	3.88273	1.35204e-08	Intergenic_sense	GBAA_RS28665	GBAA_pXO1_0054	72
NC_007322.2	46222	+	46222	46222	3.29136	4.64062	2.02166e-08	Intergenic_sense	GBAA_RS28665	GBAA_pXO1_0054	44
NC_007322.2	48427	-	48424	48427	5.20159	5.13599	7.50048e-18	Intragenic_antisense	GBAA_RS28670	GBAA_pXO1_0055	-
NC_007322.2	48445	-	48445	48445	1.33922	3.82214	0.00258561	Intragenic_antisense	GBAA_RS28670	GBAA_pXO1_0055	-
NC_007322.2	48777	+	48776	48777	5.27363	4.81071	3.39218e-17	Intragenic_antisense	GBAA_RS28675	GBAA_pXO1_0056	-
NC_007322.2	49967	+	49967	49967	3.20322	5.54885	1.21516e-09	Intragenic_antisense	GBAA_RS28675	GBAA_pXO1_0056	-
NC_007322.2	50120	+	50120	50120	0.274322	6.22772	0.00916652	Intragenic_antisense	GBAA_RS28675	GBAA_pXO1_0056	-
NC_007322.2	50227	-	50227	50228	2.21085	5.68485	4.84891e-06	Intergenic_sense	GBAA_RS28675	GBAA_pXO1_0056	59
NC_007322.2	50427	+	50427	50427	0.406119	6.16407	0.00555557	Intragenic_antisense	GBAA_RS28680	GBAA_pXO1_0057	-
NC_007322.2	50435	+	50435	50435	2.1813	5.65413	3.02693e-06	Intragenic_antisense	GBAA_RS28680	GBAA_pXO1_0057	-
NC_007322.2	50522	-	50522	50526	10.893	4.04807	3.27106e-23	Intergenic_sense	GBAA_RS28680	GBAA_pXO1_0057	50
NC_007322.2	50783	+	50783	50783	0.970846	4.48148	0.00281849	Intergenic_sense	GBAA_RS28685	GBAA_pXO1_0060	254
NC_007322.2	51008	+	51006	51008	3.1612	3.91133	7.47855e-07	Intergenic_sense	GBAA_RS28685	GBAA_pXO1_0060	29
NC_007322.2	51542	+	51542	51542	1.51209	5.14361	0.000165091	Intragenic_sense	GBAA_RS28690	GBAA_pXO1_0061	-
NC_007322.2	51558	+	51558	51558	-0.0464344	5.66763	0.0351776	Intragenic_sense	GBAA_RS28690	GBAA_pXO1_0061	-
NC_007322.2	51683	+	51683	51683	3.61648	4.21351	8.49564e-09	Intergenic_sense	GBAA_RS28695	GBAA_pXO1_0062	27
NC_007322.2	51694	+	51691	51697	6.39058	4.34308	2.72124e-19	Intergenic_sense	GBAA_RS28695	GBAA_pXO1_0062	16
NC_007322.2	52399	-	52399	52399	0.0336187	5.67733	0.0271021	Intragenic_sense	GBAA_RS28700	GBAA_pXO1_0064	-
NC_007322.2	52450	-	52450	52450	3.77954	4.08518	1.14346e-08	Intragenic_sense	GBAA_RS28700	GBAA_pXO1_0064	-
NC_007322.2	52966	-	52966	52966	2.022	5.45785	1.00052e-05	Intragenic_sense	GBAA_RS28700	GBAA_pXO1_0064	-
NC_007322.2	54685	+	54685	54685	1.08881	6.85757	0.000249309	Intragenic_antisense	GBAA_RS28700	GBAA_pXO1_0064	-
NC_007322.2	54822	-	54822	54822	0.0775917	5.7726	0.0211608	Intragenic_sense	GBAA_RS28700	GBAA_pXO1_0064	-
NC_007322.2	55631	-	55631	55631	0.00560019	5.45423	0.0422431	Intragenic_sense	GBAA_RS28705	GBAA_pXO1_0065	-
NC_007322.2	55882	-	55880	55887	1.66667	4.23978	0.0019998	Intergenic_sense	GBAA_RS28705	GBAA_pXO1_0065	86
NC_007322.2	55898	-	55898	55898	0.6749	4.14577	0.0131759	Intergenic_sense	GBAA_RS28705	GBAA_pXO1_0065	102
NC_007322.2	55916	-	55916	55917	4.81591	4.35231	9.67703e-13	Intergenic_sense	GBAA_RS28705	GBAA_pXO1_0065	120
NC_007322.2	57581	-	57581	57581	0.430039	3.77827	0.0350312	Intergenic_sense	GBAA_RS28710	GBAA_pXO1_0066	308
NC_007322.2	57953	-	57953	57953	4.02194	4.47395	8.39707e-11	Intragenic_sense	GBAA_RS28715	GBAA_pXO1_0067	-
NC_007322.2	58004	+	58004	58004	3.95374	3.61662	3.85447e-08	Intragenic_antisense	GBAA_RS28715	GBAA_pXO1_0067	-
NC_007322.2	58014	+	58012	58014	7.71412	3.40034	2.71708e-15	Intragenic_antisense	GBAA_RS28715	GBAA_pXO1_0067	-
NC_007322.2	58098	+	58098	58098	3.60914	4.99444	4.00127e-10	Intragenic_antisense	GBAA_RS28715	GBAA_pXO1_0067	-
NC_007322.2	58790	-	58790	58790	0.697052	3.77562	0.0252977	Intragenic_sense	GBAA_RS28715	GBAA_pXO1_0067	-
NC_007322.2	59033	-	59033	59033	3.33252	4.89099	5.30323e-09	Intergenic_sense	GBAA_RS28715	GBAA_pXO1_0067	16
NC_007322.2	59080	-	59080	59080	0.707627	6.34041	0.00187482	Intragenic_sense	GBAA_RS28720	GBAA_pXO1_0068	-
NC_007322.2	59376	-	59376	59377	1.48277	4.88786	0.000301784	Intragenic_sense	GBAA_RS28720	GBAA_pXO1_0068	-
NC_007322.2	59525	-	59525	59525	6.99236	4.0457	4.50815e-18	Intergenic_sense	GBAA_RS28720	GBAA_pXO1_0068	145
NC_007322.2	59948	+	59938	59949	9.65404	3.80007	3.82841e-20	Intergenic_sense	GBAA_RS28725	GBAA_pXO1_0069	33
NC_007322.2	60453	+	60453	60453	2.14454	5.05789	8.896e-06	Intragenic_sense	GBAA_RS28725	GBAA_pXO1_0069	-
NC_007322.2	60501	+	60501	60501	0.579288	3.80947	0.0256009	Intragenic_sense	GBAA_RS28725	GBAA_pXO1_0069	-
NC_007322.2	60762	+	60762	60762	3.46583	3.8888	1.21449e-07	Intergenic_sense	GBAA_RS28730	GBAA_pXO1_0070	16
NC_007322.2	60979	+	60979	60979	1.45099	3.89544	0.00178921	Intragenic_sense	GBAA_RS28730	GBAA_pXO1_0070	-
NC_007322.2	61142	+	61140	61142	0.408406	6.34842	0.00515027	Intergenic_sense	GBAA_RS28735	GBAA_pXO1_0073	1102
NC_007322.2	61330	-	61329	61330	1.14846	4.45867	0.00201285	Intergenic_antisense	GBAA_RS28730	GBAA_pXO1_0070	-
NC_007322.2	61359	+	61359	61359	0.597948	6.42304	0.00225407	Intergenic_sense	GBAA_RS28735	GBAA_pXO1_0073	885
NC_007322.2	61790	-	61790	61790	1.50027	3.91861	0.00141822	Intergenic_antisense	GBAA_RS28730	GBAA_pXO1_0070	-
NC_007322.2	61965	-	61962	61965	1.50141	4.27572	0.000917514	Intergenic_antisense	GBAA_RS28730	GBAA_pXO1_0070	-
NC_007322.2	62067	-	62065	62069	7.48234	3.4986	4.52967e-15	Intergenic_antisense	GBAA_RS28730	GBAA_pXO1_0070	-
NC_007322.2	63954	+	63954	63954	7.7453	4.09408	2.39252e-20	Intergenic_sense	GBAA_RS28740	GBAA_pXO1_0075	136
NC_007322.2	64003	+	63996	64003	5.78466	3.57803	3.4491e-13	Intergenic_sense	GBAA_RS28740	GBAA_pXO1_0075	87
NC_007322.2	67560	+	67560	67560	1.27984	3.92825	0.0023936	Intergenic_sense	GBAA_RS28760	GBAA_pXO1_0079	92
NC_007322.2	67648	+	67648	67648	2.16262	3.56549	0.000350558	Intergenic_sense	GBAA_RS28760	GBAA_pXO1_0079	4
NC_007322.2	68913	+	68910	68913	5.81522	4.22897	1.04535e-15	Intergenic_sense	GBAA_RS28765	GBAA_pXO1_0080	108
NC_007322.2	69044	+	69044	69044	1.76869	5.23545	6.44849e-05	Intragenic_sense	GBAA_RS28765	GBAA_pXO1_0080	-
NC_007322.2	69126	+	69126	69126	2.14088	4.97372	1.26238e-05	Intragenic_sense	GBAA_RS28765	GBAA_pXO1_0080	-
NC_007322.2	69294	+	69294	69294	1.05331	4.53191	0.00235717	Intragenic_sense	GBAA_RS28765	GBAA_pXO1_0080	-
NC_007322.2	70215	+	70215	70215	1.15217	7.2264	0.000224546	Intragenic_sense	GBAA_RS28765	GBAA_pXO1_0080	-
NC_007322.2	71744	+	71744	71745	7.69572	3.85859	3.26872e-18	Intergenic_antisense	GBAA_RS28775	GBAA_pXO1_0082	-
NC_007322.2	71761	+	71761	71761	0.422055	6.08911	0.00593521	Intergenic_antisense	GBAA_RS28775	GBAA_pXO1_0082	-
NC_007322.2	71770	+	71768	71774	4.9029	2.59096	8.52253e-07	Intergenic_antisense	GBAA_RS28775	GBAA_pXO1_0082	-
NC_007322.2	72016	-	72016	72016	1.70182	4.5466	0.000185846	Intragenic_sense	GBAA_RS28775	GBAA_pXO1_0082	-
NC_007322.2	72107	-	72106	72112	13.6054	4.82832	2.87273e-33	Intergenic_sense	GBAA_RS28775	GBAA_pXO1_0082	74
NC_007322.2	72274	+	72274	72274	5.43308	4.67345	2.57691e-14	Intergenic_sense	GBAA_RS28785	GBAA_pXO1_0084	1010
NC_007322.2	72310	+	72308	72310	1.76895	5.61331	3.97497e-05	Intergenic_sense	GBAA_RS28785	GBAA_pXO1_0084	974
NC_007322.2	72317	+	72317	72318	1.45187	5.23362	0.000318354	Intergenic_sense	GBAA_RS28785	GBAA_pXO1_0084	967
NC_007322.2	73689	-	73689	73689	1.4151	4.07676	0.00157176	Intragenic_antisense	GBAA_RS28785	GBAA_pXO1_0084	-
NC_007322.2	73704	+	73704	73704	0.721117	3.85486	0.0204382	Intragenic_sense	GBAA_RS28785	GBAA_pXO1_0084	-
NC_007322.2	76854	-	76854	76854	0.219969	5.96477	0.0124931	Intergenic_antisense	GBAA_RS28795	GBAA_pXO1_0086	-
NC_007322.2	78536	+	78536	78536	-0.00969116	5.53095	0.0361752	Intragenic_sense	GBAA_RS28815	GBAA_pXO1_0091	-
NC_007322.2	78927	+	78927	78927	0.722481	3.85079	0.0176381	Intragenic_sense	GBAA_RS28820	GBAA_pXO1_0092	-
NC_007322.2	82931	-	82931	82931	-0.0639423	5.42973	0.0469203	Intergenic_antisense	GBAA_RS28830	GBAA_pXO1_0095	-
NC_007322.2	82947	+	82947	82947	4.28362	3.31886	2.25743e-08	Intergenic_sense	GBAA_RS28845	GBAA_pXO1_0099	1402
NC_007322.2	83024	+	83024	83024	1.56753	3.77263	0.00129488	Intergenic_sense	GBAA_RS28845	GBAA_pXO1_0099	1325
NC_007322.2	83186	-	83186	83188	1.4669	4.16437	0.000819596	Intergenic_antisense	GBAA_RS28830	GBAA_pXO1_0095	-
NC_007322.2	83210	-	83210	83210	4.20883	5.43779	1.14039e-12	Intergenic_antisense	GBAA_RS28830	GBAA_pXO1_0095	-
NC_007322.2	83263	+	83263	83263	0.195465	5.83005	0.0149503	Intergenic_sense	GBAA_RS28845	GBAA_pXO1_0099	1086
NC_007322.2	83312	+	83310	83312	7.90762	4.01331	9.25035e-20	Intergenic_sense	GBAA_RS28845	GBAA_pXO1_0099	1037
NC_007322.2	83335	+	83335	83335	4.75574	4.20894	8.58592e-13	Intergenic_sense	GBAA_RS28845	GBAA_pXO1_0099	1014
NC_007322.2	83362	+	83362	83362	1.10488	2.96356	0.0237017	Intergenic_sense	GBAA_RS28845	GBAA_pXO1_0099	987
NC_007322.2	83397	+	83386	83397	4.24375	4.23636	8.41501e-11	Intergenic_sense	GBAA_RS28845	GBAA_pXO1_0099	952
NC_007322.2	83995	-	83995	83995	0.816904	2.90866	0.0433093	Intergenic_antisense	GBAA_RS28830	GBAA_pXO1_0095	-
NC_007322.2	84191	+	84191	84191	0.183401	5.84753	0.015686	Intergenic_sense	GBAA_RS28845	GBAA_pXO1_0099	158
NC_007322.2	84305	+	84305	84305	1.70463	4.51073	0.000173154	Intergenic_sense	GBAA_RS28845	GBAA_pXO1_0099	44
NC_007322.2	84330	+	84328	84330	8.32003	4.36117	1.70697e-23	Intergenic_sense	GBAA_RS28845	GBAA_pXO1_0099	19
NC_007322.2	85381	+	85381	85381	0.765588	6.48284	0.00123423	Intragenic_sense	GBAA_RS28845	GBAA_pXO1_0099	-
NC_007322.2	85569	-	85569	85569	0.496774	6.21514	0.00404312	Intragenic_antisense	GBAA_RS28845	GBAA_pXO1_0099	-
NC_007322.2	85695	+	85695	85695	0.789314	3.24302	0.0322742	Intergenic_sense	GBAA_RS28850	GBAA_pXO1_0101	105
NC_007322.2	86019	+	86017	86021	8.40243	4.47496	2.21426e-24	Intragenic_sense	GBAA_RS28850	GBAA_pXO1_0101	-
NC_007322.2	87075	-	87068	87078	2.16566	7.61601	1.38488e-06	Intergenic_sense	GBAA_RS28855	GBAA_pXO1_0102	24
NC_007322.2	87245	+	87245	87245	1.1427	3.93758	0.00349242	Intergenic_sense	GBAA_RS28860	GBAA_pXO1_0103	64
NC_007322.2	87478	+	87478	87478	0.524854	4.02767	0.0192096	Intragenic_sense	GBAA_RS28860	GBAA_pXO1_0103	-
NC_007322.2	87549	+	87549	87551	3.63788	4.64946	4.35266e-08	Intergenic_sense	GBAA_RS28865	-	62
NC_007322.2	90765	-	90765	90765	1.13385	7.03511	0.000175253	Intragenic_antisense	GBAA_RS28880	GBAA_pXO1_0226	-
NC_007322.2	94060	-	94060	94060	0.979298	6.76612	0.000465713	Intragenic_antisense	GBAA_RS28885	-	-
NC_007322.2	98247	-	98247	98247	1.61578	7.47409	1.64062e-05	Intragenic_antisense	GBAA_RS28900	GBAA_pXO1_0112	-
NC_007322.2	98417	+	98417	98417	2.51701	4.79738	4.48974e-06	Intergenic_sense	GBAA_RS28905	GBAA_pXO1_0113	50
NC_007322.2	99782	+	99782	99782	0.516407	6.51623	0.0031635	Intragenic_sense	GBAA_RS28920	GBAA_pXO1_0116	-
NC_007322.2	100023	+	100023	100023	0.641755	3.96253	0.0170221	Intragenic_sense	GBAA_RS28920	GBAA_pXO1_0116	-
NC_007322.2	100283	+	100283	100283	2.67332	3.72674	2.58952e-05	Intragenic_sense	GBAA_RS28920	GBAA_pXO1_0116	-
NC_007322.2	100325	+	100325	100325	0.466705	6.13118	0.0049011	Intragenic_sense	GBAA_RS28920	GBAA_pXO1_0116	-
NC_007322.2	100343	+	100343	100343	2.39889	4.34697	1.26653e-05	Intragenic_sense	GBAA_RS28920	GBAA_pXO1_0116	-
NC_007322.2	100453	+	100453	100454	8.26322	4.43564	8.80636e-24	Intergenic_antisense	GBAA_RS28925	GBAA_pXO1_0117	-
NC_007322.2	100491	+	100489	100491	2.18833	4.78516	1.31683e-05	Intergenic_antisense	GBAA_RS28925	GBAA_pXO1_0117	-
NC_007322.2	100591	-	100591	100591	0.738726	4.15001	0.009621	Intergenic_antisense	GBAA_RS28920	GBAA_pXO1_0116	-
NC_007322.2	100600	-	100598	100607	10.4883	5.26541	6.95354e-34	Intergenic_antisense	GBAA_RS28920	GBAA_pXO1_0116	-
NC_007322.2	100709	+	100709	100709	2.86118	3.46415	2.0195e-05	Intergenic_antisense	GBAA_RS28925	GBAA_pXO1_0117	-
NC_007322.2	100998	-	100998	100998	2.06501	3.60238	0.00048643	Intragenic_sense	GBAA_RS28925	GBAA_pXO1_0117	-
NC_007322.2	101187	-	101187	101187	1.58146	4.27729	0.000684417	Intragenic_sense	GBAA_RS28925	GBAA_pXO1_0117	-
NC_007322.2	101435	+	101435	101435	0.716592	6.48661	0.00141916	Intragenic_antisense	GBAA_RS28925	GBAA_pXO1_0117	-
NC_007322.2	101715	-	101715	101715	1.31926	4.79931	0.000887416	Intragenic_sense	GBAA_RS28925	GBAA_pXO1_0117	-
NC_007322.2	102437	+	102437	102437	-0.0793937	5.50398	0.042367	Intragenic_antisense	GBAA_RS28930	GBAA_pXO1_0118	-
NC_007322.2	102466	+	102466	102466	0.317079	6.08804	0.00786257	Intragenic_antisense	GBAA_RS28930	GBAA_pXO1_0118	-
NC_007322.2	102575	-	102573	102580	5.81303	4.09318	2.9928e-15	Intergenic_sense	GBAA_RS28930	GBAA_pXO1_0118	80
NC_007322.2	102609	-	102608	102613	11.3651	4.0809	6.5058e-24	Intergenic_sense	GBAA_RS28930	GBAA_pXO1_0118	114
NC_007322.2	102730	+	102730	102730	4.86596	4.70054	6.95067e-15	Intergenic_antisense	GBAA_RS28935	-	-
NC_007322.2	103090	+	103090	103090	1.34574	7.33139	5.84532e-05	Intergenic_antisense	GBAA_RS28935	-	-
NC_007322.2	104116	-	104116	104117	6.106	5.00163	7.06732e-21	Intergenic_sense	GBAA_RS28935	-	354
NC_007322.2	104128	-	104128	104128	0.326385	6.03339	0.00815124	Intergenic_sense	GBAA_RS28935	-	366
NC_007322.2	104256	+	104256	104256	0.708187	4.2417	0.00853716	Intergenic_sense	xrrD	xrrD	1152
NC_007322.2	104552	-	104551	104552	2.37542	6.09758	4.03901e-07	Intergenic_sense	GBAA_RS28935	-	790
NC_007322.2	105408	+	105402	105409	13.6413	4.42247	2.92511e-29	Intergenic_sense	xrrD	xrrD	0
NC_007322.2	105441	+	105434	105446	9.49523	4.48103	1.33398e-25	Intragenic_sense	xrrD	xrrD	-
NC_007322.2	106225	+	106225	106225	1.67794	3.77684	0.00151281	Intergenic_sense	GBAA_RS28950	GBAA_pXO1_0124	598
NC_007322.2	106470	+	106470	106470	0.729056	6.6923	0.00169137	Intergenic_sense	GBAA_RS28950	GBAA_pXO1_0124	353
NC_007322.2	106596	-	106596	106596	2.69143	4.18705	7.44953e-06	Intergenic_sense	xrrB	xrrB	672
NC_007322.2	108757	-	108757	108757	1.46924	7.44077	3.31223e-05	Intragenic_antisense	GBAA_RS28950	GBAA_pXO1_0124	-
NC_007322.2	109978	-	109978	109978	1.26061	3.31786	0.00900285	Intergenic_antisense	GBAA_RS28955	GBAA_pXO1_0125	-
NC_007322.2	110071	-	110071	110071	1.40376	4.00715	0.00173465	Intragenic_sense	GBAA_RS31275	-	-
NC_007322.2	110077	-	110077	110077	0.282221	5.99594	0.00971203	Intragenic_sense	GBAA_RS31275	-	-
NC_007322.2	110367	-	110367	110368	2.15931	5.95143	2.35098e-06	Intragenic_sense	GBAA_RS28960	GBAA_pXO1_0126	-
NC_007322.2	110519	-	110518	110519	3.07895	4.17839	4.35178e-07	Intragenic_antisense	GBAA_RS28965	-	-
NC_007322.2	110528	-	110528	110528	0.629282	3.88558	0.0190635	Intragenic_antisense	GBAA_RS28965	-	-
NC_007322.2	110677	-	110677	110677	1.18836	3.66759	0.00630823	Intragenic_antisense	GBAA_RS28965	-	-
NC_007322.2	110762	-	110762	110762	0.483524	6.10317	0.00542244	Intergenic_antisense	GBAA_RS28965	-	-
NC_007322.2	110785	+	110785	110785	2.37774	5.90297	6.25171e-07	Intergenic_sense	GBAA_RS28970	-	344
NC_007322.2	110796	+	110796	110796	2.8524	4.40417	9.58821e-07	Intergenic_sense	GBAA_RS28970	-	333
NC_007322.2	110841	-	110841	110841	0.107286	5.64851	0.0249118	Intergenic_antisense	GBAA_RS28965	-	-
NC_007322.2	113834	+	113834	113834	0.265795	6.00004	0.0118034	Intragenic_sense	GBAA_RS28985	GBAA_pXO1_0130	-
NC_007322.2	114594	+	114593	114594	2.64712	3.54765	7.06155e-05	Intragenic_sense	GBAA_RS28985	GBAA_pXO1_0130	-
NC_007322.2	115015	-	115015	115015	2.01166	3.27304	0.00106974	Intergenic_antisense	GBAA_RS28985	GBAA_pXO1_0130	-
NC_007322.2	115021	-	115021	115021	0.240185	5.90688	0.0121083	Intergenic_antisense	GBAA_RS28985	GBAA_pXO1_0130	-
NC_007322.2	115083	+	115083	115083	0.373762	3.80072	0.0375685	Intergenic_sense	GBAA_RS28990	-	342
NC_007322.2	115139	-	115138	115139	4.26745	3.52898	1.36448e-08	Intergenic_antisense	GBAA_RS28985	GBAA_pXO1_0130	-
NC_007322.2	115547	-	115546	115547	5.02636	4.57512	2.87742e-15	Intragenic_antisense	GBAA_RS28990	-	-
NC_007322.2	116058	+	116058	116060	2.72561	5.15425	3.55489e-07	Intergenic_antisense	GBAA_RS31285	-	-
NC_007322.2	116769	+	116769	116769	1.38435	5.0319	0.000334241	Intergenic_antisense	GBAA_RS31285	-	-
NC_007322.2	117100	-	117100	117100	4.68759	3.79516	3.84009e-11	Intergenic_antisense	GBAA_RS28990	-	-
NC_007322.2	117150	-	117150	117150	2.7292	5.50439	1.34959e-07	Intergenic_antisense	GBAA_RS28990	-	-
NC_007322.2	117757	-	117757	117757	1.02136	3.45343	0.0133154	Intragenic_antisense	GBAA_RS29005	-	-
NC_007322.2	118170	+	118170	118170	0.970846	4.48148	0.00281849	Intergenic_antisense	GBAA_RS29010	-	-
NC_007322.2	118368	-	118368	118370	3.57352	3.65415	1.64992e-06	Intragenic_sense	GBAA_RS29010	-	-
NC_007322.2	118770	+	118770	118770	0.567637	3.86339	0.026706	Intragenic_antisense	GBAA_RS29015	-	-
NC_007322.2	118874	+	118874	118874	1.01529	6.61608	0.000516206	Intergenic_antisense	GBAA_RS29020	GBAA_pXO1_0137	-
NC_007322.2	119444	+	119444	119444	0.435715	6.04127	0.00615323	Intergenic_antisense	GBAA_RS29025	GBAA_pXO1_0138	-
NC_007322.2	119464	+	119464	119464	2.48309	2.54014	0.00355551	Intergenic_antisense	GBAA_RS29025	GBAA_pXO1_0138	-
NC_007322.2	119551	-	119551	119551	3.23702	2.80446	0.000115745	Intergenic_sense	GBAA_RS29020	GBAA_pXO1_0137	203
NC_007322.2	119659	+	119659	119659	1.95675	4.19818	0.000131365	Intergenic_antisense	GBAA_RS29025	GBAA_pXO1_0138	-
NC_007322.2	119808	-	119808	119808	-0.0236824	5.57782	0.0340513	Intergenic_sense	GBAA_RS29020	GBAA_pXO1_0137	460
NC_007322.2	119901	+	119899	119901	1.82132	4.13283	0.000214558	Intergenic_antisense	GBAA_RS29025	GBAA_pXO1_0138	-
NC_007322.2	120346	-	120346	120346	4.54484	4.25688	5.41833e-12	Intragenic_sense	GBAA_RS29025	GBAA_pXO1_0138	-
NC_007322.2	120526	+	120526	120526	4.34609	6.04879	1.07218e-15	Intragenic_antisense	GBAA_RS29025	GBAA_pXO1_0138	-
NC_007322.2	121535	-	121535	121535	3.47823	5.38518	3.27366e-10	Intergenic_sense	GBAA_RS29030	GBAA_pXO1_0139	404
NC_007322.2	121939	-	121939	121939	0.486978	6.05935	0.00540442	Intergenic_sense	GBAA_RS29030	GBAA_pXO1_0139	808
NC_007322.2	122366	-	122366	122366	0.138363	5.38317	0.0377232	Intergenic_sense	GBAA_RS29030	GBAA_pXO1_0139	1235
NC_007322.2	122419	+	122419	122419	0.797997	4.33032	0.00699925	Intergenic_sense	GBAA_RS29035	GBAA_pXO1_0142	189
NC_007322.2	122548	+	122548	122548	4.19351	3.19065	1.05945e-07	Intergenic_sense	GBAA_RS29035	GBAA_pXO1_0142	60
NC_007322.2	122583	+	122583	122583	2.45692	4.45743	1.34225e-05	Intergenic_sense	GBAA_RS29035	GBAA_pXO1_0142	25
NC_007322.2	124098	-	124098	124098	1.34871	4.00914	0.00510018	Intragenic_antisense	GBAA_RS29035	GBAA_pXO1_0142	-
NC_007322.2	125755	-	125755	125755	-0.102454	5.60068	0.0413629	Intergenic_antisense	GBAA_RS29045	-	-
NC_007322.2	126451	-	126451	126451	-0.0160692	5.5446	0.0349954	Intergenic_antisense	GBAA_RS29045	-	-
NC_007322.2	126726	+	126726	126726	1.88875	4.43503	0.000106617	Intergenic_antisense	GBAA_RS31315	GBAA_pXO1_0145	-
NC_007322.2	129291	-	129291	129291	4.19031	3.26736	7.08533e-07	Intergenic_sense	GBAA_RS29060	GBAA_pXO1_0146	99
NC_007322.2	129517	+	129515	129517	2.66622	4.71611	1.18999e-06	Intergenic_sense	GBAA_RS29065	GBAA_pXO1_0148	33
NC_007322.2	129934	-	129934	129936	8.90886	4.24116	3.96542e-23	Intragenic_antisense	GBAA_RS29065	GBAA_pXO1_0148	-
NC_007322.2	131385	+	131385	131385	5.94802	1.38367	0.00652511	Intergenic_sense	xrrA	xrrA	0
NC_007322.2	131447	+	131447	131447	0.93437	6.50219	0.000922982	Intragenic_sense	xrrA	xrrA	-
NC_007322.2	131732	+	131732	131732	1.84393	3.15898	0.00218882	Intergenic_sense	GBAA_RS29075	GBAA_pXO1_0153	516
NC_007322.2	131772	+	131772	131772	0.194261	5.84761	0.0148995	Intergenic_sense	GBAA_RS29075	GBAA_pXO1_0153	476
NC_007322.2	132078	+	132078	132078	0.988771	3.40683	0.0206353	Intergenic_sense	GBAA_RS29075	GBAA_pXO1_0153	170
NC_007322.2	135029	-	135029	135029	2.22922	3.52824	0.000342685	Intragenic_sense	GBAA_RS29080	GBAA_pXO1_0154	-
NC_007322.2	136136	-	136136	136138	2.66005	4.79638	3.20134e-06	Intergenic_sense	GBAA_RS29080	GBAA_pXO1_0154	34
NC_007322.2	136146	+	136146	136146	2.33812	4.87406	9.41108e-06	Intergenic_sense	GBAA_RS29085	GBAA_pXO1_0155	97
NC_007322.2	137102	-	137102	137107	2.91366	4.11343	2.09456e-06	Intergenic_antisense	GBAA_RS29085	GBAA_pXO1_0155	-
NC_007322.2	137290	-	137290	137291	1.61777	4.1157	0.000593713	Intragenic_antisense	GBAA_RS29090	GBAA_pXO1_0156	-
NC_007322.2	139854	-	139854	139854	0.0423713	5.62526	0.028293	Intergenic_antisense	GBAA_RS29095	GBAA_pXO1_0157	-
NC_007322.2	141155	-	141155	141155	1.63472	2.83231	0.0103574	Intergenic_antisense	GBAA_RS29095	GBAA_pXO1_0157	-
NC_007322.2	141844	+	141840	141844	8.99153	4.0807	1.14719e-21	Intergenic_sense	xrrC	xrrC	0
NC_007322.2	143461	-	143461	143461	1.21118	4.88879	0.000835524	Intergenic_antisense	GBAA_RS29105	GBAA_pXO1_0163	-
NC_007322.2	143558	-	143558	143558	1.13395	3.17612	0.0145996	Intergenic_antisense	GBAA_RS29105	GBAA_pXO1_0163	-
NC_007322.2	143802	+	143802	143802	0.871628	2.822	0.0476585	Intragenic_sense	GBAA_RS29110	GBAA_pXO1_0164	-
NC_007322.2	144933	-	144933	144933	0.541263	3.76579	0.0332581	Intragenic_antisense	GBAA_RS29110	GBAA_pXO1_0164	-
NC_007322.2	146172	-	146172	146172	0.254503	5.85134	0.0130959	Intergenic_antisense	GBAA_RS29110	GBAA_pXO1_0164	-
NC_007322.2	146436	-	146436	146436	5.53859	5.81765	4.1449e-22	Intergenic_antisense	GBAA_RS29110	GBAA_pXO1_0164	-
NC_007322.2	146520	-	146520	146520	-0.06268	5.40696	0.0473109	Intergenic_antisense	GBAA_RS29110	GBAA_pXO1_0164	-
NC_007322.2	146870	-	146870	146870	0.326838	6.20769	0.00958644	Intergenic_antisense	GBAA_RS29110	GBAA_pXO1_0164	-
NC_007322.2	147227	-	147226	147227	4.63139	3.3801	1.94885e-09	Intragenic_antisense	GBAA_RS29115	GBAA_pXO1_0166	-
NC_007322.2	147986	+	147986	147988	3.73589	4.50732	1.06031e-09	Intergenic_antisense	GBAA_RS29130	GBAA_pXO1_0171	-
NC_007322.2	148825	+	148825	148825	5.58695	4.40545	1.80569e-16	Intergenic_antisense	GBAA_RS29130	GBAA_pXO1_0171	-
NC_007322.2	149057	-	149053	149057	1.2983	3.71071	0.00423147	Intragenic_sense	GBAA_RS29130	GBAA_pXO1_0171	-
NC_007322.2	149312	+	149312	149312	0.362009	6.32465	0.00620772	Intergenic_antisense	GBAA_RS29135	GBAA_pXO1_0172	-
NC_007322.2	149652	-	149652	149652	2.56741	3.88092	2.15134e-05	Intragenic_sense	GBAA_RS29135	GBAA_pXO1_0172	-
NC_007322.2	152044	+	152044	152044	0.418495	6.28828	0.00576492	Intergenic_sense	GBAA_RS29145	GBAA_pXO1_0176	1503
NC_007322.2	152371	+	152371	152371	1.32826	3.4811	0.00600335	Intergenic_sense	GBAA_RS29145	GBAA_pXO1_0176	1176
NC_007322.2	152530	+	152530	152530	0.0872157	6.00691	0.0188759	Intergenic_sense	GBAA_RS29145	GBAA_pXO1_0176	1017
NC_007322.2	153292	-	153292	153292	2.98966	4.19849	7.14661e-07	Intergenic_sense	GBAA_RS29135	GBAA_pXO1_0172	1506
NC_007322.2	153815	+	153815	153815	2.16358	8.16409	2.59902e-07	Intergenic_sense	GBAA_RS29150	GBAA_pXO1_0177	17
NC_007322.2	156360	-	156357	156360	0.722013	4.14734	0.0107959	Intergenic_sense	GBAA_RS29165	GBAA_pXO1_0182	60
NC_007322.2	156751	+	156750	156751	3.82793	3.61272	5.98068e-08	Intragenic_sense	GBAA_RS29170	GBAA_pXO1_0183	-
NC_007322.2	156784	-	156784	156784	0.880248	6.19324	0.00286993	Intragenic_antisense	GBAA_RS29170	GBAA_pXO1_0183	-
NC_007322.2	157357	+	157357	157357	2.42513	4.59574	5.91294e-06	Intragenic_sense	GBAA_RS29175	GBAA_pXO1_0184	-
NC_007322.2	158133	+	158125	158134	14.2331	4.2113	2.11456e-27	Intergenic_sense	GBAA_RS29180	-	492
NC_007322.2	158153	+	158153	158156	4.88941	4.18334	2.1882e-13	Intergenic_sense	GBAA_RS29180	-	472
NC_007322.2	158407	-	158407	158408	0.811668	4.16961	0.00742078	Intergenic_antisense	GBAA_RS29175	GBAA_pXO1_0184	-
NC_007322.2	158474	-	158474	158474	0.429926	3.81523	0.0368102	Intergenic_antisense	GBAA_RS29175	GBAA_pXO1_0184	-
NC_007322.2	158496	-	158495	158497	11.1671	3.72296	2.44065e-20	Intergenic_antisense	GBAA_RS29175	GBAA_pXO1_0184	-
NC_007322.2	158998	-	158998	158998	1.7325	3.70463	0.00113613	Intergenic_antisense	GBAA_RS29180	-	-
NC_007322.2	159400	+	159400	159401	2.92974	4.01859	1.92659e-06	Intergenic_sense	GBAA_RS29190	-	212
NC_007322.2	159754	-	159754	159754	2.21779	4.75926	3.45774e-05	Intragenic_antisense	GBAA_RS29190	-	-
NC_007322.2	160240	+	160240	160240	2.65252	4.35637	3.34469e-06	Intergenic_sense	GBAA_RS29195	GBAA_pXO1_0190	38
NC_007322.2	160253	+	160250	160256	7.3771	3.89572	1.50312e-18	Intergenic_sense	GBAA_RS29195	GBAA_pXO1_0190	25
NC_007322.2	160502	+	160502	160502	2.32525	3.52493	0.000186712	Intragenic_sense	GBAA_RS29195	GBAA_pXO1_0190	-
NC_007322.2	160513	+	160513	160513	3.8596	3.84254	1.30074e-08	Intragenic_sense	GBAA_RS29195	GBAA_pXO1_0190	-
NC_007322.2	161295	+	161294	161295	2.16341	6.01042	2.61859e-06	Intragenic_sense	GBAA_RS29195	GBAA_pXO1_0190	-
NC_007322.2	161385	-	161385	161385	0.235458	5.61327	0.0212154	Intragenic_antisense	GBAA_RS29195	GBAA_pXO1_0190	-
NC_007322.2	162128	+	162128	162128	2.70442	3.04804	0.000215754	Intergenic_sense	GBAA_RS29225	GBAA_pXO1_0197	3232
NC_007322.2	162178	+	162178	162178	4.66259	3.91463	3.07408e-11	Intergenic_sense	GBAA_RS29225	GBAA_pXO1_0197	3182
NC_007322.2	162509	-	162509	162509	1.47852	5.08578	0.000204812	Intergenic_antisense	GBAA_RS29200	GBAA_pXO1_0191	-
NC_007322.2	163288	-	163288	163288	0.455508	6.14447	0.00552371	Intergenic_antisense	GBAA_RS29200	GBAA_pXO1_0191	-
NC_007322.2	164449	+	164449	164449	4.52889	4.62511	7.94818e-13	Intergenic_sense	GBAA_RS29225	GBAA_pXO1_0197	911
NC_007322.2	165328	+	165328	165328	3.2239	4.00906	6.37529e-07	Intergenic_sense	GBAA_RS29225	GBAA_pXO1_0197	32
NC_007322.2	165369	+	165369	165369	0.729083	3.25267	0.0310044	Intragenic_sense	GBAA_RS29225	GBAA_pXO1_0197	-
NC_007322.2	165725	+	165725	165725	0.643263	4.29196	0.0103866	Intragenic_sense	GBAA_RS29225	GBAA_pXO1_0197	-
NC_007322.2	166672	+	166670	166672	7.734	3.62652	4.99806e-17	Intergenic_sense	GBAA_RS29230	GBAA_pXO1_0199	26
NC_007322.2	166745	+	166745	166745	-0.111352	5.65171	0.0405634	Intragenic_sense	GBAA_RS29230	GBAA_pXO1_0199	-
NC_007322.2	166893	+	166893	166893	-0.0034381	5.41445	0.0440212	Intragenic_sense	GBAA_RS29230	GBAA_pXO1_0199	-
NC_007322.2	167319	+	167319	167319	1.23395	3.3846	0.00954074	Intragenic_sense	GBAA_RS29230	GBAA_pXO1_0199	-
NC_007322.2	168098	-	168098	168098	1.1833	3.89623	0.00328413	Intragenic_antisense	GBAA_RS29235	GBAA_pXO1_0200	-
NC_007322.2	168641	-	168640	168641	5.97781	4.33776	1.4006e-17	Intragenic_antisense	GBAA_RS29235	GBAA_pXO1_0200	-
NC_007322.2	169020	+	169020	169020	0.461285	6.34033	0.00429164	Intragenic_sense	GBAA_RS29235	GBAA_pXO1_0200	-
NC_007322.2	169026	+	169026	169026	1.96649	3.56806	0.000741186	Intragenic_sense	GBAA_RS29235	GBAA_pXO1_0200	-
NC_007322.2	169158	-	169158	169158	3.03841	3.64956	6.84703e-06	Intergenic_antisense	GBAA_RS29235	GBAA_pXO1_0200	-
NC_007322.2	169451	-	169451	169452	1.75525	4.51091	0.000144624	Intragenic_sense	GBAA_RS29240	GBAA_pXO1_0201	-
NC_007322.2	169802	-	169802	169802	0.390231	6.23462	0.00545473	Intragenic_sense	GBAA_RS29240	GBAA_pXO1_0201	-
NC_007322.2	170376	-	170376	170376	0.913478	3.38952	0.0229133	Intragenic_sense	GBAA_RS29240	GBAA_pXO1_0201	-
NC_007322.2	170609	-	170609	170609	3.64662	3.56843	1.86806e-07	Intragenic_sense	GBAA_RS29240	GBAA_pXO1_0201	-
NC_007322.2	171991	+	171991	171991	0.133269	5.82501	0.0174078	Intragenic_antisense	GBAA_RS29255	GBAA_pXO1_0204	-
NC_007322.2	172060	-	172060	172060	0.134479	5.80663	0.0177165	Intragenic_sense	GBAA_RS29255	GBAA_pXO1_0204	-
NC_007322.2	172112	-	172112	172112	4.29774	4.27198	3.87099e-11	Intergenic_sense	GBAA_RS29255	GBAA_pXO1_0204	44
NC_007322.2	172236	+	172236	172238	3.44133	4.32926	2.09206e-08	Intergenic_sense	GBAA_RS29260	GBAA_pXO1_0205	72
NC_007322.2	172266	+	172264	172266	5.37429	3.72977	8.84836e-13	Intergenic_sense	GBAA_RS29260	GBAA_pXO1_0205	42
NC_007322.2	172654	+	172654	172654	1.57933	3.09494	0.00611695	Intragenic_sense	GBAA_RS29260	GBAA_pXO1_0205	-
NC_007322.2	173117	+	173117	173117	1.7298	4.39311	0.000262486	Intragenic_sense	GBAA_RS29260	GBAA_pXO1_0205	-
NC_007322.2	173168	-	173168	173168	1.13871	4.39935	0.00259393	Intragenic_antisense	GBAA_RS29260	GBAA_pXO1_0205	-
NC_007322.2	173268	+	173268	173268	2.10585	5.60913	7.77888e-06	Intragenic_sense	GBAA_RS29260	GBAA_pXO1_0205	-
NC_007322.2	173520	+	173520	173520	4.09814	6.72259	3.39858e-15	Intergenic_sense	GBAA_RS29265	GBAA_pXO1_0206	212
NC_007322.2	173910	-	173910	173910	2.16543	4.22923	5.12793e-05	Intragenic_antisense	GBAA_RS29265	GBAA_pXO1_0206	-
NC_007322.2	174029	-	174029	174029	6.15555	4.8509	2.89215e-20	Intergenic_antisense	GBAA_RS29265	GBAA_pXO1_0206	-
NC_007322.2	174123	+	174123	174123	3.56691	4.20819	3.14122e-08	Intergenic_antisense	GBAA_RS29270	GBAA_pXO1_0207	-
NC_007322.2	175262	+	175262	175262	0.122146	5.48566	0.031224	Intragenic_antisense	GBAA_RS29280	GBAA_pXO1_0209	-
NC_007322.2	175429	-	175429	175429	0.935448	6.73716	0.000496928	Intergenic_sense	GBAA_RS29280	GBAA_pXO1_0209	72
NC_007322.2	176461	+	176461	176461	1.54765	4.11126	0.000822703	Intragenic_antisense	GBAA_RS29295	GBAA_pXO1_0212	-
NC_007322.2	176699	-	176699	176700	7.4091	3.85049	1.78705e-17	Intergenic_sense	GBAA_RS29295	GBAA_pXO1_0212	115
NC_007322.2	177592	-	177592	177592	1.50563	3.81463	0.00154265	Intragenic_sense	GBAA_RS29300	GBAA_pXO1_0213	-
NC_007322.2	179299	-	179299	179299	3.00045	4.48643	2.09583e-07	Intragenic_sense	GBAA_RS29300	GBAA_pXO1_0213	-
NC_007322.2	179494	-	179491	179495	3.07735	3.14548	2.62498e-05	Intergenic_sense	GBAA_RS29300	GBAA_pXO1_0213	72
NC_007322.2	179515	-	179510	179515	9.1064	4.09518	8.05325e-22	Intergenic_sense	GBAA_RS29300	GBAA_pXO1_0213	93
NC_007322.2	181450	+	181450	181458	0.764577	4.33057	0.00656934	Intergenic_sense	GBAA_RS28460	-	209
NC_007322.2	181627	+	181627	181627	1.51186	3.97679	0.00128112	Intergenic_sense	GBAA_RS28460	-	32
NC_007323.3	35778	-	35778	35778	0.658081	5.94637	0.00638468	Intergenic_antisense	GBAA_RS28155	GBAA_pXO2_0041	-
NC_007530.2	154	+	152	155	8.19337	4.12594	3.37341e-20	Intergenic_sense	GBAA_RS00015	GBAA_0001	253
NC_007530.2	3164	+	3164	3164	6.05873	3.56586	8.76729e-14	Intergenic_sense	GBAA_RS00025	GBAA_0003	29
NC_007530.2	3291	+	3291	3291	1.60701	3.88505	0.000798284	Intragenic_sense	GBAA_RS00025	GBAA_0003	-
NC_007530.2	4383	+	4383	4383	2.36906	3.31622	0.000337213	Intragenic_sense	GBAA_RS00030	GBAA_0004	-
NC_007530.2	4471	-	4471	4471	0.548802	6.43153	0.00269758	Intragenic_antisense	GBAA_RS00030	GBAA_0004	-
NC_007530.2	4743	+	4743	4743	0.0726328	5.76076	0.0231355	Intragenic_sense	GBAA_RS00035	GBAA_0005	-
NC_007530.2	5380	+	5380	5380	0.531435	6.28793	0.00327607	Intragenic_sense	GBAA_RS00035	GBAA_0005	-
NC_007530.2	5517	+	5517	5517	3.53747	4.10489	3.66832e-08	Intragenic_sense	GBAA_RS00035	GBAA_0005	-
NC_007530.2	7345	+	7345	7345	1.64532	5.27067	7.45658e-05	Intragenic_sense	GBAA_RS00040	GBAA_0006	-
NC_007530.2	7553	+	7553	7553	0.441396	6.03151	0.00631386	Intragenic_sense	GBAA_RS00040	GBAA_0006	-
NC_007530.2	9143	+	9143	9143	1.96162	2.04015	0.0441694	Intergenic_sense	GBAA_RS00045	Ba16SA	164
NC_007530.2	9186	-	9186	9186	1.57349	3.56594	0.00414813	Intergenic_antisense	GBAA_RS00040	GBAA_0006	-
NC_007530.2	9217	+	9217	9217	7.28648	2.21856	2.34218e-07	Intergenic_sense	GBAA_RS00045	Ba16SA	90
NC_007530.2	14475	-	14475	14475	1.22823	4.60181	0.00178945	Intragenic_sense	GBAA_RS00070	GBAA_0007	-
NC_007530.2	15128	-	15128	15128	2.38405	4.49434	8.53489e-06	Intragenic_sense	GBAA_RS00070	GBAA_0007	-
NC_007530.2	15403	-	15403	15403	1.03384	6.64318	0.00046499	Intergenic_sense	GBAA_RS00070	GBAA_0007	106
NC_007530.2	15437	+	15434	15440	8.36563	4.26021	1.95572e-22	Intergenic_sense	GBAA_RS00075	GBAA_0008	31
NC_007530.2	15461	+	15461	15461	0.35311	6.14392	0.00690315	Intergenic_sense	GBAA_RS00075	GBAA_0008	7
NC_007530.2	16725	+	16725	16725	0.0886644	5.68384	0.0238931	Intragenic_sense	GBAA_RS00075	GBAA_0008	-
NC_007530.2	17004	+	17004	17004	6.3787	4.06132	4.22852e-16	Intergenic_sense	GBAA_RS00080	GBAA_0009	32
NC_007530.2	18454	+	18454	18454	10.2453	4.09089	4.67414e-23	Intergenic_sense	GBAA_RS00085	GBAA_0010	60
NC_007530.2	20040	+	20038	20040	2.37672	4.04733	2.99931e-05	Intergenic_sense	GBAA_RS00095	GBAA_0012	298
NC_007530.2	20051	+	20050	20054	12.442	4.04631	1.90949e-24	Intergenic_sense	GBAA_RS00095	GBAA_0012	287
NC_007530.2	20060	+	20060	20060	3.52158	3.01109	9.18852e-06	Intergenic_sense	GBAA_RS00095	GBAA_0012	278
NC_007530.2	20086	+	20076	20087	3.19766	4.16079	4.19725e-07	Intergenic_sense	GBAA_RS00095	GBAA_0012	252
NC_007530.2	20099	+	20099	20099	4.08895	4.58127	3.71304e-11	Intergenic_sense	GBAA_RS00095	GBAA_0012	239
NC_007530.2	21278	+	21278	21278	3.94911	3.16586	6.91567e-07	Intragenic_sense	GBAA_RS00095	GBAA_0012	-
NC_007530.2	21471	-	21471	21471	0.449793	3.93663	0.026041	Intragenic_antisense	GBAA_RS00095	GBAA_0012	-
NC_007530.2	21564	+	21564	21564	1.68676	4.11316	0.000854115	Intragenic_sense	GBAA_RS00095	GBAA_0012	-
NC_007530.2	21761	+	21759	21761	8.84312	4.37603	2.73584e-23	Intergenic_sense	GBAA_RS00100	tRNA-Ser-1	8
NC_007530.2	21976	+	21976	21976	1.7519	2.93725	0.00575381	Intergenic_sense	GBAA_RS00105	GBAA_0013	52
NC_007530.2	22029	-	22029	22029	3.35967	4.0712	1.42476e-07	Intragenic_antisense	GBAA_RS00105	GBAA_0013	-
NC_007530.2	22086	+	22083	22086	0.757252	4.23462	0.00768432	Intragenic_sense	GBAA_RS00105	GBAA_0013	-
NC_007530.2	22935	+	22935	22935	1.18825	3.68216	0.00488576	Intragenic_antisense	GBAA_RS00110	GBAA_0014	-
NC_007530.2	23815	-	23815	23815	5.2258	4.12556	4.94605e-12	Intergenic_sense	GBAA_RS00115	GBAA_0015	53
NC_007530.2	24026	+	24026	24026	1.40295	4.00331	0.00146718	Intragenic_antisense	GBAA_RS00120	GBAA_0016	-
NC_007530.2	25282	-	25282	25282	1.53718	4.77079	0.0004925	Intragenic_antisense	GBAA_RS29355	-	-
NC_007530.2	25481	+	25481	25482	6.40736	4.19712	4.40028e-18	Intergenic_sense	GBAA_RS00135	GBAA_0019	31
NC_007530.2	25877	+	25877	25877	0.531435	3.86015	0.0248927	Intragenic_sense	GBAA_RS00135	GBAA_0019	-
NC_007530.2	27173	+	27173	27173	0.991968	3.3829	0.0148776	Intragenic_sense	GBAA_RS00135	GBAA_0019	-
NC_007530.2	27856	-	27856	27856	0.169978	5.6693	0.0229049	Intragenic_antisense	GBAA_RS00145	GBAA_0021	-
NC_007530.2	28222	-	28222	28222	1.38416	6.90049	0.000147328	Intragenic_antisense	GBAA_RS00150	GBAA_0022	-
NC_007530.2	29011	+	29011	29011	7.30437	2.27509	1.01244e-07	Intergenic_sense	GBAA_RS00160	Ba16SB	90
NC_007530.2	35329	+	35329	35329	2.70731	6.15349	9.7699e-08	Intragenic_sense	GBAA_RS00190	GBAA_0026	-
NC_007530.2	35964	+	35964	35964	1.03893	6.79645	0.0003296	Intragenic_sense	GBAA_RS00190	GBAA_0026	-
NC_007530.2	36610	+	36598	36612	6.56416	4.41225	1.14657e-19	Intergenic_sense	GBAA_RS00200	GBAA_0028	29
NC_007530.2	36837	-	36837	36837	0.576713	6.08295	0.00430629	Intragenic_antisense	GBAA_RS00200	GBAA_0028	-
NC_007530.2	37092	-	37092	37092	1.24014	4.52822	0.00145462	Intragenic_antisense	GBAA_RS00200	GBAA_0028	-
NC_007530.2	37305	+	37305	37306	3.65416	4.322	7.87974e-09	Intragenic_sense	GBAA_RS00200	GBAA_0028	-
NC_007530.2	37526	-	37526	37526	1.46909	7.09302	5.41706e-05	Intragenic_antisense	GBAA_RS00200	GBAA_0028	-
NC_007530.2	37643	+	37642	37643	3.55096	3.11733	1.00147e-05	Intragenic_sense	GBAA_RS00205	GBAA_0029	-
NC_007530.2	40663	-	40663	40663	1.32461	7.1563	7.00934e-05	Intragenic_antisense	GBAA_RS00225	GBAA_0033	-
NC_007530.2	41144	-	41144	41144	1.52973	3.48344	0.0030106	Intergenic_sense	GBAA_RS00230	GBAA_0034	37
NC_007530.2	41187	-	41185	41188	10.9976	3.87152	1.07609e-21	Intergenic_sense	GBAA_RS00230	GBAA_0034	80
NC_007530.2	41264	-	41264	41264	4.06302	4.41943	2.32111e-10	Intergenic_sense	GBAA_RS00230	GBAA_0034	157
NC_007530.2	41563	+	41560	41563	5.89969	4.24616	8.31359e-17	Intergenic_sense	GBAA_RS00235	GBAA_0036	8
NC_007530.2	43482	+	43480	43482	2.75726	4.83673	4.24162e-07	Intragenic_sense	GBAA_RS00235	GBAA_0036	-
NC_007530.2	43670	+	43670	43670	1.41815	4.87656	0.000481946	Intergenic_sense	GBAA_RS00240	GBAA_0037	76
NC_007530.2	43687	+	43687	43687	1.84588	3.32003	0.00208319	Intergenic_sense	GBAA_RS00240	GBAA_0037	59
NC_007530.2	44610	+	44608	44610	1.8565	3.56624	0.000749015	Intergenic_sense	GBAA_RS00245	GBAA_0038	118
NC_007530.2	44703	+	44701	44704	4.74497	4.27893	8.11259e-13	Intergenic_sense	GBAA_RS00245	GBAA_0038	25
NC_007530.2	46165	+	46165	46165	0.178604	5.91882	0.0141555	Intergenic_sense	GBAA_RS00255	GBAA_0040	106
NC_007530.2	47226	-	47226	47226	3.65039	4.8515	4.90308e-10	Intergenic_antisense	GBAA_RS00255	GBAA_0040	-
NC_007530.2	47696	+	47696	47696	2.85786	3.69408	9.94997e-06	Intergenic_sense	GBAA_RS00265	GBAA_0042	50
NC_007530.2	47856	+	47856	47856	0.564028	6.3698	0.00266514	Intragenic_sense	GBAA_RS00265	GBAA_0042	-
NC_007530.2	48027	+	48026	48028	7.82986	3.82387	1.70585e-17	Intergenic_sense	GBAA_RS00270	GBAA_0043	65
NC_007530.2	48068	+	48058	48070	5.68228	4.08543	1.24936e-15	Intergenic_sense	GBAA_RS00270	GBAA_0043	24
NC_007530.2	48998	+	48998	48999	5.22708	3.95241	3.39635e-13	Intergenic_sense	GBAA_RS00275	GBAA_0044	27
NC_007530.2	49634	+	49634	49634	1.88834	4.14882	0.000182422	Intragenic_sense	GBAA_RS00275	GBAA_0044	-
NC_007530.2	49678	+	49678	49678	1.70251	3.90546	0.000544199	Intragenic_sense	GBAA_RS00275	GBAA_0044	-
NC_007530.2	49928	+	49928	49928	2.74809	4.40061	1.2914e-06	Intergenic_sense	GBAA_RS00280	GBAA_0046	68
NC_007530.2	49966	+	49966	49966	5.57541	3.43021	5.97921e-12	Intergenic_sense	GBAA_RS00280	GBAA_0046	30
NC_007530.2	50488	+	50482	50490	11.8025	3.89987	2.07478e-22	Intergenic_sense	GBAA_RS00285	GBAA_0047	35
NC_007530.2	51059	+	51059	51059	6.73693	4.10885	3.99337e-18	Intergenic_sense	GBAA_RS00290	GBAA_0048	80
NC_007530.2	51110	+	51107	51111	7.04917	4.22713	5.82339e-19	Intergenic_sense	GBAA_RS00290	GBAA_0048	29
NC_007530.2	51118	+	51118	51118	1.41805	4.91528	0.000428404	Intergenic_sense	GBAA_RS00290	GBAA_0048	21
NC_007530.2	52104	+	52104	52104	0.491442	3.73057	0.0363005	Intragenic_sense	GBAA_RS00290	GBAA_0048	-
NC_007530.2	53489	+	53489	53489	1.89088	4.01371	0.000317452	Intragenic_sense	GBAA_RS00295	GBAA_0049	-
NC_007530.2	53538	+	53538	53538	1.55496	4.87347	0.00074528	Intragenic_sense	GBAA_RS00300	GBAA_0050	-
NC_007530.2	53613	+	53613	53613	6.20776	3.96854	2.1681e-16	Intragenic_sense	GBAA_RS00300	GBAA_0050	-
NC_007530.2	53811	+	53811	53811	2.30638	5.64715	1.73905e-06	Intragenic_sense	GBAA_RS00300	GBAA_0050	-
NC_007530.2	58056	+	58054	58056	3.8321	3.92498	1.25777e-08	Intergenic_sense	GBAA_RS00315	GBAA_0053	134
NC_007530.2	58908	-	58906	58910	3.53888	5.36016	1.89873e-10	Intergenic_antisense	GBAA_RS00315	GBAA_0053	-
NC_007530.2	58928	+	58924	58929	4.98262	4.43444	5.12453e-14	Intergenic_sense	GBAA_RS00320	GBAA_0054	29
NC_007530.2	59541	+	59541	59541	1.67612	5.23612	7.27733e-05	Intragenic_sense	GBAA_RS00320	GBAA_0054	-
NC_007530.2	59582	+	59582	59582	0.424366	3.78683	0.0364456	Intragenic_sense	GBAA_RS00320	GBAA_0054	-
NC_007530.2	59928	+	59927	59928	3.11783	5.79291	1.7617e-09	Intragenic_sense	GBAA_RS00320	GBAA_0054	-
NC_007530.2	60267	+	60261	60267	1.69413	5.08336	0.000109611	Intragenic_sense	GBAA_RS00320	GBAA_0054	-
NC_007530.2	60360	+	60360	60360	1.45493	3.43378	0.00457271	Intragenic_sense	GBAA_RS00320	GBAA_0054	-
NC_007530.2	60772	+	60772	60772	1.23913	4.82501	0.000734967	Intragenic_sense	GBAA_RS00325	GBAA_0055	-
NC_007530.2	61029	+	61029	61029	1.7419	3.29531	0.00308634	Intragenic_sense	GBAA_RS00325	GBAA_0055	-
NC_007530.2	61876	+	61876	61876	2.62179	3.60492	5.69329e-05	Intragenic_sense	GBAA_RS00325	GBAA_0055	-
NC_007530.2	61882	+	61882	61882	1.63299	3.51382	0.00234346	Intragenic_sense	GBAA_RS00325	GBAA_0055	-
NC_007530.2	62831	+	62831	62831	0.0456848	5.91279	0.0215934	Intragenic_sense	GBAA_RS00340	GBAA_0058	-
NC_007530.2	63059	+	63059	63059	2.79276	3.08672	0.000424247	Intragenic_sense	GBAA_RS00340	GBAA_0058	-
NC_007530.2	63094	+	63094	63094	-0.0768814	5.45755	0.0453827	Intragenic_sense	GBAA_RS00340	GBAA_0058	-
NC_007530.2	63236	+	63236	63236	7.5249	3.92982	8.84507e-19	Intragenic_sense	GBAA_RS00340	GBAA_0058	-
NC_007530.2	63740	+	63732	63741	5.96979	3.62226	1.50075e-13	Intergenic_sense	GBAA_RS00350	GBAA_0060	42
NC_007530.2	63823	+	63823	63823	-0.0109399	5.55164	0.0363582	Intragenic_sense	GBAA_RS00350	GBAA_0060	-
NC_007530.2	63994	+	63994	63994	0.152784	5.68985	0.0204133	Intragenic_sense	GBAA_RS00350	GBAA_0060	-
NC_007530.2	64404	+	64403	64404	9.4637	4.43309	8.3255e-25	Intergenic_sense	GBAA_RS00355	tRNA-Met-1	21
NC_007530.2	65311	+	65311	65311	0.79694	6.62736	0.00106693	Intragenic_sense	GBAA_RS00365	GBAA_0061	-
NC_007530.2	66696	+	66696	66696	2.71501	4.8385	5.56545e-07	Intragenic_sense	GBAA_RS00365	GBAA_0061	-
NC_007530.2	67412	+	67412	67412	1.60684	4.36223	0.000444474	Intergenic_sense	GBAA_RS00370	GBAA_0062	136
NC_007530.2	67500	+	67497	67500	9.53238	4.25895	7.73425e-24	Intergenic_sense	GBAA_RS00370	GBAA_0062	48
NC_007530.2	67734	+	67734	67734	0.571654	6.33772	0.0026971	Intragenic_sense	GBAA_RS00370	GBAA_0062	-
NC_007530.2	68398	+	68398	68398	8.24841	4.31582	7.35257e-23	Intragenic_sense	GBAA_RS00370	GBAA_0062	-
NC_007530.2	68404	+	68404	68404	2.16747	3.26901	0.000581615	Intragenic_sense	GBAA_RS00370	GBAA_0062	-
NC_007530.2	68684	-	68684	68684	0.355524	5.91414	0.00932756	Intragenic_antisense	GBAA_RS00370	GBAA_0062	-
NC_007530.2	69574	+	69572	69574	4.86752	4.60246	7.67309e-14	Intergenic_sense	GBAA_RS00380	GBAA_0064	29
NC_007530.2	71630	+	71630	71630	4.13261	3.90777	6.46767e-09	Intergenic_sense	GBAA_RS00385	GBAA_0065	99
NC_007530.2	71674	+	71672	71674	5.83874	4.14693	1.65264e-16	Intergenic_sense	GBAA_RS00385	GBAA_0065	55
NC_007530.2	71731	+	71731	71731	0.560685	6.40642	0.00279343	Intragenic_sense	GBAA_RS00385	GBAA_0065	-
NC_007530.2	73460	+	73458	73462	9.48772	3.91895	7.08878e-21	Intergenic_sense	GBAA_RS00395	GBAA_0067	44
NC_007530.2	74533	+	74530	74533	6.19674	4.10094	2.86412e-17	Intergenic_sense	GBAA_RS00400	GBAA_0068	115
NC_007530.2	74620	+	74620	74620	0.631815	6.05925	0.00421555	Intergenic_sense	GBAA_RS00400	GBAA_0068	28
NC_007530.2	78986	-	78986	78986	3.42863	5.4884	5.13852e-10	Intragenic_antisense	GBAA_RS00425	GBAA_0073	-
NC_007530.2	79023	+	79023	79025	4.08465	4.22004	4.5219e-10	Intragenic_sense	GBAA_RS00425	GBAA_0073	-
NC_007530.2	79576	+	79576	79576	3.08745	3.9437	1.11369e-06	Intragenic_sense	GBAA_RS00435	GBAA_0075	-
NC_007530.2	79963	+	79962	79963	2.45937	3.8876	3.9011e-05	Intragenic_sense	GBAA_RS00435	GBAA_0075	-
NC_007530.2	80172	+	80172	80172	2.24646	4.75695	1.29853e-05	Intragenic_sense	GBAA_RS00435	GBAA_0075	-
NC_007530.2	80442	+	80441	80445	5.74846	4.14669	8.87599e-16	Intergenic_sense	GBAA_RS00440	GBAA_0076	109
NC_007530.2	80513	+	80511	80516	9.23939	4.13592	1.76043e-22	Intergenic_sense	GBAA_RS00440	GBAA_0076	38
NC_007530.2	80525	+	80525	80525	0.481365	3.79296	0.0307614	Intergenic_sense	GBAA_RS00440	GBAA_0076	26
NC_007530.2	82329	+	82329	82329	6.35691	3.86587	8.59331e-16	Intergenic_sense	GBAA_RS00445	Ba16SC	94
NC_007530.2	87267	+	87267	87267	3.67323	4.02508	2.31015e-08	Intergenic_sense	GBAA_RS00460	GBAA_0077	148
NC_007530.2	87380	+	87378	87381	6.00563	3.96102	6.19093e-16	Intergenic_sense	GBAA_RS00460	GBAA_0077	35
NC_007530.2	88482	+	88482	88483	0.611033	6.32682	0.00273661	Intragenic_sense	GBAA_RS00465	GBAA_0078	-
NC_007530.2	88962	+	88962	88962	1.50844	4.92794	0.000246182	Intragenic_sense	GBAA_RS00470	GBAA_0079	-
NC_007530.2	89257	+	89257	89257	1.90958	4.60638	6.57362e-05	Intragenic_sense	GBAA_RS00470	GBAA_0079	-
NC_007530.2	91569	-	91569	91569	0.434557	3.77703	0.0347379	Intragenic_antisense	GBAA_RS00475	GBAA_0080	-
NC_007530.2	92130	+	92130	92130	3.14583	3.18002	3.89743e-05	Intergenic_sense	GBAA_RS00480	GBAA_0081	92
NC_007530.2	93163	+	93163	93163	0.433514	3.73111	0.041206	Intragenic_sense	GBAA_RS00480	GBAA_0081	-
NC_007530.2	93437	+	93437	93439	2.29767	3.91009	7.04166e-05	Intragenic_sense	GBAA_RS00480	GBAA_0081	-
NC_007530.2	94035	+	94031	94037	4.99634	4.24236	7.01022e-14	Intragenic_sense	GBAA_RS00485	GBAA_0082	-
NC_007530.2	94625	+	94625	94625	2.45389	3.31018	0.000348439	Intragenic_sense	GBAA_RS00485	GBAA_0082	-
NC_007530.2	94742	+	94736	94747	3.07576	4.0832	6.44358e-07	Intergenic_sense	GBAA_RS00490	GBAA_0083	94
NC_007530.2	95841	+	95841	95841	1.10128	4.72904	0.00141353	Intragenic_sense	GBAA_RS00490	GBAA_0083	-
NC_007530.2	96585	+	96583	96585	1.80305	3.67628	0.000893299	Intragenic_sense	GBAA_RS00495	GBAA_0084	-
NC_007530.2	96720	+	96717	96725	8.41579	3.8643	1.04942e-19	Intergenic_sense	GBAA_RS00500	GBAA_0085	37
NC_007530.2	97288	+	97288	97290	7.65808	3.8818	1.80272e-18	Intergenic_sense	GBAA_RS00505	GBAA_0086	35
NC_007530.2	98812	+	98812	98812	9.21012	3.95985	3.94493e-21	Intergenic_sense	GBAA_RS00510	GBAA_0088	401
NC_007530.2	98823	+	98818	98823	1.47157	4.39636	0.00072223	Intergenic_sense	GBAA_RS00510	GBAA_0088	390
NC_007530.2	99795	+	99794	99795	2.01371	4.11525	0.000126353	Intragenic_sense	GBAA_RS00510	GBAA_0088	-
NC_007530.2	100651	+	100651	100651	0.165056	5.6661	0.0208489	Intragenic_sense	GBAA_RS00515	GBAA_0089	-
NC_007530.2	101950	-	101950	101950	1.33197	4.86015	0.000545363	Intragenic_antisense	GBAA_RS00525	GBAA_0091	-
NC_007530.2	102963	+	102960	102964	10.3489	4.13109	1.88823e-23	Intergenic_sense	GBAA_RS00535	GBAA_0093	27
NC_007530.2	103749	+	103749	103749	5.74738	3.67775	1.1029e-12	Intergenic_sense	GBAA_RS00540	GBAA_0094	29
NC_007530.2	104178	+	104176	104180	11.2303	4.33156	2.77809e-25	Intergenic_sense	GBAA_RS00550	GBAA_0096	90
NC_007530.2	104812	+	104812	104812	0.926686	3.32998	0.0185754	Intergenic_sense	GBAA_RS00555	GBAA_0097	148
NC_007530.2	104846	+	104844	104849	11.5575	3.55696	3.96746e-19	Intergenic_sense	GBAA_RS00555	GBAA_0097	114
NC_007530.2	104895	+	104895	104895	2.93416	3.44668	1.74776e-05	Intergenic_sense	GBAA_RS00555	GBAA_0097	65
NC_007530.2	104913	+	104913	104913	2.54168	3.71039	9.19077e-05	Intergenic_sense	GBAA_RS00555	GBAA_0097	47
NC_007530.2	105403	+	105398	105403	4.53144	4.55264	4.16481e-13	Intergenic_sense	GBAA_RS00560	GBAA_0098	169
NC_007530.2	106294	+	106294	106294	-0.00330433	5.51447	0.0390733	Intergenic_sense	GBAA_RS00565	GBAA_0099	203
NC_007530.2	106311	+	106308	106314	12.0182	3.91263	1.01403e-22	Intergenic_sense	GBAA_RS00565	GBAA_0099	186
NC_007530.2	106402	+	106402	106402	1.25886	3.32169	0.00833581	Intergenic_sense	GBAA_RS00565	GBAA_0099	95
NC_007530.2	106484	+	106481	106485	6.43061	4.17003	9.06722e-17	Intergenic_sense	GBAA_RS00565	GBAA_0099	13
NC_007530.2	107086	+	107086	107086	4.98435	3.59174	2.35523e-11	Intragenic_sense	GBAA_RS00570	GBAA_0100	-
NC_007530.2	107693	+	107693	107693	3.36085	3.5975	7.99586e-07	Intragenic_sense	GBAA_RS00575	GBAA_0101	-
NC_007530.2	108130	+	108129	108132	7.87103	4.18436	7.60766e-21	Intergenic_sense	GBAA_RS00580	GBAA_0102	261
NC_007530.2	108315	+	108315	108315	0.559751	6.36303	0.0027898	Intergenic_sense	GBAA_RS00580	GBAA_0102	76
NC_007530.2	111192	-	111192	111192	1.20219	4.92535	0.000839013	Intragenic_antisense	GBAA_RS00580	GBAA_0102	-
NC_007530.2	111826	+	111825	111826	3.49616	3.41889	1.69884e-06	Intragenic_sense	GBAA_RS00580	GBAA_0102	-
NC_007530.2	112698	+	112695	112698	5.18369	3.69809	4.28986e-12	Intragenic_sense	GBAA_RS00585	GBAA_0103	-
NC_007530.2	112961	+	112961	112961	1.1025	2.9682	0.0248702	Intragenic_sense	GBAA_RS00585	GBAA_0103	-
NC_007530.2	114014	+	114014	114014	1.31085	2.42882	0.0469062	Intragenic_sense	GBAA_RS00585	GBAA_0103	-
NC_007530.2	115475	+	115475	115475	1.92957	7.67877	6.4703e-06	Intragenic_sense	GBAA_RS00585	GBAA_0103	-
NC_007530.2	115652	+	115647	115653	12.2719	3.9976	2.53136e-23	Intergenic_sense	GBAA_RS00590	GBAA_0104	35
NC_007530.2	115659	+	115659	115659	2.00199	3.73797	0.000531784	Intergenic_sense	GBAA_RS00590	GBAA_0104	28
NC_007530.2	115776	+	115776	115776	1.21688	4.09807	0.00237111	Intragenic_sense	GBAA_RS00590	GBAA_0104	-
NC_007530.2	116007	+	116007	116007	1.87846	3.39935	0.00123074	Intergenic_sense	GBAA_RS00595	GBAA_0105	43
NC_007530.2	116466	+	116466	116466	1.94152	3.10033	0.00192567	Intragenic_sense	GBAA_RS00595	GBAA_0105	-
NC_007530.2	116994	+	116994	116994	2.56164	3.07135	0.000419456	Intergenic_sense	GBAA_RS00605	GBAA_0107	186
NC_007530.2	117279	+	117279	117279	3.22858	3.46008	6.60094e-06	Intragenic_sense	GBAA_RS00605	GBAA_0107	-
NC_007530.2	117714	+	117714	117714	3.91084	3.94024	8.34783e-09	Intragenic_sense	GBAA_RS00605	GBAA_0107	-
NC_007530.2	118503	-	118496	118503	6.60689	3.98017	1.97677e-09	Intragenic_antisense	GBAA_RS00605	GBAA_0107	-
NC_007530.2	119295	+	119295	119295	7.42461	1.36895	0.00376708	Intergenic_sense	GBAA_RS00610	GBAA_0108	81
NC_007530.2	120119	-	120119	120119	1.08403	4.63987	0.00218966	Intragenic_antisense	GBAA_RS00610	GBAA_0108	-
NC_007530.2	120675	+	120674	120675	0.34278	6.20917	0.00656164	Intergenic_sense	GBAA_RS00615	GBAA_0109	287
NC_007530.2	120767	+	120764	120769	9.98511	3.35283	3.72371e-16	Intergenic_sense	GBAA_RS00615	GBAA_0109	195
NC_007530.2	120815	+	120815	120818	2.40185	3.04604	0.00142838	Intergenic_sense	GBAA_RS00615	GBAA_0109	147
NC_007530.2	120835	+	120829	120836	14.3688	3.86006	3.33466e-23	Intergenic_sense	GBAA_RS00615	GBAA_0109	127
NC_007530.2	121278	+	121278	121278	6.45321	4.25057	1.74663e-18	Intergenic_sense	GBAA_RS00620	GBAA_0110	27
NC_007530.2	121875	+	121875	121875	2.83094	3.30734	4.30313e-05	Intragenic_sense	GBAA_RS00620	GBAA_0110	-
NC_007530.2	122614	+	122614	122614	2.65581	4.74626	2.44454e-06	Intragenic_sense	GBAA_RS00630	GBAA_0112	-
NC_007530.2	122745	+	122743	122745	3.33362	4.66053	8.94694e-09	Intragenic_sense	GBAA_RS00630	GBAA_0112	-
NC_007530.2	124536	+	124536	124536	0.858976	2.90557	0.0475023	Intragenic_sense	GBAA_RS00650	GBAA_0116	-
NC_007530.2	124667	+	124667	124668	1.98583	4.44004	0.000104846	Intragenic_sense	GBAA_RS00650	GBAA_0116	-
NC_007530.2	126568	+	126568	126568	2.12737	2.7065	0.00468501	Intragenic_sense	GBAA_RS00675	GBAA_0121	-
NC_007530.2	127990	+	127986	127991	3.65328	3.91255	3.91017e-08	Intergenic_sense	GBAA_RS00695	GBAA_0125	24
NC_007530.2	128086	+	128086	128086	3.0895	3.75035	2.5939e-06	Intragenic_sense	GBAA_RS00695	GBAA_0125	-
NC_007530.2	128331	+	128331	128331	2.43964	3.00517	0.000962757	Intragenic_sense	GBAA_RS00695	GBAA_0125	-
NC_007530.2	130037	+	130037	130037	0.71685	4.14878	0.0121766	Intragenic_sense	GBAA_RS00715	GBAA_0129	-
NC_007530.2	132549	+	132549	132549	7.17266	3.79256	2.40308e-16	Intragenic_sense	GBAA_RS00730	GBAA_0132	-
NC_007530.2	133044	+	133044	133046	4.14053	4.4281	4.39824e-11	Intragenic_sense	GBAA_RS00735	GBAA_0133	-
NC_007530.2	133138	+	133138	133138	5.90047	3.97624	1.9934e-15	Intragenic_sense	GBAA_RS00735	GBAA_0133	-
NC_007530.2	134172	+	134172	134172	8.86536	3.64	3.49555e-18	Intergenic_sense	GBAA_RS00755	GBAA_0137	139
NC_007530.2	134386	+	134386	134386	2.72634	3.79109	1.28855e-05	Intragenic_sense	GBAA_RS00755	GBAA_0137	-
NC_007530.2	134590	+	134590	134590	1.81235	2.09107	0.0468465	Intragenic_sense	GBAA_RS00755	GBAA_0137	-
NC_007530.2	134899	+	134899	134899	3.87306	3.66461	4.99928e-08	Intragenic_sense	GBAA_RS00755	GBAA_0137	-
NC_007530.2	135948	-	135948	135948	0.760482	6.48939	0.00123197	Intragenic_antisense	GBAA_RS00765	GBAA_0139	-
NC_007530.2	135972	+	135972	135972	1.46924	5.151	0.000229763	Intragenic_sense	GBAA_RS00765	GBAA_0139	-
NC_007530.2	139051	+	139049	139052	7.58359	3.80965	3.66415e-17	Intergenic_sense	GBAA_RS00785	GBAA_0143	98
NC_007530.2	139833	+	139833	139833	1.40295	3.51263	0.00353356	Intragenic_sense	GBAA_RS00790	GBAA_0144	-
NC_007530.2	139894	-	139894	139894	1.62753	4.33878	0.000398045	Intragenic_antisense	GBAA_RS00790	GBAA_0144	-
NC_007530.2	140374	+	140374	140374	1.41531	7.30899	4.05928e-05	Intragenic_sense	GBAA_RS00795	GBAA_0145	-
NC_007530.2	141434	+	141434	141434	8.40984	4.40977	4.72104e-24	Intergenic_sense	GBAA_RS00805	GBAA_0147	82
NC_007530.2	141446	+	141446	141446	0.0968502	5.94948	0.0193904	Intergenic_sense	GBAA_RS00805	GBAA_0147	70
NC_007530.2	141469	+	141469	141474	0.966477	2.98868	0.0319368	Intergenic_sense	GBAA_RS00805	GBAA_0147	47
NC_007530.2	141499	+	141499	141499	0.986794	3.32045	0.019639	Intergenic_sense	GBAA_RS00805	GBAA_0147	17
NC_007530.2	141986	+	141986	141986	2.17956	4.58209	1.75257e-05	Intragenic_sense	GBAA_RS00805	GBAA_0147	-
NC_007530.2	142025	+	142025	142025	0.697306	3.11558	0.0455758	Intragenic_sense	GBAA_RS00805	GBAA_0147	-
NC_007530.2	142642	+	142642	142642	0.660113	3.68974	0.0428365	Intragenic_antisense	GBAA_RS00810	GBAA_0148	-
NC_007530.2	142727	-	142727	142727	0.447509	6.24569	0.00459166	Intragenic_sense	GBAA_RS00810	GBAA_0148	-
NC_007530.2	143284	-	143284	143284	-0.00969116	5.53095	0.0361752	Intergenic_sense	GBAA_RS00810	GBAA_0148	30
NC_007530.2	143365	+	143365	143365	6.51914	4.6958	2.33297e-21	Intergenic_sense	GBAA_RS00815	GBAA_0149	29
NC_007530.2	144512	-	144512	144512	1.45771	7.42225	3.11577e-05	Intragenic_sense	GBAA_RS00820	GBAA_0150	-
NC_007530.2	150193	+	150192	150193	5.46834	3.24968	5.58417e-10	Intergenic_sense	GBAA_RS00840	Ba5SD	1
NC_007530.2	150453	-	150453	150453	1.19792	4.68232	0.00111964	Intragenic_antisense	GBAA_RS00850	tRNA-Thr-1	-
NC_007530.2	152577	+	152572	152577	8.85823	4.08169	2.32463e-21	Intergenic_sense	GBAA_RS00900	GBAA_0154	26
NC_007530.2	153560	+	153560	153560	4.78481	4.06659	2.56284e-12	Intergenic_sense	GBAA_RS00905	GBAA_0155	185
NC_007530.2	153577	+	153577	153577	2.59024	4.43773	6.24898e-06	Intergenic_sense	GBAA_RS00905	GBAA_0155	168
NC_007530.2	153660	+	153655	153660	5.94671	3.44111	7.4703e-13	Intergenic_sense	GBAA_RS00905	GBAA_0155	85
NC_007530.2	155403	+	155398	155403	5.25859	3.40361	3.99208e-11	Intragenic_sense	GBAA_RS00910	GBAA_0156	-
NC_007530.2	155672	+	155672	155672	3.69818	3.85179	8.04047e-08	Intragenic_sense	GBAA_RS00910	GBAA_0156	-
NC_007530.2	157502	+	157502	157502	3.23681	3.91103	1.334e-06	Intergenic_sense	GBAA_RS00920	GBAA_0158	174
NC_007530.2	160011	+	160011	160011	2.52673	4.70962	2.20192e-06	Intergenic_sense	GBAA_RS00930	GBAA_0160	29
NC_007530.2	160634	+	160634	160634	0.545642	3.32563	0.0428232	Intragenic_sense	GBAA_RS00930	GBAA_0160	-
NC_007530.2	161222	+	161222	161222	6.07051	4.11091	2.46228e-16	Intergenic_sense	GBAA_RS00935	GBAA_0161	34
NC_007530.2	164423	+	164423	164423	1.91404	4.65068	6.86754e-05	Intragenic_sense	GBAA_RS00945	GBAA_0163	-
NC_007530.2	165200	+	165191	165201	2.51997	3.76487	3.73488e-05	Intergenic_sense	GBAA_RS00950	GBAA_0164	46
NC_007530.2	165212	+	165210	165219	4.92181	4.15032	2.78366e-13	Intergenic_sense	GBAA_RS00950	GBAA_0164	34
NC_007530.2	166729	-	166728	166731	10.541	4.3553	2.05611e-25	Intergenic_antisense	GBAA_RS00950	GBAA_0164	-
NC_007530.2	166784	-	166784	166784	0.00560019	5.45423	0.0422431	Intergenic_antisense	GBAA_RS00950	GBAA_0164	-
NC_007530.2	166926	+	166926	166926	4.78579	5.28544	2.1592e-16	Intergenic_sense	GBAA_RS00955	GBAA_0165	72
NC_007530.2	166954	+	166953	166955	1.13472	4.24846	0.00372745	Intergenic_sense	GBAA_RS00955	GBAA_0165	44
NC_007530.2	167198	-	167198	167198	4.10156	6.13377	2.67329e-14	Intragenic_antisense	GBAA_RS00955	GBAA_0165	-
NC_007530.2	168252	+	168251	168252	1.62573	5.0603	0.00012612	Intragenic_sense	GBAA_RS00955	GBAA_0165	-
NC_007530.2	168965	+	168965	168965	1.44629	4.02726	0.0016584	Intergenic_sense	GBAA_RS00960	GBAA_0166	116
NC_007530.2	169023	+	169020	169024	4.20116	4.48465	6.64116e-11	Intergenic_sense	GBAA_RS00960	GBAA_0166	58
NC_007530.2	170251	-	170251	170251	7.30267	3.40367	6.27242e-14	Intergenic_sense	GBAA_RS00965	GBAA_0167	26
NC_007530.2	171032	-	171032	171032	0.11018	5.92057	0.0172882	Intragenic_sense	GBAA_RS00970	GBAA_0168	-
NC_007530.2	172744	+	172744	172744	0.586192	6.4465	0.00235891	Intergenic_antisense	GBAA_RS00995	GBAA_0173	-
NC_007530.2	173358	-	173358	173360	6.03627	3.8448	2.61966e-15	Intergenic_sense	GBAA_RS00975	GBAA_0169	1487
NC_007530.2	173446	+	173446	173446	0.278708	5.97094	0.0103459	Intergenic_antisense	GBAA_RS00995	GBAA_0173	-
NC_007530.2	173524	+	173522	173524	7.26334	3.23596	9.82227e-14	Intergenic_antisense	GBAA_RS00995	GBAA_0173	-
NC_007530.2	175036	-	175036	175036	0.572172	6.14201	0.00392243	Intragenic_sense	GBAA_RS00995	GBAA_0173	-
NC_007530.2	177297	-	177297	177297	5.96627	3.97526	7.62637e-14	Intergenic_sense	GBAA_RS01005	GBAA_0175	223
NC_007530.2	178330	-	178330	178330	0.308957	3.84082	0.042906	Intergenic_sense	GBAA_RS01010	GBAA_0176	68
NC_007530.2	178392	+	178390	178393	5.48424	4.75436	7.35946e-18	Intergenic_sense	GBAA_RS01015	GBAA_0177	16
NC_007530.2	179254	+	179254	179255	4.42513	4.06303	4.2956e-11	Intergenic_sense	GBAA_RS01020	GBAA_0178	30
NC_007530.2	181194	+	181194	181194	-0.0135747	5.49909	0.0378188	Intragenic_sense	GBAA_RS01025	GBAA_0179	-
NC_007530.2	181298	+	181298	181298	6.06135	3.99011	3.83794e-16	Intergenic_sense	GBAA_RS01030	GBAA_0180	31
NC_007530.2	183143	+	183143	183143	1.06052	3.04157	0.0229867	Intergenic_sense	GBAA_RS01035	GBAA_0181	35
NC_007530.2	184625	+	184625	184625	5.28523	3.58115	1.18402e-11	Intergenic_sense	GBAA_RS01040	GBAA_0183	54
NC_007530.2	184653	+	184653	184653	0.904319	6.6375	0.000857913	Intergenic_sense	GBAA_RS01040	GBAA_0183	26
NC_007530.2	185437	-	185435	185440	3.68901	3.86944	3.39876e-08	Intergenic_sense	GBAA_RS01045	GBAA_0184	26
NC_007530.2	185549	+	185547	185551	4.35341	4.60159	5.24752e-12	Intergenic_sense	GBAA_RS01050	GBAA_0185	277
NC_007530.2	185577	+	185575	185577	2.06672	4.88916	5.82811e-05	Intergenic_sense	GBAA_RS01050	GBAA_0185	249
NC_007530.2	191013	-	191013	191013	2.99247	4.83293	6.77786e-08	Intragenic_antisense	GBAA_RS01070	GBAA_0189	-
NC_007530.2	191638	-	191638	191638	0.104757	5.60037	0.025757	Intergenic_sense	GBAA_RS01075	GBAA_0190	29
NC_007530.2	191765	+	191763	191765	7.11444	4.18356	6.70713e-20	Intergenic_sense	GBAA_RS01080	GBAA_0191	16
NC_007530.2	192503	+	192503	192503	1.03093	4.20081	0.00461712	Intragenic_sense	GBAA_RS01080	GBAA_0191	-
NC_007530.2	192726	+	192726	192726	0.188228	5.85775	0.0145832	Intragenic_sense	GBAA_RS01085	GBAA_0192	-
NC_007530.2	195132	-	195132	195135	2.97235	3.80008	3.15776e-06	Intergenic_sense	GBAA_RS01095	GBAA_0194	212
NC_007530.2	197199	-	197199	197206	4.17275	4.70354	9.30388e-12	Intergenic_sense	GBAA_RS01100	GBAA_0195	251
NC_007530.2	197228	-	197228	197231	6.97045	4.21191	1.54252e-19	Intergenic_sense	GBAA_RS01100	GBAA_0195	280
NC_007530.2	197625	+	197625	197625	0.239106	5.63277	0.0241196	Intragenic_antisense	GBAA_RS01105	GBAA_0196	-
NC_007530.2	197636	+	197636	197636	1.60039	3.41997	0.00332924	Intragenic_antisense	GBAA_RS01105	GBAA_0196	-
NC_007530.2	198380	+	198380	198380	0.329442	5.82301	0.0177136	Intragenic_antisense	GBAA_RS01110	GBAA_0197	-
NC_007530.2	198948	-	198948	198948	4.70482	4.53173	2.07969e-13	Intragenic_sense	GBAA_RS01110	GBAA_0197	-
NC_007530.2	199009	-	199009	199011	2.24168	4.45092	2.95624e-05	Intergenic_sense	GBAA_RS01110	GBAA_0197	31
NC_007530.2	199132	+	199132	199132	3.47437	4.44319	7.76354e-09	Intergenic_sense	GBAA_RS01120	GBAA_0199	34
NC_007530.2	200891	-	200891	200891	3.97589	4.16929	2.57488e-09	Intergenic_sense	GBAA_RS01125	GBAA_0200	156
NC_007530.2	201947	-	201946	201947	0.210486	6.02203	0.0118488	Intergenic_sense	GBAA_RS01130	GBAA_0202	236
NC_007530.2	202469	+	202469	202469	1.7632	3.89363	0.000507853	Intergenic_sense	GBAA_RS01145	GBAA_0205	188
NC_007530.2	202546	-	202546	202550	6.73467	4.32489	1.13867e-19	Intergenic_sense	GBAA_RS01130	GBAA_0202	835
NC_007530.2	202557	+	202557	202559	1.99027	3.05763	0.00213822	Intergenic_sense	GBAA_RS01145	GBAA_0205	100
NC_007530.2	202599	+	202599	202599	-0.0652039	5.4516	0.0470347	Intergenic_sense	GBAA_RS01145	GBAA_0205	58
NC_007530.2	202665	+	202665	202665	5.1866	3.65995	3.45399e-12	Intragenic_sense	GBAA_RS01145	GBAA_0205	-
NC_007530.2	202891	+	202891	202891	0.651207	6.40744	0.00194986	Intragenic_sense	GBAA_RS01145	GBAA_0205	-
NC_007530.2	204053	-	204053	204053	0.13464	5.45387	0.0336819	Intergenic_sense	GBAA_RS01150	GBAA_0206	132
NC_007530.2	204076	-	204074	204076	8.06777	4.58672	4.39076e-24	Intergenic_sense	GBAA_RS01150	GBAA_0206	155
NC_007530.2	204481	-	204481	204481	0.761386	6.64758	0.00101682	Intragenic_sense	GBAA_RS01160	GBAA_0208	-
NC_007530.2	205064	-	205064	205064	4.80032	3.75958	4.38301e-11	Intergenic_sense	GBAA_RS01160	GBAA_0208	21
NC_007530.2	205142	+	205142	205142	1.78102	4.38685	0.000244541	Intergenic_sense	GBAA_RS01165	GBAA_0210	29
NC_007530.2	205432	+	205432	205432	0.986144	6.56555	0.000602019	Intragenic_sense	GBAA_RS01165	GBAA_0210	-
NC_007530.2	206485	-	206485	206485	7.53026	3.84078	8.47886e-18	Intergenic_sense	GBAA_RS29385	GBAA_0212	28
NC_007530.2	206625	+	206625	206626	9.59505	4.01953	6.93153e-22	Intergenic_sense	GBAA_RS01175	GBAA_0213	44
NC_007530.2	207597	-	207597	207597	6.47406	4.08535	1.03714e-16	Intergenic_sense	GBAA_RS29390	-	154
NC_007530.2	207737	+	207737	207737	5.2875	4.7786	3.11641e-17	Intergenic_sense	GBAA_RS01185	GBAA_0216	12
NC_007530.2	208719	-	208719	208719	0.183401	5.84753	0.015686	Intragenic_antisense	GBAA_RS01185	GBAA_0216	-
NC_007530.2	208817	+	208816	208817	0.847511	3.3996	0.0184433	Intergenic_sense	GBAA_RS01190	GBAA_0217	58
NC_007530.2	208943	+	208943	208943	0.699114	3.99802	0.0132489	Intragenic_sense	GBAA_RS01190	GBAA_0217	-
NC_007530.2	209305	+	209304	209306	6.92492	5.03996	1.40764e-24	Intergenic_sense	GBAA_RS01195	GBAA_0218	18
NC_007530.2	209994	+	209994	209994	2.04532	5.49197	8.40763e-06	Intragenic_sense	GBAA_RS01195	GBAA_0218	-
NC_007530.2	210874	-	210874	210874	2.83212	3.40127	0.000111073	Intergenic_antisense	GBAA_RS01200	GBAA_0219	-
NC_007530.2	211001	+	211001	211001	4.35066	3.08302	3.78627e-07	Intergenic_sense	GBAA_RS01210	GBAA_0222	396
NC_007530.2	211176	+	211175	211177	6.55986	4.56233	7.81994e-21	Intergenic_sense	GBAA_RS01210	GBAA_0222	221
NC_007530.2	214081	+	214081	214081	7.79205	4.14083	7.90328e-21	Intergenic_sense	GBAA_RS01220	GBAA_0224	83
NC_007530.2	214291	-	214291	214291	0.483524	6.10317	0.00542244	Intragenic_antisense	GBAA_RS01220	GBAA_0224	-
NC_007530.2	214816	+	214816	214816	0.980057	4.40048	0.00350065	Intragenic_antisense	GBAA_RS01225	GBAA_0225	-
NC_007530.2	215533	-	215533	215533	2.21764	3.70643	0.000188602	Intergenic_sense	GBAA_RS01225	GBAA_0225	38
NC_007530.2	216143	+	216139	216145	6.96753	4.01578	3.62834e-18	Intergenic_sense	GBAA_RS01240	GBAA_0228	295
NC_007530.2	218301	+	218301	218301	0.0373207	5.61633	0.0284382	Intragenic_sense	GBAA_RS01240	GBAA_0228	-
NC_007530.2	218712	-	218709	218712	1.41857	4.50775	0.0011079	Intragenic_sense	GBAA_RS01245	GBAA_0229	-
NC_007530.2	219051	+	219049	219052	10.2651	4.21571	1.37171e-23	Intergenic_sense	GBAA_RS01255	GBAA_0231	209
NC_007530.2	220115	+	220115	220115	0.719447	6.25139	0.00246794	Intragenic_sense	GBAA_RS01255	GBAA_0231	-
NC_007530.2	220704	-	220704	220704	0.330697	5.73839	0.0141228	Intragenic_antisense	GBAA_RS01255	GBAA_0231	-
NC_007530.2	220832	-	220832	220832	1.63739	4.14228	0.000528442	Intragenic_antisense	GBAA_RS01255	GBAA_0231	-
NC_007530.2	222544	+	222544	222544	0.0923372	5.61694	0.0305112	Intragenic_sense	GBAA_RS01265	GBAA_0233	-
NC_007530.2	225763	-	225763	225763	0.384592	6.24024	0.00575269	Intergenic_antisense	GBAA_RS01275	GBAA_0235	-
NC_007530.2	225820	-	225819	225822	6.825	5.21199	1.92368e-25	Intergenic_antisense	GBAA_RS01275	GBAA_0235	-
NC_007530.2	226147	+	226147	226147	5.72725	3.12337	7.30046e-11	Intergenic_sense	GBAA_RS01290	GBAA_0238	108
NC_007530.2	226716	+	226716	226716	3.7516	3.5456	9.08244e-07	Intergenic_sense	GBAA_RS01300	GBAA_0240	110
NC_007530.2	227916	+	227916	227916	1.02875	4.24627	0.00408407	Intragenic_sense	GBAA_RS01300	GBAA_0240	-
NC_007530.2	228775	+	228775	228775	2.41266	8.21998	4.38924e-08	Intragenic_sense	GBAA_RS01305	GBAA_0241	-
NC_007530.2	230009	+	230009	230009	3.66505	4.18858	1.15285e-08	Intragenic_sense	GBAA_RS01310	GBAA_0242	-
NC_007530.2	230156	-	230156	230156	6.98307	4.56896	2.25865e-21	Intergenic_antisense	GBAA_RS01310	GBAA_0242	-
NC_007530.2	230309	+	230309	230309	0.0624233	5.46848	0.0345247	Intergenic_sense	GBAA_RS01315	GBAA_0244	30
NC_007530.2	230318	+	230315	230321	5.45323	4.62944	2.3202e-17	Intergenic_sense	GBAA_RS01315	GBAA_0244	21
NC_007530.2	230463	+	230463	230463	1.80225	3.23709	0.00194118	Intragenic_sense	GBAA_RS01315	GBAA_0244	-
NC_007530.2	231298	+	231298	231298	1.19071	4.52275	0.00149919	Intragenic_sense	GBAA_RS01315	GBAA_0244	-
NC_007530.2	231887	-	231887	231887	2.86639	4.1162	3.04125e-06	Intergenic_antisense	GBAA_RS01315	GBAA_0244	-
NC_007530.2	231965	+	231965	231967	3.91028	4.77531	8.13993e-11	Intergenic_sense	GBAA_RS01330	GBAA_0246	1175
NC_007530.2	232635	-	232635	232635	1.15867	6.86085	0.000201299	Intergenic_antisense	GBAA_RS01315	GBAA_0244	-
NC_007530.2	234268	-	234268	234268	0.488131	6.04403	0.00550289	Intragenic_antisense	GBAA_RS01330	GBAA_0246	-
NC_007530.2	234409	+	234409	234409	1.34211	3.44553	0.00530506	Intragenic_sense	GBAA_RS01330	GBAA_0246	-
NC_007530.2	234678	+	234677	234682	5.94008	4.16413	5.31808e-14	Intergenic_sense	GBAA_RS01335	GBAA_0247	143
NC_007530.2	234727	+	234727	234727	0.492237	3.86811	0.0274249	Intergenic_sense	GBAA_RS01335	GBAA_0247	94
NC_007530.2	235315	-	235315	235315	2.24	4.27252	4.5223e-05	Intragenic_antisense	GBAA_RS01335	GBAA_0247	-
NC_007530.2	236661	-	236661	236661	3.34273	5.4391	5.84156e-10	Intragenic_antisense	GBAA_RS01340	GBAA_0248	-
NC_007530.2	237370	+	237370	237370	2.41076	3.44707	0.000199378	Intragenic_sense	GBAA_RS01340	GBAA_0248	-
NC_007530.2	237655	+	237655	237655	1.62031	5.2036	9.11336e-05	Intragenic_antisense	GBAA_RS01345	GBAA_0249	-
NC_007530.2	238085	+	238085	238085	4.45303	3.80288	2.9147e-10	Intergenic_sense	GBAA_RS01350	GBAA_0250	39
NC_007530.2	241137	+	241136	241138	12.5177	4.2269	3.41494e-26	Intergenic_sense	GBAA_RS01365	GBAA_0253	51
NC_007530.2	241144	+	241144	241144	1.00478	4.3536	0.00328179	Intergenic_sense	GBAA_RS01365	GBAA_0253	44
NC_007530.2	241172	+	241168	241174	1.60689	4.07699	0.000713325	Intergenic_sense	GBAA_RS01365	GBAA_0253	16
NC_007530.2	241182	+	241182	241182	0.65627	6.17893	0.00300309	Intergenic_sense	GBAA_RS01365	GBAA_0253	6
NC_007530.2	241188	+	241188	241188	0.122282	5.82086	0.0202551	Intergenic_sense	GBAA_RS01365	GBAA_0253	0
NC_007530.2	244159	+	244159	244159	0.0960901	5.65364	0.0240958	Intragenic_antisense	GBAA_RS01380	GBAA_0256	-
NC_007530.2	244295	+	244295	244295	0.979675	4.4416	0.00288492	Intergenic_sense	GBAA_RS01385	GBAA_0257	141
NC_007530.2	244926	+	244926	244926	7.94893	3.97139	2.30061e-19	Intergenic_sense	GBAA_RS01390	tRNA-Asn-2	83
NC_007530.2	244998	+	244998	244998	6.55323	4.31922	2.05583e-18	Intergenic_sense	GBAA_RS01390	tRNA-Asn-2	11
NC_007530.2	251303	+	251301	251304	4.62083	3.94826	1.81482e-11	Intergenic_sense	GBAA_RS01470	GBAA_0258	32
NC_007530.2	251538	+	251538	251538	1.87056	3.18574	0.00200191	Intragenic_sense	GBAA_RS01470	GBAA_0258	-
NC_007530.2	255765	+	255765	255765	1.89454	5.30579	2.75718e-05	Intragenic_antisense	GBAA_RS01490	GBAA_0262	-
NC_007530.2	256401	-	256399	256401	0.797278	4.22878	0.00677238	Intragenic_sense	GBAA_RS01490	GBAA_0262	-
NC_007530.2	256439	+	256439	256439	3.48012	3.22373	6.72039e-06	Intergenic_sense	GBAA_RS01495	GBAA_0263	107
NC_007530.2	256456	-	256455	256456	2.29916	3.60358	0.000167904	Intergenic_sense	GBAA_RS01490	GBAA_0262	44
NC_007530.2	257819	-	257819	257819	2.63869	6.21774	7.23703e-08	Intragenic_sense	GBAA_RS01505	GBAA_0265	-
NC_007530.2	258276	+	258276	258276	1.6283	4.09246	0.000639325	Intergenic_sense	GBAA_RS01510	GBAA_0266	267
NC_007530.2	258312	+	258311	258312	1.27984	3.92825	0.0023936	Intergenic_sense	GBAA_RS01510	GBAA_0266	231
NC_007530.2	258473	+	258469	258473	8.2879	1.66083	0.000144274	Intergenic_sense	GBAA_RS01510	GBAA_0266	70
NC_007530.2	259254	-	259254	259254	1.08206	3.65717	0.00864428	Intragenic_antisense	GBAA_RS01515	GBAA_0267	-
NC_007530.2	259678	+	259678	259678	3.11171	4.8869	2.25743e-08	Intragenic_sense	GBAA_RS01515	GBAA_0267	-
NC_007530.2	259834	+	259834	259834	1.51177	2.78526	0.014628	Intragenic_sense	GBAA_RS01515	GBAA_0267	-
NC_007530.2	260641	+	260641	260642	6.35545	4.2552	8.92566e-18	Intergenic_sense	GBAA_RS01520	GBAA_0268	258
NC_007530.2	260679	+	260679	260679	0.966872	6.40452	0.00207804	Intergenic_sense	GBAA_RS01520	GBAA_0268	220
NC_007530.2	260690	+	260688	260690	2.79963	3.58453	6.37268e-05	Intergenic_sense	GBAA_RS01520	GBAA_0268	209
NC_007530.2	260696	+	260696	260696	0.30491	5.60819	0.0285507	Intergenic_sense	GBAA_RS01520	GBAA_0268	203
NC_007530.2	260828	-	260828	260828	1.492	7.24002	3.37727e-05	Intergenic_antisense	GBAA_RS01515	GBAA_0267	-
NC_007530.2	262590	+	262590	262590	5.25817	3.91653	9.15059e-13	Intergenic_sense	GBAA_RS01525	GBAA_0270	241
NC_007530.2	264072	+	264072	264072	0.0714158	5.78076	0.0219321	Intragenic_sense	GBAA_RS01525	GBAA_0270	-
NC_007530.2	264271	+	264271	264271	1.61061	5.0267	0.00014259	Intergenic_sense	GBAA_RS01530	GBAA_0271	30
NC_007530.2	265766	+	265766	265766	1.25838	3.84745	0.00422914	Intragenic_sense	GBAA_RS01535	GBAA_0272	-
NC_007530.2	266606	+	266606	266607	4.65974	3.67089	1.89305e-10	Intergenic_sense	GBAA_RS01540	Ba16SF	180
NC_007530.2	266691	+	266691	266692	8.74299	3.58439	9.9364e-18	Intergenic_sense	GBAA_RS01540	Ba16SF	95
NC_007530.2	271767	-	271767	271768	4.34084	6.28088	2.35413e-16	Intergenic_antisense	GBAA_RS01550	Ba5SF	-
NC_007530.2	271910	-	271910	271910	1.17205	6.84313	0.000225485	Intergenic_antisense	GBAA_RS01550	Ba5SF	-
NC_007530.2	273363	-	273363	273363	0.64533	6.25585	0.00274012	Intragenic_sense	GBAA_RS01560	GBAA_0274	-
NC_007530.2	276718	+	276718	276718	0.771749	4.30572	0.00663423	Intergenic_antisense	GBAA_RS01580	GBAA_0278	-
NC_007530.2	276931	-	276931	276931	2.27618	4.60873	1.92877e-05	Intragenic_sense	GBAA_RS01580	GBAA_0278	-
NC_007530.2	276946	+	276946	276946	0.715139	4.33705	0.00809251	Intragenic_antisense	GBAA_RS01580	GBAA_0278	-
NC_007530.2	277272	+	277272	277272	0.51777	6.19449	0.00462802	Intragenic_antisense	GBAA_RS01580	GBAA_0278	-
NC_007530.2	278475	+	278475	278475	0.801248	3.18496	0.0307527	Intergenic_sense	GBAA_RS01590	Ba16SG	1609
NC_007530.2	284025	+	284025	284025	-0.0614171	5.38324	0.048583	Intragenic_sense	GBAA_RS01595	Ba23SG	-
NC_007530.2	285257	+	285257	285257	5.61878	3.49801	2.28568e-12	Intergenic_antisense	GBAA_RS01605	GBAA_0283	-
NC_007530.2	287814	-	287814	287814	0.262876	5.8043	0.0138947	Intergenic_sense	GBAA_RS01615	GBAA_0285	19
NC_007530.2	289878	+	289878	289878	1.84649	2.10701	0.0453729	Intergenic_sense	GBAA_RS01630	Ba16SH	179
NC_007530.2	289963	+	289963	289963	5.88254	3.3228	7.20878e-12	Intergenic_sense	GBAA_RS01630	Ba16SH	94
NC_007530.2	295329	+	295329	295330	6.99962	3.81652	1.09572e-16	Intergenic_sense	GBAA_RS01645	GBAA_0288	213
NC_007530.2	295341	+	295341	295341	0.0448457	5.58385	0.0291915	Intergenic_sense	GBAA_RS01645	GBAA_0288	201
NC_007530.2	295366	+	295366	295366	0.0574493	5.55483	0.0323809	Intergenic_sense	GBAA_RS01645	GBAA_0288	176
NC_007530.2	296986	+	296984	296987	6.5246	4.62556	3.88867e-21	Intragenic_sense	GBAA_RS01650	GBAA_0289	-
NC_007530.2	297092	+	297092	297092	1.77533	4.25752	0.000288268	Intragenic_sense	GBAA_RS01650	GBAA_0289	-
NC_007530.2	305668	+	305668	305668	1.80027	7.61223	5.58079e-06	Intragenic_sense	GBAA_RS01695	GBAA_0298	-
NC_007530.2	306719	+	306719	306719	1.02392	4.64339	0.00200243	Intragenic_sense	GBAA_RS01695	GBAA_0298	-
NC_007530.2	308723	+	308723	308723	0.566691	3.79224	0.0258342	Intragenic_antisense	GBAA_RS01710	GBAA_0301	-
NC_007530.2	309579	-	309579	309579	8.842	4.57984	5.73958e-26	Intergenic_sense	GBAA_RS01710	GBAA_0301	16
NC_007530.2	309710	+	309710	309710	1.57433	7.51364	1.79265e-05	Intergenic_antisense	GBAA_RS01715	GBAA_0302	-
NC_007530.2	310096	-	310096	310096	0.579288	3.90397	0.0204872	Intragenic_sense	GBAA_RS01715	GBAA_0302	-
NC_007530.2	310308	+	310308	310308	2.75085	4.60244	6.8694e-07	Intergenic_sense	GBAA_RS01720	GBAA_0304	177
NC_007530.2	313830	+	313830	313830	1.79397	3.54967	0.00139036	Intragenic_sense	GBAA_RS01730	GBAA_0306	-
NC_007530.2	315782	-	315782	315782	0.0849967	5.74381	0.0215457	Intragenic_antisense	GBAA_RS01735	GBAA_0307	-
NC_007530.2	315993	+	315993	315994	1.47452	7.04751	5.65788e-05	Intragenic_sense	GBAA_RS01735	GBAA_0307	-
NC_007530.2	316730	+	316730	316730	2.21785	4.62273	1.34831e-05	Intergenic_sense	GBAA_RS01740	GBAA_0308	31
NC_007530.2	317393	+	317393	317393	0.989714	3.59316	0.0115687	Intragenic_sense	GBAA_RS01740	GBAA_0308	-
NC_007530.2	317646	+	317646	317648	9.42198	3.9755	2.26096e-21	Intergenic_sense	GBAA_RS01745	GBAA_0309	39
NC_007530.2	318842	+	318842	318842	1.38236	4.08678	0.00133485	Intragenic_sense	GBAA_RS01745	GBAA_0309	-
NC_007530.2	319374	+	319373	319374	5.38143	4.15376	9.60443e-15	Intergenic_antisense	GBAA_RS01755	GBAA_0311	-
NC_007530.2	319753	+	319752	319754	10.0117	3.95667	1.95937e-21	Intergenic_antisense	GBAA_RS01755	GBAA_0311	-
NC_007530.2	319765	+	319765	319767	3.6257	3.89358	8.73068e-08	Intergenic_antisense	GBAA_RS01755	GBAA_0311	-
NC_007530.2	320390	-	320390	320390	0.146658	5.69843	0.0216603	Intragenic_antisense	GBAA_RS29430	-	-
NC_007530.2	320579	+	320575	320579	5.60829	4.79189	6.8512e-17	Intergenic_sense	GBAA_RS01760	GBAA_0312	256
NC_007530.2	321029	-	321029	321029	0.692797	6.40475	0.00172686	Intragenic_antisense	GBAA_RS01760	GBAA_0312	-
NC_007530.2	323390	+	323390	323390	2.20793	4.32551	4.3161e-05	Intergenic_antisense	GBAA_RS01775	GBAA_0315	-
NC_007530.2	323986	-	323986	323986	0.138415	5.47461	0.0377892	Intragenic_sense	GBAA_RS01775	GBAA_0315	-
NC_007530.2	325058	-	325058	325058	0.707915	6.65309	0.00135819	Intergenic_sense	GBAA_RS01780	GBAA_0316	786
NC_007530.2	325934	-	325934	325934	0.264077	5.7864	0.0140268	Intragenic_sense	GBAA_RS01790	GBAA_0318	-
NC_007530.2	326044	-	326043	326046	5.6102	3.88486	2.01574e-14	Intergenic_sense	GBAA_RS01790	GBAA_0318	40
NC_007530.2	326214	+	326214	326214	0.984109	6.80352	0.000442651	Intergenic_sense	GBAA_RS01800	GBAA_0320	401
NC_007530.2	326523	+	326523	326523	0.0499038	5.59103	0.0299179	Intergenic_sense	GBAA_RS01800	GBAA_0320	92
NC_007530.2	326576	+	326571	326581	9.69166	4.22197	2.64582e-23	Intergenic_sense	GBAA_RS01800	GBAA_0320	39
NC_007530.2	329984	+	329982	329984	4.19758	5.22097	9.54254e-13	Intergenic_sense	GBAA_RS01815	GBAA_0323	307
NC_007530.2	330016	+	330016	330016	0.556685	3.85638	0.0241619	Intergenic_sense	GBAA_RS01815	GBAA_0323	275
NC_007530.2	331309	+	331309	331309	6.76328	4.60836	1.26332e-21	Intergenic_sense	GBAA_RS01820	GBAA_0324	27
NC_007530.2	333670	+	333670	333670	5.77296	4.1561	3.4844e-16	Intergenic_sense	GBAA_RS01830	GBAA_0326	41
NC_007530.2	336539	+	336539	336539	-0.0858437	5.51523	0.0427732	Intergenic_sense	GBAA_RS01840	GBAA_0328	31
NC_007530.2	338195	-	338195	338195	5.35706	4.10067	3.30939e-14	Intergenic_sense	GBAA_RS01845	GBAA_0329	33
NC_007530.2	340608	-	340608	340608	0.693808	6.53009	0.00174115	Intragenic_sense	GBAA_RS01855	GBAA_0331	-
NC_007530.2	340726	-	340726	340728	4.9559	4.28407	9.4182e-13	Intergenic_sense	GBAA_RS01855	GBAA_0331	110
NC_007530.2	342318	-	342318	342318	2.38163	4.01191	3.71607e-05	Intergenic_sense	GBAA_RS01860	GBAA_0332	266
NC_007530.2	342359	-	342351	342365	12.1523	4.3046	1.28683e-26	Intergenic_sense	GBAA_RS01860	GBAA_0332	307
NC_007530.2	342427	-	342427	342427	1.53692	3.64701	0.00178921	Intergenic_sense	GBAA_RS01860	GBAA_0332	375
NC_007530.2	342451	+	342449	342451	4.92631	4.01165	1.0822e-11	Intergenic_sense	GBAA_RS01865	GBAA_0333	27
NC_007530.2	345088	+	345088	345092	5.46829	4.60628	6.92162e-17	Intergenic_sense	GBAA_RS01875	GBAA_0335	113
NC_007530.2	345439	+	345439	345439	0.286916	6.00135	0.0104423	Intragenic_sense	GBAA_RS01875	GBAA_0335	-
NC_007530.2	348609	-	348609	348609	0.499045	6.18566	0.00448276	Intragenic_sense	GBAA_RS01895	GBAA_0339	-
NC_007530.2	349046	-	349046	349046	0.437485	6.24543	0.00472519	Intragenic_sense	GBAA_RS01895	GBAA_0339	-
NC_007530.2	349440	+	349439	349440	3.37434	4.85349	3.56313e-09	Intergenic_sense	GBAA_RS01900	GBAA_0340	35
NC_007530.2	349650	-	349650	349652	2.63162	3.35481	9.61152e-05	Intragenic_antisense	GBAA_RS01900	GBAA_0340	-
NC_007530.2	349804	-	349804	349804	1.25263	3.79745	0.00338753	Intragenic_antisense	GBAA_RS01900	GBAA_0340	-
NC_007530.2	350414	+	350414	350414	-0.0870962	5.53799	0.0412428	Intragenic_sense	GBAA_RS01900	GBAA_0340	-
NC_007530.2	351158	+	351158	351158	1.23194	3.3932	0.00712164	Intragenic_antisense	GBAA_RS01905	GBAA_0341	-
NC_007530.2	352218	-	352218	352220	2.63477	5.86106	2.3772e-07	Intergenic_sense	GBAA_RS01905	GBAA_0341	62
NC_007530.2	352233	+	352229	352233	0.426679	6.02332	0.00761792	Intergenic_sense	GBAA_RS01910	GBAA_0342	203
NC_007530.2	352367	+	352364	352369	4.46456	4.6509	4.50125e-13	Intergenic_sense	GBAA_RS01910	GBAA_0342	69
NC_007530.2	352401	+	352401	352401	4.8341	3.59727	1.26583e-10	Intergenic_sense	GBAA_RS01910	GBAA_0342	35
NC_007530.2	353345	+	353345	353345	2.3955	3.8921	5.73559e-05	Intragenic_sense	GBAA_RS01910	GBAA_0342	-
NC_007530.2	353499	+	353499	353499	-0.0781379	5.48124	0.043473	Intragenic_sense	GBAA_RS01910	GBAA_0342	-
NC_007530.2	353679	+	353679	353679	3.09142	3.29597	1.46589e-05	Intergenic_sense	GBAA_RS01915	GBAA_0343	24
NC_007530.2	356495	-	356495	356495	0.881116	3.2732	0.0256796	Intergenic_sense	GBAA_RS01925	GBAA_0345	35
NC_007530.2	356502	-	356502	356502	1.13648	3.70947	0.00558995	Intergenic_sense	GBAA_RS01925	GBAA_0345	42
NC_007530.2	356520	-	356518	356527	5.02186	4.27445	3.84473e-14	Intergenic_sense	GBAA_RS01925	GBAA_0345	60
NC_007530.2	356551	-	356551	356552	8.69961	3.84131	1.18164e-19	Intergenic_sense	GBAA_RS01925	GBAA_0345	91
NC_007530.2	356788	-	356788	356788	1.55951	7.52169	3.28774e-05	Intergenic_sense	GBAA_RS01925	GBAA_0345	328
NC_007530.2	356832	+	356832	356832	0.429633	6.27911	0.0046967	Intergenic_sense	GBAA_RS01930	GBAA_0346	219
NC_007530.2	356944	+	356944	356944	3.24858	4.77456	4.04192e-08	Intergenic_sense	GBAA_RS01930	GBAA_0346	107
NC_007530.2	357621	+	357621	357621	0.00613288	5.75218	0.0286692	Intragenic_sense	GBAA_RS01930	GBAA_0346	-
NC_007530.2	357984	+	357984	357984	0.892407	6.72867	0.000638372	Intragenic_sense	GBAA_RS01930	GBAA_0346	-
NC_007530.2	359384	+	359384	359384	2.26025	5.51731	4.16489e-06	Intergenic_sense	GBAA_RS01940	GBAA_0348	7
NC_007530.2	361719	-	361719	361721	1.12009	6.7864	0.000301572	Intragenic_sense	GBAA_RS01950	GBAA_0350	-
NC_007530.2	363376	+	363376	363376	0.113787	5.86527	0.0197276	Intragenic_sense	GBAA_RS29445	-	-
NC_007530.2	365089	-	365089	365091	4.8017	3.31972	2.2778e-09	Intergenic_sense	GBAA_RS01970	GBAA_0353	59
NC_007530.2	365191	+	365189	365191	3.71148	3.9243	4.32974e-08	Intergenic_sense	GBAA_RS01975	GBAA_0354	30
NC_007530.2	365788	+	365788	365788	0.592045	3.6111	0.0414109	Intragenic_sense	GBAA_RS01980	-	-
NC_007530.2	369010	+	369010	369010	0.0473224	5.53922	0.0321937	Intragenic_sense	GBAA_RS01995	GBAA_0358	-
NC_007530.2	369779	+	369768	369780	7.31415	4.65928	5.46044e-23	Intergenic_sense	GBAA_RS02015	GBAA_0360	110
NC_007530.2	369897	+	369897	369897	3.74968	4.50072	1.62134e-09	Intragenic_sense	GBAA_RS02015	GBAA_0360	-
NC_007530.2	371162	-	371162	371162	5.4303	4.04527	3.06422e-13	Intergenic_sense	GBAA_RS02020	GBAA_0361	232
NC_007530.2	372460	+	372458	372460	2.01622	2.57807	0.00786842	Intergenic_sense	GBAA_RS02030	GBAA_0363	51
NC_007530.2	372959	+	372959	372959	1.13428	3.44576	0.0127943	Intragenic_sense	GBAA_RS02030	GBAA_0363	-
NC_007530.2	373743	+	373743	373743	0.0298091	5.64715	0.028316	Intragenic_antisense	GBAA_RS02035	GBAA_0364	-
NC_007530.2	374292	-	374292	374292	4.19138	5.54284	6.90646e-14	Intragenic_sense	GBAA_RS02035	GBAA_0364	-
NC_007530.2	374635	-	374635	374635	1.66276	3.46054	0.00236315	Intergenic_sense	GBAA_RS02035	GBAA_0364	26
NC_007530.2	375124	+	375122	375124	4.87719	4.20895	4.90011e-13	Intragenic_antisense	GBAA_RS02040	GBAA_0365	-
NC_007530.2	376672	+	376670	376672	10.838	4.04594	4.23645e-23	Intergenic_sense	GBAA_RS02045	GBAA_0366	190
NC_007530.2	376804	+	376803	376804	1.49075	3.04686	0.0112308	Intergenic_sense	GBAA_RS02045	GBAA_0366	58
NC_007530.2	378621	-	378621	378621	0.233027	5.56376	0.0233718	Intragenic_sense	GBAA_RS02050	GBAA_5743	-
NC_007530.2	379647	+	379647	379647	-0.0325212	5.63078	0.03275	Intergenic_antisense	GBAA_RS02060	GBAA_0368	-
NC_007530.2	380469	-	380469	380469	2.88818	3.75071	2.47776e-05	Intragenic_antisense	GBAA_RS02065	-	-
NC_007530.2	382486	+	382486	382486	2.25052	4.17411	4.41928e-05	Intergenic_sense	GBAA_RS02075	GBAA_0370	41
NC_007530.2	384004	+	384004	384004	1.43138	2.40989	0.0442211	Intergenic_sense	GBAA_RS02080	GBAA_0371	52
NC_007530.2	388107	+	388107	388107	1.48295	4.13028	0.00110886	Intragenic_sense	GBAA_RS02090	GBAA_0373	-
NC_007530.2	388578	+	388578	388578	2.45486	5.13247	1.6079e-06	Intergenic_sense	GBAA_RS02095	GBAA_0374	54
NC_007530.2	391697	-	391697	391697	1.52064	4.17116	0.000826845	Intragenic_sense	GBAA_RS02100	GBAA_0375	-
NC_007530.2	393714	-	393714	393719	6.8216	3.87723	3.19051e-17	Intergenic_sense	GBAA_RS02100	GBAA_0375	27
NC_007530.2	393895	+	393895	393895	0.463538	4.02179	0.027499	Intergenic_sense	GBAA_RS02105	GBAA_0376	201
NC_007530.2	393907	+	393907	393907	4.7077	4.16726	1.10266e-11	Intergenic_sense	GBAA_RS02105	GBAA_0376	189
NC_007530.2	396312	-	396312	396312	0.936294	3.53877	0.0122443	Intragenic_sense	GBAA_RS02115	GBAA_0378	-
NC_007530.2	397108	-	397108	397108	5.51485	4.35102	3.71279e-16	Intergenic_sense	GBAA_RS02115	GBAA_0378	101
NC_007530.2	397245	+	397243	397248	6.6601	3.54635	6.94187e-15	Intergenic_sense	GBAA_RS02120	GBAA_0379	273
NC_007530.2	397499	+	397499	397499	0.359986	6.12244	0.00675547	Intergenic_sense	GBAA_RS02120	GBAA_0379	19
NC_007530.2	398291	-	398291	398291	1.48455	4.98811	0.000232411	Intragenic_antisense	GBAA_RS02120	GBAA_0379	-
NC_007530.2	398298	-	398298	398298	0.792716	6.67089	0.000900015	Intragenic_antisense	GBAA_RS02120	GBAA_0379	-
NC_007530.2	399318	+	399318	399318	8.81558	4.2311	3.92905e-22	Intergenic_sense	GBAA_RS02125	GBAA_0380	203
NC_007530.2	401356	-	401356	401356	0.0849967	5.74381	0.0215457	Intragenic_antisense	GBAA_RS02135	GBAA_0382	-
NC_007530.2	401877	+	401877	401877	0.176129	5.65104	0.0261429	Intragenic_sense	GBAA_RS02140	GBAA_0383	-
NC_007530.2	402268	+	402268	402268	1.1922	6.89886	0.000202603	Intragenic_sense	GBAA_RS02140	GBAA_0383	-
NC_007530.2	402365	+	402364	402365	0.761559	6.47763	0.00126186	Intergenic_sense	GBAA_RS02145	GBAA_0384	254
NC_007530.2	402426	+	402424	402426	4.38795	3.89899	3.24069e-10	Intergenic_sense	GBAA_RS02145	GBAA_0384	193
NC_007530.2	402437	-	402435	402439	5.6307	5.93989	2.02652e-22	Intergenic_antisense	GBAA_RS02140	GBAA_0383	-
NC_007530.2	404394	-	404394	404394	4.82256	3.52204	6.1854e-10	Intergenic_antisense	GBAA_RS02145	GBAA_0384	-
NC_007530.2	405850	-	405850	405850	1.53728	3.45358	0.00374985	Intragenic_sense	GBAA_RS02150	GBAA_0385	-
NC_007530.2	406994	+	406988	406995	1.96057	7.76586	1.71513e-06	Intergenic_sense	GBAA_RS02155	GBAA_0386	26
NC_007530.2	408237	+	408237	408237	8.83883	4.13592	4.38396e-22	Intergenic_sense	GBAA_RS02170	GBAA_0389	27
NC_007530.2	410225	+	410225	410225	2.19283	3.5974	0.000205711	Intragenic_sense	GBAA_RS02180	GBAA_0391	-
NC_007530.2	412193	-	412193	412193	-0.0806489	5.52583	0.0419522	Intergenic_sense	GBAA_RS02190	GBAA_0393	26
NC_007530.2	412261	-	412261	412261	0.522494	6.07214	0.00529584	Intergenic_sense	GBAA_RS02190	GBAA_0393	94
NC_007530.2	413620	-	413620	413622	4.30993	4.37571	1.17845e-11	Intergenic_sense	GBAA_RS02195	GBAA_0394	31
NC_007530.2	413703	-	413703	413703	3.45743	4.89508	2.14614e-09	Intergenic_sense	GBAA_RS02195	GBAA_0394	114
NC_007530.2	413715	+	413715	413715	5.98462	4.21007	5.23967e-17	Intergenic_sense	GBAA_RS02200	GBAA_0395	28
NC_007530.2	413920	+	413917	413920	2.20772	8.03495	2.22164e-07	Intragenic_sense	GBAA_RS02200	GBAA_0395	-
NC_007530.2	414118	+	414115	414119	7.67715	4.07549	4.82022e-20	Intergenic_sense	GBAA_RS02205	GBAA_0396	266
NC_007530.2	414135	+	414135	414135	1.14846	3.52963	0.00821403	Intergenic_sense	GBAA_RS02205	GBAA_0396	249
NC_007530.2	414144	+	414143	414145	2.66162	4.53841	2.2371e-06	Intergenic_sense	GBAA_RS02205	GBAA_0396	240
NC_007530.2	414155	+	414155	414155	0.403819	3.90941	0.0307266	Intergenic_sense	GBAA_RS02205	GBAA_0396	229
NC_007530.2	414163	+	414163	414163	0.532668	3.34809	0.0462565	Intergenic_sense	GBAA_RS02205	GBAA_0396	221
NC_007530.2	416823	+	416823	416823	1.62342	4.98248	0.000200954	Intergenic_sense	GBAA_RS02215	GBAA_0398	68
NC_007530.2	417843	+	417843	417843	7.98412	3.51188	1.49103e-16	Intergenic_sense	GBAA_RS02220	GBAA_0399	55
NC_007530.2	418466	-	418466	418466	3.07257	4.781	6.80364e-08	Intragenic_antisense	GBAA_RS02220	GBAA_0399	-
NC_007530.2	418703	-	418703	418703	2.33795	5.81935	1.15161e-06	Intragenic_antisense	GBAA_RS02225	GBAA_0400	-
NC_007530.2	419173	+	419173	419173	0.64703	3.11438	0.0494166	Intergenic_sense	GBAA_RS02230	GBAA_0401	10
NC_007530.2	419691	+	419691	419691	5.23957	3.3349	3.27284e-10	Intragenic_sense	GBAA_RS02230	GBAA_0401	-
NC_007530.2	420700	+	420697	420700	7.51889	3.59298	1.61531e-16	Intergenic_sense	GBAA_RS02240	GBAA_0403	42
NC_007530.2	421554	-	421551	421554	0.865714	4.12307	0.00751763	Intragenic_antisense	GBAA_RS02240	GBAA_0403	-
NC_007530.2	422134	+	422134	422134	3.34136	4.02227	1.73306e-07	Intragenic_sense	GBAA_RS02240	GBAA_0403	-
NC_007530.2	425627	+	425627	425627	1.2162	4.53473	0.00235109	Intragenic_antisense	GBAA_RS02250	GBAA_0405	-
NC_007530.2	426269	-	426269	426269	5.37436	3.37091	1.76225e-10	Intergenic_sense	GBAA_RS02250	GBAA_0405	93
NC_007530.2	426293	+	426293	426293	2.1946	5.79366	2.5754e-06	Intergenic_antisense	GBAA_RS02255	GBAA_0406	-
NC_007530.2	426618	-	426618	426618	6.14113	4.17534	1.26769e-16	Intergenic_sense	GBAA_RS02255	GBAA_0406	26
NC_007530.2	426727	+	426727	426727	3.81013	4.19155	2.31108e-09	Intergenic_sense	GBAA_RS02260	GBAA_0407	40
NC_007530.2	427003	+	427003	427003	4.67738	4.83059	2.0448e-14	Intragenic_sense	GBAA_RS02260	GBAA_0407	-
NC_007530.2	428514	+	428514	428514	0.728546	6.30566	0.00223016	Intragenic_sense	GBAA_RS02270	GBAA_0409	-
NC_007530.2	428567	+	428567	428567	0.359986	6.12244	0.00675547	Intragenic_sense	GBAA_RS02270	GBAA_0409	-
NC_007530.2	429619	+	429619	429619	1.70381	3.66001	0.00132249	Intragenic_antisense	GBAA_RS02275	GBAA_0410	-
NC_007530.2	429915	-	429915	429915	0.290468	6.15834	0.00891839	Intragenic_sense	GBAA_RS02275	GBAA_0410	-
NC_007530.2	430922	-	430922	430922	2.55273	4.3067	9.37736e-06	Intergenic_sense	GBAA_RS02275	GBAA_0410	137
NC_007530.2	431024	+	431024	431024	1.58618	4.97346	0.000353407	Intergenic_sense	GBAA_RS02280	GBAA_0411	32
NC_007530.2	431724	-	431724	431725	1.99	4.82397	2.73575e-05	Intragenic_antisense	GBAA_RS02280	GBAA_0411	-
NC_007530.2	432035	+	432035	432035	2.22129	3.83091	0.000196007	Intergenic_sense	GBAA_RS02285	GBAA_0412	94
NC_007530.2	432572	+	432572	432572	0.760482	4.20791	0.00772379	Intragenic_sense	GBAA_RS02285	GBAA_0412	-
NC_007530.2	432713	+	432713	432713	4.22864	3.40698	1.90966e-08	Intragenic_sense	GBAA_RS02285	GBAA_0412	-
NC_007530.2	433016	+	433006	433025	3.52817	3.96895	3.91828e-08	Intergenic_antisense	GBAA_RS02295	GBAA_0414	-
NC_007530.2	434056	+	434056	434056	1.05326	6.73775	0.00034625	Intragenic_antisense	GBAA_RS02295	GBAA_0414	-
NC_007530.2	435094	+	435094	435094	0.853044	6.76141	0.000655231	Intragenic_antisense	GBAA_RS02295	GBAA_0414	-
NC_007530.2	436535	-	436533	436537	3.59965	4.74254	1.64476e-09	Intergenic_sense	GBAA_RS02295	GBAA_0414	155
NC_007530.2	436781	+	436781	436783	6.81852	3.40067	3.80679e-14	Intergenic_sense	GBAA_RS02300	GBAA_0415	74
NC_007530.2	437724	-	437724	437724	0.595259	3.77727	0.035657	Intragenic_sense	GBAA_RS02305	GBAA_0416	-
NC_007530.2	437739	+	437739	437739	1.78901	4.89948	0.000273067	Intragenic_antisense	GBAA_RS02305	GBAA_0416	-
NC_007530.2	437769	+	437769	437769	2.56616	4.65068	2.46319e-06	Intragenic_antisense	GBAA_RS02305	GBAA_0416	-
NC_007530.2	437901	-	437901	437901	2.39758	3.18241	0.000587808	Intergenic_sense	GBAA_RS02305	GBAA_0416	19
NC_007530.2	438034	+	438034	438034	1.58646	4.80424	0.000314023	Intragenic_antisense	GBAA_RS02310	GBAA_0417	-
NC_007530.2	438183	-	438183	438183	2.8694	6.15767	6.69721e-08	Intergenic_sense	GBAA_RS02310	GBAA_0417	48
NC_007530.2	442020	-	442020	442022	2.77092	3.92548	8.396e-06	Intergenic_sense	GBAA_RS02330	GBAA_0421	39
NC_007530.2	442130	-	442130	442130	2.48437	8.38904	2.60011e-08	Intergenic_sense	GBAA_RS02330	GBAA_0421	149
NC_007530.2	442168	+	442167	442168	6.7176	4.05132	2.96807e-18	Intergenic_sense	GBAA_RS02335	GBAA_0422	27
NC_007530.2	442466	+	442466	442466	3.57459	2.70793	4.32845e-05	Intergenic_sense	GBAA_RS02340	GBAA_0423	61
NC_007530.2	442837	+	442837	442837	1.10472	2.58812	0.0480365	Intragenic_sense	GBAA_RS02340	GBAA_0423	-
NC_007530.2	444198	-	444198	444198	0.231851	5.94973	0.0117443	Intergenic_antisense	GBAA_RS02340	GBAA_0423	-
NC_007530.2	444979	+	444979	444979	2.53356	3.08266	0.0006145	Intragenic_sense	GBAA_RS02345	GBAA_0424	-
NC_007530.2	445052	+	445052	445054	4.17199	4.15236	2.10056e-10	Intergenic_sense	GBAA_RS02350	-	21
NC_007530.2	446603	-	446603	446603	0.869186	6.58618	0.000806292	Intragenic_antisense	GBAA_RS02360	GBAA_0426	-
NC_007530.2	447455	+	447455	447455	2.3627	3.87705	0.000101225	Intragenic_antisense	GBAA_RS02365	GBAA_0427	-
NC_007530.2	448526	-	448525	448526	8.26509	4.33428	3.61721e-23	Intergenic_sense	GBAA_RS02365	GBAA_0427	15
NC_007530.2	448607	+	448607	448607	0.125915	5.51548	0.0298346	Intergenic_antisense	GBAA_RS02370	GBAA_0428	-
NC_007530.2	448618	+	448616	448620	14.5276	4.24139	6.39442e-28	Intergenic_antisense	GBAA_RS02370	GBAA_0428	-
NC_007530.2	448934	-	448934	448934	0.523979	6.48801	0.00306819	Intergenic_sense	GBAA_RS02365	GBAA_0427	423
NC_007530.2	448981	-	448981	448983	9.23302	4.04204	1.4277e-21	Intergenic_sense	GBAA_RS02365	GBAA_0427	470
NC_007530.2	449088	+	449086	449088	7.46347	4.16766	8.33696e-20	Intergenic_antisense	GBAA_RS02370	GBAA_0428	-
NC_007530.2	449224	+	449223	449224	2.30034	5.80973	1.43842e-06	Intergenic_antisense	GBAA_RS02370	GBAA_0428	-
NC_007530.2	449537	-	449533	449537	4.7714	4.0069	4.11434e-12	Intragenic_sense	GBAA_RS02370	GBAA_0428	-
NC_007530.2	449556	-	449556	449556	-0.102454	5.60068	0.0413629	Intragenic_sense	GBAA_RS02370	GBAA_0428	-
NC_007530.2	449571	-	449569	449572	11.3098	3.89058	5.21968e-22	Intergenic_sense	GBAA_RS02370	GBAA_0428	0
NC_007530.2	449861	+	449859	449862	7.26862	4.59783	6.44257e-23	Intergenic_sense	GBAA_RS02375	GBAA_0429	245
NC_007530.2	449877	+	449877	449877	1.03994	4.50042	0.00223633	Intergenic_sense	GBAA_RS02375	GBAA_0429	229
NC_007530.2	449993	-	449992	449993	11.7598	1.67994	2.59091e-05	Intergenic_sense	GBAA_RS02370	GBAA_0428	422
NC_007530.2	451280	+	451279	451280	11.18	4.34739	5.56757e-26	Intragenic_sense	GBAA_RS02375	GBAA_0429	-
NC_007530.2	452145	-	452145	452145	6.81143	4.10274	1.56918e-18	Intergenic_sense	GBAA_RS02385	GBAA_0432	29
NC_007530.2	453813	-	453813	453814	9.36389	3.81644	1.27577e-19	Intergenic_antisense	GBAA_RS02400	GBAA_0435	-
NC_007530.2	453836	-	453836	453836	0.776793	3.35353	0.023833	Intergenic_antisense	GBAA_RS02400	GBAA_0435	-
NC_007530.2	454562	-	454562	454562	3.62419	4.74035	1.31889e-09	Intragenic_antisense	GBAA_RS02415	GBAA_0438	-
NC_007530.2	462792	+	462792	462792	-0.0464344	5.66763	0.0351776	Intragenic_sense	GBAA_RS02520	-	-
NC_007530.2	463099	+	463099	463099	0.637245	3.7472	0.0279543	Intergenic_sense	GBAA_RS02525	GBAA_0461	335
NC_007530.2	463110	+	463110	463110	2.58254	3.91807	2.23141e-05	Intergenic_sense	GBAA_RS02525	GBAA_0461	324
NC_007530.2	463765	+	463765	463765	2.05177	4.3975	8.5853e-05	Intragenic_sense	GBAA_RS02530	GBAA_0462	-
NC_007530.2	464521	-	464521	464521	1.45099	7.05917	6.31137e-05	Intragenic_antisense	GBAA_RS02540	GBAA_0465	-
NC_007530.2	468692	+	468692	468692	0.260477	5.83855	0.0140292	Intragenic_sense	GBAA_RS02560	GBAA_0468	-
NC_007530.2	470819	+	470819	470819	1.573	3.05494	0.00598569	Intragenic_sense	GBAA_RS02590	GBAA_0474	-
NC_007530.2	471834	-	471834	471834	0.141801	5.77839	0.0180384	Intergenic_antisense	GBAA_RS02595	GBAA_0475	-
NC_007530.2	475742	+	475742	475742	0.702862	3.73683	0.0262234	Intragenic_sense	GBAA_RS02600	GBAA_0477	-
NC_007530.2	476370	+	476370	476370	1.67305	4.03247	0.000807814	Intragenic_sense	GBAA_RS02605	GBAA_0478	-
NC_007530.2	476690	+	476689	476690	2.68874	4.91105	5.1466e-07	Intragenic_sense	GBAA_RS02610	GBAA_0479	-
NC_007530.2	476696	+	476696	476696	3.23099	4.241	1.07986e-07	Intragenic_sense	GBAA_RS02610	GBAA_0479	-
NC_007530.2	479866	-	479866	479866	3.51733	6.08064	2.70988e-11	Intragenic_antisense	GBAA_RS02610	GBAA_0479	-
NC_007530.2	480249	+	480247	480249	3.07935	3.88251	1.31156e-06	Intergenic_sense	GBAA_RS02620	GBAA_0481	256
NC_007530.2	482112	-	482112	482112	0.94842	3.47754	0.0129205	Intragenic_antisense	GBAA_RS02620	GBAA_0481	-
NC_007530.2	484391	-	484391	484391	6.61543	4.16889	2.94782e-18	Intergenic_sense	GBAA_RS02640	GBAA_0486	19
NC_007530.2	484640	+	484638	484640	2.60137	4.68537	3.27884e-06	Intergenic_sense	GBAA_RS02645	GBAA_0487	112
NC_007530.2	484656	+	484652	484656	5.50271	3.90508	6.42285e-14	Intergenic_sense	GBAA_RS02645	GBAA_0487	96
NC_007530.2	485770	-	485770	485772	8.86078	4.28508	1.86483e-23	Intergenic_sense	GBAA_RS02650	GBAA_0488	27
NC_007530.2	486388	+	486388	486388	0.950174	6.67619	0.000533155	Intragenic_antisense	GBAA_RS02655	GBAA_0489	-
NC_007530.2	487273	-	487271	487274	2.12938	5.74547	5.56777e-06	Intergenic_sense	GBAA_RS02655	GBAA_0489	43
NC_007530.2	487982	+	487982	487982	2.46402	4.57619	4.69883e-06	Intragenic_sense	GBAA_RS02665	GBAA_0492	-
NC_007530.2	488486	+	488486	488486	1.44442	5.07729	0.000264989	Intragenic_sense	GBAA_RS02665	GBAA_0492	-
NC_007530.2	489346	+	489346	489346	6.11097	4.58951	2.21981e-19	Intergenic_sense	GBAA_RS02670	GBAA_0493	34
NC_007530.2	489365	+	489364	489365	3.01377	4.13208	7.36288e-07	Intergenic_sense	GBAA_RS02670	GBAA_0493	15
NC_007530.2	490876	+	490876	490876	0.459831	6.21528	0.0050093	Intragenic_antisense	GBAA_RS02675	GBAA_0494	-
NC_007530.2	492831	+	492831	492831	1.95818	4.38993	9.95492e-05	Intergenic_antisense	GBAA_RS02700	GBAA_0499	-
NC_007530.2	493944	-	493944	493944	1.6961	3.80285	0.00097193	Intergenic_sense	GBAA_RS02700	GBAA_0499	53
NC_007530.2	493992	-	493992	493992	1.53362	3.81943	0.00286114	Intragenic_antisense	GBAA_RS29500	GBAA_0500	-
NC_007530.2	494144	+	494144	494144	2.38252	4.92709	3.35891e-06	Intergenic_sense	GBAA_RS02705	GBAA_0501	72
NC_007530.2	494523	+	494523	494523	-0.118987	5.67937	0.0421565	Intragenic_sense	GBAA_RS02705	GBAA_0501	-
NC_007530.2	494839	+	494839	494839	2.43433	4.52149	9.46777e-06	Intragenic_sense	GBAA_RS02705	GBAA_0501	-
NC_007530.2	495877	+	495877	495877	3.31227	3.99827	2.20617e-07	Intergenic_sense	GBAA_RS02710	GBAA_0502	87
NC_007530.2	497312	+	497310	497312	1.25397	4.28182	0.01424	Intergenic_sense	GBAA_RS02715	GBAA_0503	44
NC_007530.2	497728	-	497728	497730	2.78049	8.44327	4.56358e-09	Intragenic_antisense	GBAA_RS02715	GBAA_0503	-
NC_007530.2	499779	+	499779	499779	0.0864244	5.32045	0.0464497	Intragenic_sense	GBAA_RS02735	GBAA_0506	-
NC_007530.2	502927	+	502927	502927	0.938177	4.35329	0.00403314	Intragenic_sense	GBAA_RS02745	GBAA_0508	-
NC_007530.2	503143	+	503143	503143	0.649231	3.30733	0.03371	Intragenic_sense	GBAA_RS02745	GBAA_0508	-
NC_007530.2	503305	-	503305	503305	-0.0768814	5.45755	0.0453827	Intergenic_antisense	GBAA_RS02745	GBAA_0508	-
NC_007530.2	503340	-	503340	503340	0.299726	6.10587	0.00959849	Intergenic_antisense	GBAA_RS02745	GBAA_0508	-
NC_007530.2	503348	-	503347	503360	2.41453	3.9169	3.61357e-05	Intergenic_antisense	GBAA_RS02745	GBAA_0508	-
NC_007530.2	503385	-	503385	503387	10.9209	4.56862	5.12275e-28	Intergenic_antisense	GBAA_RS02745	GBAA_0508	-
NC_007530.2	503532	+	503532	503532	0.0473224	5.53922	0.0321937	Intergenic_sense	GBAA_RS02755	GBAA_0509	69
NC_007530.2	503543	+	503541	503545	11.4721	3.84122	1.19232e-21	Intergenic_sense	GBAA_RS02755	GBAA_0509	58
NC_007530.2	506091	+	506091	506092	0.553249	4.09821	0.0167056	Intragenic_sense	GBAA_RS02760	GBAA_0510	-
NC_007530.2	506731	+	506731	506731	0.515809	3.6545	0.0408722	Intergenic_sense	GBAA_RS02765	GBAA_0511	333
NC_007530.2	506816	+	506816	506816	1.36246	3.28963	0.00646743	Intergenic_sense	GBAA_RS02765	GBAA_0511	248
NC_007530.2	506893	+	506891	506895	3.41877	4.37737	5.48807e-08	Intergenic_sense	GBAA_RS02765	GBAA_0511	171
NC_007530.2	507395	-	507395	507395	1.77291	4.4919	0.000201263	Intragenic_antisense	GBAA_RS02765	GBAA_0511	-
NC_007530.2	508347	-	508347	508347	2.07638	5.56086	9.21921e-06	Intergenic_antisense	GBAA_RS02765	GBAA_0511	-
NC_007530.2	509341	+	509341	509341	0.418591	6.13422	0.00557786	Intragenic_antisense	GBAA_RS02775	GBAA_0513	-
NC_007530.2	509588	-	509588	509590	8.31298	4.23047	4.34816e-22	Intergenic_sense	GBAA_RS02775	GBAA_0513	206
NC_007530.2	509926	-	509926	509926	1.89393	4.08777	0.000196448	Intragenic_sense	GBAA_RS02780	GBAA_0514	-
NC_007530.2	510692	+	510692	510692	2.26177	3.94585	7.14678e-05	Intragenic_antisense	GBAA_RS02780	GBAA_0514	-
NC_007530.2	510790	+	510790	510790	1.1633	2.87278	0.0253134	Intergenic_antisense	GBAA_RS02785	GBAA_0515	-
NC_007530.2	511177	+	511177	511177	2.21287	4.58093	2.64659e-05	Intragenic_antisense	GBAA_RS02785	GBAA_0515	-
NC_007530.2	511871	+	511868	511872	8.73941	4.19164	1.07777e-22	Intergenic_sense	GBAA_RS02790	GBAA_0516	11
NC_007530.2	512068	+	512068	512068	0.393316	6.01832	0.00743061	Intragenic_sense	GBAA_RS02790	GBAA_0516	-
NC_007530.2	512328	-	512328	512328	4.4485	4.50301	3.09213e-12	Intragenic_antisense	GBAA_RS02790	GBAA_0516	-
NC_007530.2	512557	+	512557	512557	2.81493	2.9764	0.000270124	Intragenic_sense	GBAA_RS02790	GBAA_0516	-
NC_007530.2	512927	+	512927	512928	1.47018	5.01926	0.000240514	Intragenic_sense	GBAA_RS02795	GBAA_0517	-
NC_007530.2	513129	+	513129	513129	0.735774	4.09636	0.0112152	Intragenic_antisense	GBAA_RS02800	GBAA_0518	-
NC_007530.2	514147	-	514147	514147	2.03292	4.20712	0.000110557	Intragenic_sense	GBAA_RS02815	GBAA_0521	-
NC_007530.2	514854	-	514853	514857	4.18303	5.02198	1.35843e-12	Intergenic_sense	GBAA_RS02815	GBAA_0521	21
NC_007530.2	514906	-	514906	514906	0.418591	6.13422	0.00557786	Intergenic_sense	GBAA_RS02815	GBAA_0521	73
NC_007530.2	514955	+	514955	514955	0.519241	6.37192	0.00327248	Intergenic_sense	GBAA_RS02820	GBAA_0522	28
NC_007530.2	515437	-	515437	515437	0.845232	4.04264	0.0109468	Intragenic_antisense	GBAA_RS02820	GBAA_0522	-
NC_007530.2	516450	+	516448	516450	4.1134	4.24978	1.80907e-10	Intergenic_sense	GBAA_RS02830	GBAA_0524	15
NC_007530.2	517380	+	517376	517382	3.80525	3.72871	4.12601e-08	Intergenic_sense	GBAA_RS02840	GBAA_0527	54
NC_007530.2	517690	+	517690	517690	1.07546	3.85403	0.0115647	Intragenic_sense	GBAA_RS02840	GBAA_0527	-
NC_007530.2	520924	-	520921	520924	2.76734	3.41568	0.000105009	Intergenic_sense	GBAA_RS02850	GBAA_0529	43
NC_007530.2	521076	-	521076	521076	1.68819	5.58296	7.67863e-05	Intergenic_sense	GBAA_RS02850	GBAA_0529	195
NC_007530.2	525686	-	525686	525692	8.92438	4.38128	2.93201e-24	Intergenic_sense	GBAA_RS02855	GBAA_0530	108
NC_007530.2	525708	+	525708	525708	0.0029608	5.40235	0.0426818	Intergenic_antisense	GBAA_RS02860	GBAA_0531	-
NC_007530.2	527102	-	527102	527104	8.14844	3.9572	4.51243e-20	Intergenic_sense	GBAA_RS02860	GBAA_0531	26
NC_007530.2	527178	+	527178	527178	2.87271	4.4375	1.09458e-06	Intergenic_sense	GBAA_RS02865	GBAA_0532	26
NC_007530.2	528435	+	528435	528435	0.465558	3.75036	0.0336874	Intragenic_sense	GBAA_RS02870	GBAA_0533	-
NC_007530.2	528677	+	528677	528677	0.0862187	5.72451	0.0219497	Intragenic_sense	GBAA_RS02870	GBAA_0533	-
NC_007530.2	529858	+	529858	529858	0.463266	3.66207	0.043117	Intergenic_sense	GBAA_RS02880	GBAA_0535	6
NC_007530.2	530130	+	530130	530130	2.01085	3.73787	0.000468863	Intragenic_sense	GBAA_RS02880	GBAA_0535	-
NC_007530.2	530291	+	530283	530293	6.47999	4.20943	1.50117e-18	Intergenic_sense	GBAA_RS02885	GBAA_0536	22
NC_007530.2	530985	+	530985	530985	1.96762	7.89625	1.2638e-06	Intergenic_sense	GBAA_RS02890	GBAA_0537	75
NC_007530.2	531021	+	531020	531022	8.56097	4.19266	2.98785e-22	Intergenic_sense	GBAA_RS02890	GBAA_0537	39
NC_007530.2	531047	+	531045	531049	3.75817	5.37753	3.56115e-11	Intergenic_sense	GBAA_RS02890	GBAA_0537	13
NC_007530.2	531494	+	531494	531494	0.433045	6.23596	0.00544254	Intergenic_antisense	GBAA_RS02895	GBAA_0538	-
NC_007530.2	532066	-	532064	532068	9.20576	4.7066	3.65013e-27	Intergenic_sense	GBAA_RS02895	GBAA_0538	17
NC_007530.2	532129	+	532129	532129	1.74019	4.46763	0.000259994	Intergenic_sense	GBAA_RS02900	Ba16SI	306
NC_007530.2	537131	+	537131	537131	3.41053	4.08294	4.80585e-07	Intergenic_sense	GBAA_RS02910	Ba5SI	17
NC_007530.2	537147	+	537147	537147	5.40419	3.29119	2.51396e-10	Intergenic_sense	GBAA_RS02910	Ba5SI	1
NC_007530.2	538639	-	538639	538639	2.10816	4.68969	2.26335e-05	Intragenic_antisense	GBAA_RS02985	tRNA-Leu-2	-
NC_007530.2	539205	-	539205	539205	4.52109	3.22954	1.94665e-08	Intergenic_sense	GBAA_RS02990	GBAA_0540	37
NC_007530.2	539368	+	539368	539368	3.73089	4.16548	7.42028e-09	Intergenic_sense	GBAA_RS02995	GBAA_0541	153
NC_007530.2	539489	+	539489	539489	8.69001	3.67602	2.07722e-18	Intergenic_sense	GBAA_RS02995	GBAA_0541	32
NC_007530.2	540012	+	540012	540012	0.16058	5.9395	0.0164084	Intragenic_sense	GBAA_RS02995	GBAA_0541	-
NC_007530.2	540350	+	540350	540351	2.86195	3.80938	5.00974e-06	Intergenic_sense	GBAA_RS03000	GBAA_0542	41
NC_007530.2	541167	+	541167	541167	0.0548663	5.50487	0.0329544	Intergenic_sense	GBAA_RS03005	GBAA_0543	172
NC_007530.2	541303	+	541303	541303	3.86116	4.80275	1.19594e-10	Intergenic_sense	GBAA_RS03005	GBAA_0543	36
NC_007530.2	542258	+	542256	542258	6.1259	4.07729	2.51177e-15	Intergenic_sense	GBAA_RS03010	GBAA_0544	45
NC_007530.2	543262	+	543262	543262	0.9727	3.04665	0.0307688	Intergenic_sense	GBAA_RS03020	GBAA_0545	81
NC_007530.2	543960	+	543960	543960	0.95459	3.23843	0.0175491	Intragenic_sense	GBAA_RS03020	GBAA_0545	-
NC_007530.2	544688	+	544688	544688	1.82924	3.69633	0.000758265	Intragenic_sense	GBAA_RS03025	GBAA_0546	-
NC_007530.2	544929	-	544929	544929	0.305808	5.88317	0.0109871	Intragenic_antisense	GBAA_RS03025	GBAA_0546	-
NC_007530.2	545447	+	545447	545450	6.81627	3.89505	3.13565e-17	Intergenic_sense	GBAA_RS03030	GBAA_0547	29
NC_007530.2	546053	+	546053	546057	3.9748	4.79187	4.35704e-10	Intergenic_sense	GBAA_RS03035	GBAA_0548	39
NC_007530.2	547743	-	547743	547745	3.13373	3.62358	7.07029e-06	Intragenic_antisense	GBAA_RS03035	GBAA_0548	-
NC_007530.2	547801	-	547801	547801	5.88469	6.08588	3.29964e-25	Intragenic_antisense	GBAA_RS03035	GBAA_0548	-
NC_007530.2	548403	-	548403	548403	3.47636	3.90841	1.5234e-06	Intergenic_antisense	GBAA_RS03035	GBAA_0548	-
NC_007530.2	553061	+	553061	553061	0.867737	4.05869	0.0098638	Intragenic_sense	GBAA_RS03060	GBAA_0552	-
NC_007530.2	554628	+	554628	554628	2.58131	3.08991	0.000534811	Intragenic_sense	GBAA_RS03060	GBAA_0552	-
NC_007530.2	555452	-	555451	555455	2.58671	6.04874	1.22948e-07	Intergenic_antisense	GBAA_RS03060	GBAA_0552	-
NC_007530.2	555583	+	555583	555584	2.64514	4.24588	4.54574e-06	Intergenic_sense	GBAA_RS03065	GBAA_0553	15
NC_007530.2	558152	-	558152	558155	8.79436	4.00816	5.0824e-21	Intergenic_sense	GBAA_RS03070	GBAA_0554	34
NC_007530.2	561344	+	561340	561351	8.57303	4.40279	1.10385e-23	Intergenic_sense	GBAA_RS03080	GBAA_0556	187
NC_007530.2	563786	+	563786	563786	0.42104	5.90459	0.010367	Intergenic_sense	GBAA_RS03090	GBAA_0558	123
NC_007530.2	565972	-	565972	565972	2.89615	4.77771	1.48917e-07	Intergenic_antisense	GBAA_RS03090	GBAA_0558	-
NC_007530.2	565985	+	565982	565985	4.55262	4.43105	1.43099e-12	Intergenic_sense	GBAA_RS03095	GBAA_0559	58
NC_007530.2	565994	+	565994	565994	1.71292	3.42531	0.00170534	Intergenic_sense	GBAA_RS03095	GBAA_0559	49
NC_007530.2	568679	+	568679	568679	-0.00969116	5.53095	0.0361752	Intragenic_antisense	GBAA_RS03105	GBAA_0561	-
NC_007530.2	568927	-	568927	568927	3.18527	4.53076	7.30183e-08	Intragenic_sense	GBAA_RS03105	GBAA_0561	-
NC_007530.2	569902	+	569902	569903	5.53789	3.6756	2.21059e-11	Intragenic_antisense	GBAA_RS31490	-	-
NC_007530.2	570112	+	570110	570112	0.968446	4.24364	0.00699969	Intragenic_sense	GBAA_RS03110	GBAA_0562	-
NC_007530.2	570297	+	570297	570297	1.94576	2.8662	0.0112227	Intergenic_sense	GBAA_RS03115	GBAA_0563	30
NC_007530.2	570633	-	570633	570633	1.11498	6.76192	0.000279991	Intragenic_antisense	GBAA_RS03115	GBAA_0563	-
NC_007530.2	570933	+	570930	570933	4.28217	4.61102	6.79105e-12	Intergenic_sense	GBAA_RS03120	GBAA_0564	187
NC_007530.2	572383	+	572382	572385	2.56934	3.16083	0.000440488	Intergenic_sense	GBAA_RS03125	GBAA_0565	165
NC_007530.2	577593	-	577593	577593	1.27254	3.2286	0.00913958	Intergenic_antisense	GBAA_RS03145	GBAA_0569	-
NC_007530.2	577744	+	577742	577745	4.14632	4.04831	5.33815e-10	Intergenic_sense	GBAA_RS03150	GBAA_0570	28
NC_007530.2	578102	+	578102	578104	2.71808	3.93088	8.33729e-06	Intragenic_sense	GBAA_RS03150	GBAA_0570	-
NC_007530.2	578399	+	578399	578399	2.72457	4.6636	1.10111e-06	Intragenic_sense	GBAA_RS03150	GBAA_0570	-
NC_007530.2	578553	-	578550	578554	2.81238	4.88478	4.21774e-07	Intergenic_antisense	GBAA_RS03150	GBAA_0570	-
NC_007530.2	578589	+	578589	578589	2.35221	3.99285	4.24879e-05	Intergenic_sense	GBAA_RS03155	GBAA_0571	37
NC_007530.2	580481	+	580481	580481	0.15035	5.72982	0.0189202	Intragenic_sense	GBAA_RS03160	GBAA_0572	-
NC_007530.2	581165	+	581165	581165	1.19276	4.4304	0.00192391	Intragenic_sense	GBAA_RS03165	GBAA_0573	-
NC_007530.2	588016	-	588016	588016	0.850291	4.04803	0.0117901	Intragenic_antisense	GBAA_RS03190	GBAA_0578	-
NC_007530.2	588822	+	588822	588822	0.937334	3.35099	0.0185442	Intragenic_sense	GBAA_RS03195	GBAA_0579	-
NC_007530.2	589878	-	589878	589878	1.58605	3.99688	0.000934507	Intergenic_antisense	GBAA_RS03195	GBAA_0579	-
NC_007530.2	589885	-	589885	589885	3.92371	3.61416	3.20986e-08	Intergenic_antisense	GBAA_RS03195	GBAA_0579	-
NC_007530.2	591604	+	591604	591606	3.64543	3.37131	8.00922e-07	Intergenic_sense	GBAA_RS03210	GBAA_0582	62
NC_007530.2	593634	-	593634	593634	0.817081	3.65517	0.0141284	Intergenic_sense	GBAA_RS03215	GBAA_0583	22
NC_007530.2	593643	-	593643	593643	8.53665	3.81607	2.63629e-19	Intergenic_sense	GBAA_RS03215	GBAA_0583	31
NC_007530.2	594054	-	594054	594054	1.95615	3.27628	0.00161454	Intragenic_sense	GBAA_RS03220	GBAA_0584	-
NC_007530.2	595907	-	595907	595907	2.55329	5.0891	3.03093e-06	Intragenic_sense	GBAA_RS03225	GBAA_0585	-
NC_007530.2	595988	-	595988	595991	2.43068	3.68364	6.93362e-05	Intergenic_sense	GBAA_RS03225	GBAA_0585	29
NC_007530.2	596120	+	596120	596120	2.38724	2.39514	0.00698792	Intergenic_antisense	GBAA_RS03235	GBAA_0587	-
NC_007530.2	596365	-	596365	596365	3.89526	4.35614	7.70726e-10	Intergenic_sense	GBAA_RS03225	GBAA_0585	406
NC_007530.2	596642	-	596642	596642	1.46276	3.83249	0.00277375	Intergenic_sense	GBAA_RS03225	GBAA_0585	683
NC_007530.2	596662	+	596662	596663	1.6967	3.5868	0.00116269	Intergenic_antisense	GBAA_RS03235	GBAA_0587	-
NC_007530.2	598445	+	598445	598445	0.64703	3.11438	0.0494166	Intergenic_sense	GBAA_RS03245	GBAA_0589	193
NC_007530.2	598465	+	598465	598465	5.26726	3.99357	7.68757e-14	Intergenic_sense	GBAA_RS03245	GBAA_0589	173
NC_007530.2	598926	-	598926	598926	0.230661	5.96605	0.0117698	Intragenic_antisense	GBAA_RS03245	GBAA_0589	-
NC_007530.2	602163	+	602163	602163	1.61605	3.71764	0.00138923	Intergenic_sense	GBAA_RS03255	GBAA_0591	63
NC_007530.2	604256	+	604256	604256	2.05798	3.37379	0.000899583	Intergenic_sense	GBAA_RS03260	GBAA_0592	209
NC_007530.2	604389	+	604389	604394	1.49289	3.2215	0.00478769	Intergenic_sense	GBAA_RS03260	GBAA_0592	76
NC_007530.2	604832	+	604832	604832	0.675643	4.03501	0.01483	Intragenic_sense	GBAA_RS03260	GBAA_0592	-
NC_007530.2	605026	+	605025	605026	6.32739	4.40578	2.81302e-18	Intragenic_sense	GBAA_RS03260	GBAA_0592	-
NC_007530.2	607333	+	607331	607333	6.21332	4.10468	1.80975e-17	Intergenic_sense	GBAA_RS03270	GBAA_0594	51
NC_007530.2	611842	-	611841	611843	4.0228	5.3705	3.34993e-12	Intergenic_sense	GBAA_RS03280	GBAA_0596	23
NC_007530.2	611990	+	611990	611990	8.95646	4.63774	2.76894e-26	Intergenic_sense	GBAA_RS03285	GBAA_0597	30
NC_007530.2	612476	-	612476	612476	1.77732	5.34598	3.75497e-05	Intragenic_antisense	GBAA_RS03285	GBAA_0597	-
NC_007530.2	612483	+	612483	612483	0.899775	3.52158	0.0128599	Intragenic_sense	GBAA_RS03285	GBAA_0597	-
NC_007530.2	613181	+	613180	613181	0.873406	4.16654	0.0063966	Intragenic_sense	GBAA_RS03285	GBAA_0597	-
NC_007530.2	613277	+	613277	613277	0.616372	3.89165	0.0200515	Intragenic_sense	GBAA_RS03285	GBAA_0597	-
NC_007530.2	613552	+	613552	613552	0.824602	3.93046	0.0150591	Intergenic_sense	GBAA_RS03290	GBAA_0599	37
NC_007530.2	615831	-	615831	615831	0.840384	6.50045	0.000977626	Intragenic_sense	GBAA_RS03295	GBAA_0600	-
NC_007530.2	615925	-	615921	615927	5.14278	4.36589	1.94311e-14	Intergenic_sense	GBAA_RS03295	GBAA_0600	25
NC_007530.2	616267	+	616262	616268	6.80877	4.11941	1.1447e-17	Intergenic_sense	GBAA_RS03300	GBAA_0602	12
NC_007530.2	616411	+	616411	616411	2.72939	3.03892	0.000214023	Intragenic_sense	GBAA_RS03300	GBAA_0602	-
NC_007530.2	616426	+	616426	616426	1.81875	4.58608	9.98506e-05	Intragenic_sense	GBAA_RS03300	GBAA_0602	-
NC_007530.2	616959	+	616959	616959	1.09461	3.71334	0.0060686	Intragenic_sense	GBAA_RS03305	GBAA_0603	-
NC_007530.2	618473	-	618473	618473	4.56672	3.71107	1.47731e-10	Intergenic_sense	GBAA_RS03310	GBAA_0604	77
NC_007530.2	618541	+	618541	618541	1.37724	6.95496	9.7343e-05	Intergenic_antisense	GBAA_RS03315	GBAA_0605	-
NC_007530.2	619562	+	619560	619562	3.30674	4.66596	1.84429e-08	Intragenic_antisense	GBAA_RS03315	GBAA_0605	-
NC_007530.2	619703	-	619703	619703	3.61008	6.28554	3.08151e-11	Intergenic_sense	GBAA_RS03315	GBAA_0605	59
NC_007530.2	619853	-	619853	619853	1.28231	3.21722	0.0150805	Intergenic_sense	GBAA_RS03315	GBAA_0605	209
NC_007530.2	620779	+	620779	620779	1.19531	3.11295	0.0168674	Intragenic_antisense	GBAA_RS03320	GBAA_0606	-
NC_007530.2	622635	+	622635	622635	0.897939	4.46812	0.00371556	Intragenic_sense	GBAA_RS03330	GBAA_0608	-
NC_007530.2	623893	+	623893	623893	1.78513	3.44124	0.00130691	Intragenic_sense	GBAA_RS03335	GBAA_0609	-
NC_007530.2	624825	+	624825	624825	0.187027	5.87529	0.014426	Intragenic_antisense	GBAA_RS03340	GBAA_0610	-
NC_007530.2	626006	-	626004	626006	11.6174	3.754	4.07988e-21	Intergenic_sense	GBAA_RS03340	GBAA_0610	73
NC_007530.2	626615	+	626614	626616	2.03333	3.29606	0.00139139	Intergenic_sense	GBAA_RS03345	GBAA_0612	155
NC_007530.2	626739	+	626739	626739	2.19836	4.47811	2.75097e-05	Intergenic_sense	GBAA_RS03345	GBAA_0612	31
NC_007530.2	627117	+	627117	627117	0.2857	5.60107	0.0204506	Intergenic_sense	GBAA_RS03350	GBAA_0613	55
NC_007530.2	627179	+	627179	627179	1.82969	4.38402	0.000144895	Intragenic_sense	GBAA_RS03350	GBAA_0613	-
NC_007530.2	627301	+	627301	627301	3.36585	3.53505	1.398e-06	Intragenic_sense	GBAA_RS03350	GBAA_0613	-
NC_007530.2	628074	+	628074	628074	0.947813	4.30855	0.00496832	Intragenic_antisense	GBAA_RS03355	GBAA_0614	-
NC_007530.2	628774	-	628774	628774	1.23006	2.92835	0.0207131	Intergenic_sense	GBAA_RS03355	GBAA_0614	24
NC_007530.2	628787	-	628785	628787	9.50371	4.00696	1.23206e-21	Intergenic_sense	GBAA_RS03355	GBAA_0614	37
NC_007530.2	628836	+	628836	628836	0.217234	5.65231	0.0203267	Intergenic_antisense	GBAA_RS03360	GBAA_0615	-
NC_007530.2	629023	-	629021	629023	5.87558	4.10157	3.59599e-15	Intergenic_sense	GBAA_RS03355	GBAA_0614	273
NC_007530.2	630135	-	630135	630135	3.9049	3.15899	4.04279e-06	Intergenic_sense	GBAA_RS03360	GBAA_0615	38
NC_007530.2	630239	+	630239	630239	2.50725	3.70448	6.4431e-05	Intergenic_sense	GBAA_RS03365	GBAA_0616	31
NC_007530.2	630479	-	630479	630479	1.57386	4.18522	0.000579637	Intragenic_antisense	GBAA_RS03365	GBAA_0616	-
NC_007530.2	630911	+	630911	630914	1.43804	3.84741	0.00199242	Intragenic_sense	GBAA_RS03365	GBAA_0616	-
NC_007530.2	631652	+	631652	631652	0.575577	3.81817	0.0248927	Intragenic_sense	GBAA_RS03370	GBAA_0617	-
NC_007530.2	633576	+	633576	633576	2.90984	3.43599	2.27039e-05	Intragenic_antisense	GBAA_RS03380	GBAA_0619	-
NC_007530.2	633947	-	633941	633952	5.18457	3.94663	4.67384e-13	Intergenic_sense	GBAA_RS03380	GBAA_0619	21
NC_007530.2	634018	+	634018	634018	7.01585	4.53163	1.23751e-21	Intergenic_sense	GBAA_RS03385	GBAA_0620	121
NC_007530.2	634080	+	634077	634081	9.22867	3.67801	6.99247e-19	Intergenic_sense	GBAA_RS03385	GBAA_0620	59
NC_007530.2	637075	-	637075	637075	1.81358	5.27521	3.55577e-05	Intragenic_sense	GBAA_RS03400	GBAA_0623	-
NC_007530.2	639669	-	639667	639670	5.31013	4.29779	4.86297e-14	Intergenic_sense	GBAA_RS03405	GBAA_0624	37
NC_007530.2	640023	-	640023	640023	0.0862187	5.72451	0.0219497	Intragenic_sense	GBAA_RS03410	GBAA_0625	-
NC_007530.2	641241	-	641241	641241	1.3175	4.65094	0.000832389	Intragenic_sense	GBAA_RS03410	GBAA_0625	-
NC_007530.2	641352	-	641352	641352	4.72994	4.30221	4.62389e-13	Intergenic_sense	GBAA_RS03410	GBAA_0625	63
NC_007530.2	642317	+	642317	642317	1.45579	4.04938	0.00138042	Intergenic_sense	GBAA_RS03425	GBAA_0628	120
NC_007530.2	642622	-	642621	642623	3.26876	5.99877	2.18519e-10	Intragenic_antisense	GBAA_RS03425	GBAA_0628	-
NC_007530.2	643575	+	643575	643575	1.53686	3.81413	0.00203261	Intragenic_sense	GBAA_RS03425	GBAA_0628	-
NC_007530.2	644660	-	644660	644660	-0.0300402	5.58698	0.035582	Intragenic_sense	GBAA_RS03430	GBAA_0629	-
NC_007530.2	645834	-	645833	645838	5.60224	4.31294	1.24496e-15	Intergenic_sense	GBAA_RS03430	GBAA_0629	266
NC_007530.2	645945	+	645945	645945	0.831133	3.15234	0.0328599	Intergenic_sense	GBAA_RS03435	GBAA_0630	75
NC_007530.2	645989	+	645989	645990	7.63992	4.35246	3.38876e-22	Intergenic_sense	GBAA_RS03435	GBAA_0630	31
NC_007530.2	646831	+	646831	646831	9.41027	4.47547	1.09226e-25	Intergenic_sense	GBAA_RS03440	GBAA_0631	37
NC_007530.2	646843	+	646843	646843	0.41773	5.80867	0.0110439	Intergenic_sense	GBAA_RS03440	GBAA_0631	25
NC_007530.2	648362	-	648359	648362	1.34572	4.5151	0.00165506	Intragenic_antisense	GBAA_RS03445	GBAA_0632	-
NC_007530.2	648369	-	648369	648371	2.62309	3.45516	9.33637e-05	Intragenic_antisense	GBAA_RS03445	GBAA_0632	-
NC_007530.2	652413	+	652413	652413	2.80267	4.99141	2.18664e-07	Intragenic_antisense	GBAA_RS03460	GBAA_0635	-
NC_007530.2	653628	+	653628	653628	0.0725792	5.47563	0.0396069	Intragenic_antisense	GBAA_RS03460	GBAA_0635	-
NC_007530.2	654539	+	654537	654543	7.23268	4.20745	2.9359e-20	Intergenic_sense	GBAA_RS03470	GBAA_0637	17
NC_007530.2	655218	-	655218	655218	1.66568	3.94136	0.000759193	Intragenic_antisense	GBAA_RS03470	GBAA_0637	-
NC_007530.2	655517	-	655517	655517	0.398169	6.19986	0.00547069	Intragenic_antisense	GBAA_RS03470	GBAA_0637	-
NC_007530.2	655618	+	655618	655618	2.02684	5.67013	6.3316e-06	Intergenic_sense	GBAA_RS03475	GBAA_0638	37
NC_007530.2	658894	-	658894	658894	0.190632	5.821	0.0155809	Intragenic_antisense	GBAA_RS03490	GBAA_0641	-
NC_007530.2	659023	-	659023	659023	0.423101	6.13922	0.00594407	Intragenic_antisense	GBAA_RS03490	GBAA_0641	-
NC_007530.2	660154	+	660153	660154	1.74074	2.26911	0.0371146	Intragenic_sense	GBAA_RS03495	GBAA_0642	-
NC_007530.2	660342	+	660342	660342	6.31692	4.64947	2.14077e-19	Intergenic_sense	GBAA_RS03500	GBAA_0643	50
NC_007530.2	661751	+	661751	661751	4.13436	5.09602	9.66594e-13	Intragenic_sense	GBAA_RS03500	GBAA_0643	-
NC_007530.2	662829	+	662829	662829	2.7708	4.77069	1.54762e-06	Intergenic_sense	GBAA_RS03515	GBAA_0646	15
NC_007530.2	665853	+	665853	665853	2.91918	2.99379	0.000131439	Intergenic_sense	GBAA_RS03530	GBAA_0649	41
NC_007530.2	665878	+	665871	665878	1.68542	7.25963	1.96518e-05	Intergenic_sense	GBAA_RS03530	GBAA_0649	16
NC_007530.2	666656	-	666656	666656	1.62518	7.31026	1.89536e-05	Intragenic_sense	GBAA_RS03535	GBAA_0650	-
NC_007530.2	667002	+	667002	667002	2.89416	4.51514	6.65489e-07	Intragenic_antisense	GBAA_RS03535	GBAA_0650	-
NC_007530.2	667937	+	667937	667937	0.24973	5.84458	0.0129714	Intragenic_antisense	GBAA_RS03540	GBAA_0651	-
NC_007530.2	668534	-	668534	668536	2.08126	2.84614	0.00469563	Intergenic_sense	GBAA_RS03540	GBAA_0651	25
NC_007530.2	669886	+	669886	669886	2.41779	3.96278	3.4752e-05	Intergenic_sense	GBAA_RS03550	GBAA_0653	206
NC_007530.2	670028	+	670028	670028	6.35261	5.26023	1.58213e-22	Intergenic_sense	GBAA_RS03550	GBAA_0653	64
NC_007530.2	671458	-	671458	671458	1.76314	4.81379	0.000288742	Intragenic_antisense	GBAA_RS03550	GBAA_0653	-
NC_007530.2	671583	+	671583	671583	5.49472	4.10078	5.60266e-15	Intergenic_sense	GBAA_RS03555	GBAA_0654	26
NC_007530.2	672219	+	672219	672219	2.56912	6.0538	1.28679e-07	Intergenic_sense	GBAA_RS03560	GBAA_0655	30
NC_007530.2	673121	+	673121	673121	1.91619	7.7482	1.83592e-06	Intragenic_antisense	GBAA_RS03565	GBAA_0656	-
NC_007530.2	673434	-	673434	673438	3.68634	5.01623	1.05112e-09	Intragenic_sense	GBAA_RS03565	GBAA_0656	-
NC_007530.2	678150	-	678150	678150	4.33851	3.7837	5.63936e-09	Intergenic_sense	GBAA_RS03585	GBAA_0660	46
NC_007530.2	678773	-	678773	678773	1.79537	5.22654	5.67876e-05	Intragenic_sense	GBAA_RS03590	GBAA_0661	-
NC_007530.2	679360	-	679360	679360	1.62541	7.42999	1.38018e-05	Intragenic_sense	GBAA_RS03590	GBAA_0661	-
NC_007530.2	679850	-	679850	679850	0.331381	3.92742	0.0404489	Intergenic_sense	GBAA_RS03590	GBAA_0661	112
NC_007530.2	679879	-	679879	679879	6.68084	4.5158	5.52349e-20	Intergenic_sense	GBAA_RS03590	GBAA_0661	141
NC_007530.2	679972	+	679972	679972	5.24724	4.8061	1.04288e-16	Intergenic_sense	GBAA_RS03595	GBAA_0662	39
NC_007530.2	682194	+	682194	682194	6.51003	3.32552	2.23929e-13	Intergenic_sense	GBAA_RS03610	GBAA_0664	12
NC_007530.2	682955	+	682955	682955	0.846769	6.42653	0.00138939	Intragenic_sense	GBAA_RS03610	GBAA_0664	-
NC_007530.2	686229	+	686227	686229	6.43611	4.27394	9.60046e-19	Intragenic_sense	GBAA_RS03630	GBAA_0668	-
NC_007530.2	687073	+	687071	687073	2.87724	4.67297	2.313e-07	Intragenic_sense	GBAA_RS03635	GBAA_0669	-
NC_007530.2	690237	+	690237	690237	0.182201	5.86618	0.0149372	Intragenic_sense	GBAA_RS03645	GBAA_0672	-
NC_007530.2	690645	-	690645	690645	0.205727	5.48222	0.0496443	Intragenic_antisense	GBAA_RS03645	GBAA_0672	-
NC_007530.2	691103	+	691103	691103	1.79507	4.58844	0.000113989	Intragenic_sense	GBAA_RS03645	GBAA_0672	-
NC_007530.2	691372	-	691372	691372	3.55413	4.11332	6.23335e-08	Intergenic_antisense	GBAA_RS03645	GBAA_0672	-
NC_007530.2	691514	+	691514	691514	3.88385	4.71304	9.43039e-10	Intergenic_sense	GBAA_RS03650	GBAA_0673	85
NC_007530.2	691535	+	691535	691535	0.658689	3.9912	0.0148293	Intergenic_sense	GBAA_RS03650	GBAA_0673	64
NC_007530.2	692895	-	692895	692895	0.742032	3.18749	0.0459417	Intragenic_sense	GBAA_RS03655	GBAA_0674	-
NC_007530.2	693167	-	693167	693167	1.36102	4.71629	0.000655705	Intergenic_sense	GBAA_RS03655	GBAA_0674	17
NC_007530.2	693278	+	693278	693278	0.0186265	5.73752	0.025755	Intergenic_sense	GBAA_RS03660	GBAA_0675	98
NC_007530.2	693330	+	693330	693330	4.13788	4.31715	4.3519e-10	Intergenic_sense	GBAA_RS03660	GBAA_0675	46
NC_007530.2	694513	+	694513	694513	3.22388	4.68786	3.30678e-08	Intergenic_sense	GBAA_RS03665	GBAA_0676	34
NC_007530.2	695071	+	695071	695071	2.4376	4.47598	9.56265e-06	Intergenic_sense	GBAA_RS03670	GBAA_0677	74
NC_007530.2	695249	+	695249	695249	0.674958	6.44683	0.00185066	Intragenic_sense	GBAA_RS03670	GBAA_0677	-
NC_007530.2	695436	-	695436	695436	3.8614	3.91059	1.14604e-08	Intragenic_antisense	GBAA_RS03670	GBAA_0677	-
NC_007530.2	695720	-	695720	695720	0.891373	6.73894	0.000611539	Intragenic_antisense	GBAA_RS03670	GBAA_0677	-
NC_007530.2	696925	+	696925	696925	2.51457	4.01121	1.97165e-05	Intragenic_sense	GBAA_RS03675	GBAA_0678	-
NC_007530.2	697153	+	697153	697153	0.419852	3.77236	0.0432438	Intergenic_sense	GBAA_RS03680	GBAA_0679	26
NC_007530.2	697995	+	697995	697995	0.748122	4.09539	0.0102114	Intragenic_sense	GBAA_RS03680	GBAA_0679	-
NC_007530.2	699893	+	699893	699893	0.993729	6.90619	0.000358463	Intragenic_antisense	GBAA_RS03690	GBAA_0681	-
NC_007530.2	700837	-	700837	700837	0.157005	5.99224	0.0143387	Intergenic_sense	GBAA_RS03690	GBAA_0681	26
NC_007530.2	700937	+	700937	700937	3.26926	4.03401	1.6492e-07	Intergenic_sense	GBAA_RS03695	GBAA_0682	47
NC_007530.2	702092	-	702092	702093	7.32336	3.59217	8.25355e-14	Intergenic_sense	GBAA_RS03700	GBAA_0683	35
NC_007530.2	703175	-	703175	703177	3.88546	4.07372	3.83538e-09	Intergenic_sense	GBAA_RS03705	GBAA_0684	41
NC_007530.2	703340	+	703337	703341	6.86686	4.36055	1.33469e-19	Intergenic_sense	GBAA_RS03710	GBAA_0685	15
NC_007530.2	703354	-	703354	703354	0.845061	6.5409	0.00105933	Intergenic_sense	GBAA_RS03705	GBAA_0684	220
NC_007530.2	704716	+	704716	704716	3.9495	5.04975	2.92584e-11	Intergenic_sense	GBAA_RS03715	GBAA_0686	14
NC_007530.2	705498	+	705498	705498	6.21664	3.43029	2.86258e-13	Intergenic_sense	GBAA_RS03725	GBAA_0688	33
NC_007530.2	707625	-	707625	707625	0.151016	5.99781	0.0154023	Intergenic_sense	GBAA_RS03730	GBAA_0689	48
NC_007530.2	709222	+	709222	709222	3.75916	5.23118	3.08445e-11	Intergenic_sense	GBAA_RS03740	GBAA_0691	45
NC_007530.2	709426	+	709426	709426	0.509621	5.94749	0.00682752	Intragenic_sense	GBAA_RS03740	GBAA_0691	-
NC_007530.2	710499	+	710499	710499	3.1252	5.68339	3.04367e-09	Intragenic_sense	GBAA_RS03740	GBAA_0691	-
NC_007530.2	711791	-	711791	711791	0.64444	6.21044	0.00285314	Intragenic_sense	GBAA_RS03745	GBAA_0692	-
NC_007530.2	712187	-	712187	712187	-0.0678966	5.3968	0.0486583	Intragenic_sense	GBAA_RS03745	GBAA_0692	-
NC_007530.2	712603	-	712603	712603	1.85616	5.28945	5.14652e-05	Intergenic_sense	GBAA_RS03745	GBAA_0692	32
NC_007530.2	712882	-	712882	712882	1.12054	6.85518	0.000230611	Intragenic_sense	GBAA_RS03750	GBAA_0693	-
NC_007530.2	714203	-	714203	714203	2.72262	4.29414	2.26694e-06	Intergenic_sense	GBAA_RS03750	GBAA_0693	59
NC_007530.2	714353	+	714353	714353	4.98947	3.98928	1.06019e-11	Intergenic_sense	GBAA_RS03755	GBAA_0694	72
NC_007530.2	715719	+	715719	715719	2.84528	3.8931	4.84255e-06	Intergenic_sense	GBAA_RS03760	GBAA_0695	130
NC_007530.2	715725	+	715725	715725	2.96583	3.50598	1.04797e-05	Intergenic_sense	GBAA_RS03760	GBAA_0695	124
NC_007530.2	715834	+	715834	715834	5.09418	5.26599	4.02053e-18	Intergenic_sense	GBAA_RS03760	GBAA_0695	15
NC_007530.2	716454	+	716454	716454	0.825	4.11586	0.0081766	Intragenic_sense	GBAA_RS03765	GBAA_0696	-
NC_007530.2	716550	+	716550	716550	1.01327	4.28051	0.00428573	Intragenic_antisense	GBAA_RS03770	GBAA_0697	-
NC_007530.2	717221	-	717221	717221	3.40231	4.03097	1.2003e-07	Intragenic_sense	GBAA_RS03775	GBAA_0698	-
NC_007530.2	719138	-	719138	719140	4.84599	4.45233	3.43867e-13	Intergenic_sense	GBAA_RS03780	GBAA_0699	26
NC_007530.2	723147	-	723144	723148	8.57436	3.86733	8.98162e-20	Intergenic_sense	GBAA_RS03800	GBAA_0703	42
NC_007530.2	723252	-	723252	723252	1.50003	3.10387	0.00929048	Intergenic_sense	GBAA_RS03800	GBAA_0703	147
NC_007530.2	723382	-	723382	723382	0.28695	5.92878	0.0108029	Intergenic_sense	GBAA_RS03800	GBAA_0703	277
NC_007530.2	723452	+	723452	723452	1.47088	4.10722	0.00116246	Intragenic_antisense	GBAA_RS03805	GBAA_0704	-
NC_007530.2	723599	+	723596	723599	6.43014	3.68641	1.18534e-14	Intergenic_sense	GBAA_RS03810	GBAA_0705	42
NC_007530.2	724457	+	724456	724457	4.49499	4.74242	1.72289e-13	Intergenic_sense	GBAA_RS03815	GBAA_0706	27
NC_007530.2	726235	-	726235	726235	0.15035	5.72982	0.0189202	Intragenic_antisense	GBAA_RS03825	GBAA_0708	-
NC_007530.2	726580	+	726580	726580	1.75059	7.51253	8.12528e-06	Intragenic_sense	GBAA_RS03825	GBAA_0708	-
NC_007530.2	727048	+	727048	727049	0.877856	6.3714	0.00129125	Intragenic_sense	GBAA_RS03825	GBAA_0708	-
NC_007530.2	730049	+	730049	730049	1.49481	7.11501	5.32956e-05	Intragenic_sense	GBAA_RS03840	GBAA_0711	-
NC_007530.2	731233	+	731233	731233	0.147919	5.76722	0.0185504	Intergenic_antisense	GBAA_RS03850	GBAA_0713	-
NC_007530.2	734074	+	734074	734074	2.9754	4.66282	2.11607e-07	Intergenic_sense	GBAA_RS03865	GBAA_0715	187
NC_007530.2	734204	+	734204	734204	1.0049	4.48347	0.00251141	Intergenic_sense	GBAA_RS03865	GBAA_0715	57
NC_007530.2	734674	-	734674	734674	0.638864	6.27808	0.00259099	Intragenic_antisense	GBAA_RS03865	GBAA_0715	-
NC_007530.2	737139	+	737139	737139	0.586554	6.07717	0.00456388	Intergenic_sense	GBAA_RS03880	GBAA_0718	91
NC_007530.2	738290	-	738290	738290	0.0775917	5.7726	0.0211608	Intragenic_sense	GBAA_RS03885	GBAA_0719	-
NC_007530.2	739448	-	739448	739448	0.814577	6.46606	0.00114387	Intragenic_sense	GBAA_RS03885	GBAA_0719	-
NC_007530.2	739461	+	739461	739461	0.336824	6.03048	0.00857309	Intragenic_antisense	GBAA_RS03885	GBAA_0719	-
NC_007530.2	740887	-	740887	740888	1.4049	3.16065	0.0108898	Intergenic_sense	GBAA_RS03885	GBAA_0719	45
NC_007530.2	741127	+	741127	741127	3.10453	2.87451	8.84872e-05	Intergenic_sense	GBAA_RS03890	Ba16SJ	410
NC_007530.2	746242	+	746242	746242	1.96741	3.72071	0.000844864	Intergenic_sense	GBAA_RS03900	Ba5SJ	17
NC_007530.2	748226	+	748226	748226	2.94965	3.02466	9.04262e-05	Intergenic_sense	GBAA_RS04000	GBAA_0720	11
NC_007530.2	748263	-	748263	748263	0.587891	5.99251	0.00562923	Intragenic_antisense	GBAA_RS04000	GBAA_0720	-
NC_007530.2	748773	+	748773	748773	0.841204	4.32264	0.00630733	Intergenic_sense	GBAA_RS04005	GBAA_0721	178
NC_007530.2	748850	+	748848	748852	3.38163	3.26672	4.8413e-06	Intergenic_sense	GBAA_RS04005	GBAA_0721	101
NC_007530.2	751861	-	751861	751861	5.41895	4.41376	2.98957e-16	Intergenic_sense	GBAA_RS04020	GBAA_0724	32
NC_007530.2	752090	+	752090	752090	9.60141	3.79792	7.80207e-20	Intergenic_sense	GBAA_RS04025	GBAA_0725	370
NC_007530.2	755837	-	755837	755837	0.319417	6.05677	0.00816173	Intragenic_antisense	GBAA_RS04045	GBAA_0729	-
NC_007530.2	757089	-	757089	757089	1.74568	5.32065	4.26379e-05	Intragenic_antisense	GBAA_RS04050	GBAA_0730	-
NC_007530.2	757485	-	757485	757485	1.71211	7.44224	8.86345e-06	Intragenic_antisense	GBAA_RS04055	GBAA_0731	-
NC_007530.2	760262	+	760261	760262	2.39432	5.08652	3.12802e-06	Intergenic_sense	GBAA_RS04080	GBAA_0736	654
NC_007530.2	761381	+	761381	761381	5.50234	3.82488	5.33487e-13	Intergenic_sense	GBAA_RS04085	GBAA_0738	272
NC_007530.2	761403	+	761403	761408	3.8571	4.62763	1.89422e-09	Intergenic_sense	GBAA_RS04085	GBAA_0738	250
NC_007530.2	767287	+	767287	767287	1.48955	2.84377	0.013694	Intragenic_sense	GBAA_RS04110	GBAA_0742	-
NC_007530.2	767409	+	767409	767409	2.01969	5.7159	7.10957e-06	Intragenic_sense	GBAA_RS04110	GBAA_0742	-
NC_007530.2	768742	+	768742	768742	0.920054	4.34687	0.00446444	Intergenic_sense	GBAA_RS04120	GBAA_0744	39
NC_007530.2	770231	+	770231	770231	0.725321	3.36501	0.0277815	Intergenic_sense	GBAA_RS04130	GBAA_0746	122
NC_007530.2	771190	-	771190	771190	-0.0858437	5.51523	0.0427732	Intragenic_sense	GBAA_RS04135	GBAA_0747	-
NC_007530.2	773622	+	773622	773622	1.39124	4.0299	0.00148888	Intergenic_sense	GBAA_RS04150	GBAA_0751	333
NC_007530.2	773727	-	773727	773727	0.491442	3.73057	0.0363005	Intergenic_antisense	GBAA_RS04140	GBAA_0748	-
NC_007530.2	773938	+	773938	773938	3.41998	4.13859	5.82545e-08	Intergenic_sense	GBAA_RS04150	GBAA_0751	17
NC_007530.2	775326	-	775326	775326	3.98306	4.46515	1.29637e-10	Intragenic_sense	GBAA_RS04160	GBAA_0753	-
NC_007530.2	775413	-	775413	775413	2.4629	5.06336	1.63413e-06	Intragenic_sense	GBAA_RS04160	GBAA_0753	-
NC_007530.2	778133	-	778132	778133	2.85351	4.34469	1.27257e-06	Intergenic_sense	GBAA_RS04165	GBAA_0754	109
NC_007530.2	779802	-	779802	779802	0.989086	4.62042	0.00251414	Intragenic_sense	GBAA_RS04180	GBAA_0757	-
NC_007530.2	780423	-	780423	780425	4.03971	4.12168	1.26196e-09	Intergenic_sense	GBAA_RS04185	GBAA_0758	27
NC_007530.2	780570	+	780570	780570	1.02366	3.55807	0.0103818	Intragenic_antisense	GBAA_RS04190	GBAA_0759	-
NC_007530.2	781462	-	781462	781462	4.49771	4.08264	1.45689e-11	Intergenic_sense	GBAA_RS04195	GBAA_0760	26
NC_007530.2	782632	-	782632	782632	1.4101	4.83512	0.000471117	Intragenic_sense	GBAA_RS04205	GBAA_0762	-
NC_007530.2	783894	+	783894	783894	0.144228	5.73978	0.0192047	Intragenic_antisense	GBAA_RS04210	GBAA_0763	-
NC_007530.2	785233	+	785233	785234	0.691704	6.41704	0.00169127	Intergenic_sense	GBAA_RS04225	GBAA_0766	907
NC_007530.2	788310	+	788309	788310	2.21313	4.65761	2.55059e-05	Intergenic_sense	GBAA_RS04235	GBAA_0768	32
NC_007530.2	788537	+	788537	788537	0.378333	3.79705	0.0389215	Intragenic_sense	GBAA_RS04235	GBAA_0768	-
NC_007530.2	788974	-	788974	788974	1.17356	6.92996	0.000170385	Intragenic_antisense	GBAA_RS04235	GBAA_0768	-
NC_007530.2	789632	+	789631	789632	0.675884	6.28367	0.00226229	Intergenic_antisense	GBAA_RS04240	GBAA_0770	-
NC_007530.2	790982	+	790982	790982	0.341524	5.96767	0.00859334	Intergenic_sense	GBAA_RS04250	GBAA_0772	30
NC_007530.2	790997	+	790997	790997	2.82023	4.76365	4.18065e-07	Intergenic_sense	GBAA_RS04250	GBAA_0772	15
NC_007530.2	791735	+	791735	791735	3.78559	3.35028	8.50541e-07	Intergenic_sense	GBAA_RS04255	GBAA_0774	70
NC_007530.2	793641	+	793641	793641	5.88369	3.86191	4.74856e-15	Intergenic_sense	GBAA_RS04260	GBAA_0775	14
NC_007530.2	797152	+	797152	797152	2.5729	3.71898	3.49023e-05	Intragenic_sense	GBAA_RS04290	GBAA_0780	-
NC_007530.2	797282	+	797282	797282	0.379497	6.06865	0.00681063	Intragenic_sense	GBAA_RS04295	GBAA_0781	-
NC_007530.2	797310	+	797308	797310	3.02376	3.70408	3.93948e-06	Intragenic_sense	GBAA_RS04295	GBAA_0781	-
NC_007530.2	797739	+	797739	797739	0.851203	6.63693	0.00074656	Intragenic_sense	GBAA_RS04295	GBAA_0781	-
NC_007530.2	798021	+	798021	798021	0.588051	6.25723	0.00291997	Intragenic_sense	GBAA_RS04295	GBAA_0781	-
NC_007530.2	798378	+	798378	798378	0.21118	5.7526	0.0164616	Intragenic_antisense	GBAA_RS04300	GBAA_0782	-
NC_007530.2	798547	-	798547	798549	5.58403	4.03026	8.80505e-15	Intergenic_sense	GBAA_RS04300	GBAA_0782	35
NC_007530.2	798569	+	798569	798569	2.11696	7.91859	5.48877e-07	Intergenic_antisense	GBAA_RS04305	GBAA_0783	-
NC_007530.2	799896	-	799894	799898	4.80046	4.24372	3.35045e-12	Intergenic_sense	GBAA_RS04305	GBAA_0783	42
NC_007530.2	800008	-	800008	800008	5.70545	4.297	4.1901e-16	Intergenic_sense	GBAA_RS04305	GBAA_0783	154
NC_007530.2	800020	+	800020	800020	0.114991	5.84561	0.0213702	Intergenic_sense	GBAA_RS04310	GBAA_0784	148
NC_007530.2	800140	+	800140	800140	4.80393	3.51451	3.48028e-10	Intergenic_sense	GBAA_RS04310	GBAA_0784	28
NC_007530.2	801097	+	801097	801097	0.862182	6.493	0.00138027	Intragenic_sense	GBAA_RS04310	GBAA_0784	-
NC_007530.2	802883	-	802883	802883	6.84584	4.075	5.90667e-18	Intergenic_sense	GBAA_RS04315	GBAA_0785	27
NC_007530.2	802893	+	802893	802893	-0.0678966	5.3968	0.0486583	Intergenic_antisense	GBAA_RS04320	GBAA_0787	-
NC_007530.2	804554	+	804554	804554	5.28906	4.03774	5.80963e-14	Intergenic_sense	GBAA_RS04325	GBAA_0789	151
NC_007530.2	810931	+	810931	810931	0.591216	3.90897	0.0202988	Intragenic_sense	GBAA_RS04355	GBAA_0795	-
NC_007530.2	812725	-	812725	812725	5.27564	4.15658	4.77004e-13	Intragenic_sense	GBAA_RS04360	GBAA_0796	-
NC_007530.2	816256	-	816256	816256	5.68959	4.15399	7.0455e-16	Intergenic_sense	GBAA_RS04375	GBAA_0799	33
NC_007530.2	816415	+	816415	816416	2.0139	4.33273	0.000103923	Intergenic_sense	GBAA_RS04380	GBAA_0800	19
NC_007530.2	817228	+	817228	817228	4.99418	3.89643	1.6856e-12	Intergenic_sense	GBAA_RS04390	GBAA_5742	896
NC_007530.2	818411	+	818411	818411	1.72947	4.21194	0.000630489	Intragenic_sense	GBAA_RS04390	GBAA_5742	-
NC_007530.2	820550	-	820549	820550	4.18983	4.93509	8.6775e-11	Intergenic_sense	GBAA_RS04395	GBAA_0802	61
NC_007530.2	822974	+	822973	822974	0.686484	6.42341	0.00172188	Intragenic_sense	GBAA_RS04420	GBAA_0807	-
NC_007530.2	824010	+	824008	824010	6.65243	4.70175	1.33314e-21	Intergenic_sense	GBAA_RS04430	GBAA_0809	198
NC_007530.2	824024	+	824022	824024	4.1626	4.04418	4.48008e-10	Intergenic_sense	GBAA_RS04430	GBAA_0809	184
NC_007530.2	825278	+	825278	825278	0.427725	3.69337	0.0398718	Intragenic_sense	GBAA_RS04440	GBAA_0811	-
NC_007530.2	825939	-	825939	825939	0.653802	3.94019	0.0229867	Intragenic_antisense	GBAA_RS04445	GBAA_0812	-
NC_007530.2	826186	-	826186	826186	0.350878	5.90734	0.00946448	Intergenic_antisense	GBAA_RS04445	GBAA_0812	-
NC_007530.2	826749	+	826749	826749	0.591216	3.78271	0.0272482	Intergenic_sense	GBAA_RS04455	GBAA_0815	32
NC_007530.2	826774	+	826774	826774	0.00685561	5.43268	0.0421438	Intergenic_sense	GBAA_RS04455	GBAA_0815	7
NC_007530.2	827114	+	827114	827114	3.93061	5.3437	2.25529e-12	Intragenic_sense	GBAA_RS04455	GBAA_0815	-
NC_007530.2	828182	+	828182	828182	0.127169	5.83362	0.0177052	Intragenic_sense	GBAA_RS04455	GBAA_0815	-
NC_007530.2	829190	-	829190	829190	0.306123	5.59032	0.027865	Intragenic_antisense	GBAA_RS04455	GBAA_0815	-
NC_007530.2	829295	+	829295	829295	5.16117	3.14258	1.17765e-09	Intergenic_sense	GBAA_RS04460	GBAA_0816	25
NC_007530.2	831255	-	831255	831255	3.40346	7.11831	2.08398e-11	Intergenic_sense	GBAA_RS04470	GBAA_0818	117
NC_007530.2	832102	+	832102	832102	0.305808	5.88317	0.0109871	Intragenic_sense	GBAA_RS04475	GBAA_0819	-
NC_007530.2	832640	+	832640	832640	4.98981	4.94151	1.98662e-16	Intergenic_sense	GBAA_RS04480	GBAA_0820	28
NC_007530.2	834001	+	834001	834001	9.77681	4.04147	2.8977e-22	Intergenic_sense	GBAA_RS04490	GBAA_0822	30
NC_007530.2	834925	+	834925	834925	0.953261	3.26067	0.0208717	Intergenic_sense	GBAA_RS04495	GBAA_0823	15
NC_007530.2	838035	+	838035	838035	2.91624	3.52243	1.3997e-05	Intergenic_sense	GBAA_RS04510	GBAA_0827	103
NC_007530.2	840005	-	840005	840005	0.104757	5.60037	0.025757	Intergenic_sense	GBAA_RS04520	GBAA_0829	34
NC_007530.2	842332	-	842332	842332	0.797703	6.66607	0.000870557	Intergenic_antisense	GBAA_RS04540	GBAA_0833	-
NC_007530.2	842372	+	842370	842372	4.80427	3.76257	3.31012e-10	Intergenic_sense	GBAA_RS04545	GBAA_0834	31
NC_007530.2	843906	+	843906	843906	1.56005	2.83512	0.0173613	Intragenic_sense	GBAA_RS04550	GBAA_0835	-
NC_007530.2	844895	+	844895	844895	2.17251	3.83715	0.000119888	Intergenic_sense	GBAA_RS04560	GBAA_0837	40
NC_007530.2	844919	+	844919	844919	1.04967	4.06334	0.00701601	Intergenic_sense	GBAA_RS04560	GBAA_0837	16
NC_007530.2	847892	-	847892	847893	2.64828	3.31317	0.00011059	Intergenic_sense	GBAA_RS04570	GBAA_0839	38
NC_007530.2	850232	-	850232	850232	0.69583	4.13223	0.0108029	Intergenic_sense	GBAA_RS04585	GBAA_0842	15
NC_007530.2	851101	+	851101	851101	0.864244	4.21765	0.00602265	Intragenic_antisense	GBAA_RS04590	GBAA_0843	-
NC_007530.2	853436	+	853436	853436	0.715139	4.33705	0.00809251	Intragenic_antisense	GBAA_RS04595	GBAA_0844	-
NC_007530.2	855449	-	855449	855453	0.696196	3.91667	0.0165572	Intergenic_sense	GBAA_RS04600	GBAA_0845	328
NC_007530.2	855476	-	855476	855476	5.07627	4.33873	4.93188e-11	Intergenic_sense	GBAA_RS04600	GBAA_0845	355
NC_007530.2	855609	+	855606	855609	4.65842	4.21278	1.57571e-12	Intergenic_sense	GBAA_RS04605	GBAA_0847	35
NC_007530.2	855764	+	855764	855764	1.22434	7.05704	0.000120353	Intragenic_sense	GBAA_RS04605	GBAA_0847	-
NC_007530.2	856558	+	856558	856558	1.91144	3.26743	0.0014747	Intergenic_sense	GBAA_RS04610	GBAA_0848	29
NC_007530.2	857754	-	857754	857754	0.325689	3.92408	0.04643	Intragenic_sense	GBAA_RS04615	GBAA_0849	-
NC_007530.2	859232	-	859232	859234	7.01395	4.4421	2.98743e-21	Intergenic_sense	GBAA_RS04615	GBAA_0849	40
NC_007530.2	859427	+	859425	859428	10.9994	4.68632	3.09028e-29	Intergenic_sense	GBAA_RS04625	GBAA_0852	356
NC_007530.2	860311	+	860311	860311	2.57974	4.46825	4.23339e-06	Intragenic_sense	GBAA_RS04625	GBAA_0852	-
NC_007530.2	862802	+	862802	862802	1.05832	6.68759	0.000397659	Intergenic_sense	GBAA_RS04635	GBAA_0855	1013
NC_007530.2	863120	+	863120	863120	0.0997712	5.58672	0.0296219	Intergenic_sense	GBAA_RS04635	GBAA_0855	695
NC_007530.2	863774	+	863774	863774	5.9134	3.68888	6.62817e-13	Intergenic_sense	GBAA_RS04635	GBAA_0855	41
NC_007530.2	864808	-	864808	864808	0.436346	6.25949	0.00459231	Intragenic_antisense	GBAA_RS04640	GBAA_0856	-
NC_007530.2	869556	+	869556	869556	4.20737	3.59017	2.17144e-08	Intergenic_sense	GBAA_RS04670	GBAA_0862	46
NC_007530.2	869582	+	869582	869582	2.09215	3.77078	0.000220953	Intergenic_sense	GBAA_RS04670	GBAA_0862	20
NC_007530.2	870808	+	870806	870808	7.27776	3.37592	2.45262e-14	Intergenic_sense	GBAA_RS04675	GBAA_0863	72
NC_007530.2	872779	+	872776	872779	2.44158	3.6383	7.38389e-05	Intergenic_sense	GBAA_RS04690	GBAA_0866	79
NC_007530.2	874671	+	874671	874671	0.941934	6.75523	0.000509227	Intragenic_sense	GBAA_RS04695	GBAA_0867	-
NC_007530.2	875459	-	875459	875459	0.659791	6.3634	0.00201593	Intragenic_sense	GBAA_RS04700	GBAA_0868	-
NC_007530.2	876387	-	876385	876387	1.27481	4.04212	0.002155	Intergenic_sense	GBAA_RS04705	GBAA_0869	34
NC_007530.2	878837	-	878837	878837	0.252897	6.10486	0.00960765	Intragenic_antisense	GBAA_RS04715	GBAA_0871	-
NC_007530.2	882639	-	882639	882639	4.80101	3.70501	1.28136e-10	Intergenic_antisense	GBAA_RS04715	GBAA_0871	-
NC_007530.2	882791	+	882789	882791	3.06016	3.20555	6.55056e-05	Intergenic_sense	GBAA_RS04725	GBAA_0875	23
NC_007530.2	884590	+	884590	884590	1.43532	4.3245	0.00382733	Intergenic_sense	GBAA_RS04730	GBAA_0876	29
NC_007530.2	885225	+	885225	885225	0.559268	3.65262	0.0397685	Intragenic_sense	GBAA_RS04730	GBAA_0876	-
NC_007530.2	886699	-	886699	886699	4.4398	4.54985	2.58482e-12	Intergenic_sense	GBAA_RS04735	GBAA_0877	32
NC_007530.2	886827	+	886827	886829	2.36943	4.36337	1.36681e-05	Intergenic_sense	GBAA_RS04740	GBAA_0878	29
NC_007530.2	888439	-	888439	888439	0.174874	5.59141	0.0233575	Intergenic_antisense	GBAA_RS04740	GBAA_0878	-
NC_007530.2	888661	+	888659	888662	1.55107	3.39594	0.00349242	Intergenic_sense	GBAA_RS04745	GBAA_0879	16
NC_007530.2	888823	-	888823	888823	0.80269	6.66079	0.000867156	Intragenic_antisense	GBAA_RS04745	GBAA_0879	-
NC_007530.2	889198	+	889198	889200	4.24012	3.12196	1.0844e-07	Intergenic_sense	GBAA_RS04750	GBAA_0880	92
NC_007530.2	889227	+	889227	889227	5.30458	4.34033	7.62705e-14	Intergenic_sense	GBAA_RS04750	GBAA_0880	63
NC_007530.2	889804	-	889804	889804	1.85206	5.56583	2.64341e-05	Intragenic_sense	GBAA_RS04755	GBAA_0881	-
NC_007530.2	892726	-	892726	892726	0.557524	6.38864	0.00267207	Intragenic_sense	GBAA_RS04760	GBAA_0882	-
NC_007530.2	893052	-	893052	893053	7.33243	3.92655	2.08183e-18	Intergenic_sense	GBAA_RS04760	GBAA_0882	27
NC_007530.2	893206	+	893206	893206	2.03529	2.46141	0.0109871	Intergenic_sense	GBAA_RS04765	GBAA_0883	102
NC_007530.2	894419	+	894418	894420	2.47081	3.92195	7.8421e-05	Intragenic_sense	GBAA_RS04765	GBAA_0883	-
NC_007530.2	894555	+	894555	894555	0.0423713	5.62526	0.028293	Intragenic_sense	GBAA_RS04765	GBAA_0883	-
NC_007530.2	895530	+	895530	895530	1.57974	4.22793	0.000649631	Intragenic_sense	GBAA_RS04770	GBAA_0884	-
NC_007530.2	896421	+	896418	896422	13.5953	4.16264	1.07897e-26	Intergenic_sense	GBAA_RS04775	GBAA_0885	328
NC_007530.2	896428	+	896428	896428	1.721	3.11492	0.00420727	Intergenic_sense	GBAA_RS04775	GBAA_0885	321
NC_007530.2	896441	+	896439	896456	5.656	4.3593	1.09572e-16	Intergenic_sense	GBAA_RS04775	GBAA_0885	308
NC_007530.2	896466	+	896466	896466	0.589171	3.17966	0.0467222	Intergenic_sense	GBAA_RS04775	GBAA_0885	283
NC_007530.2	896518	+	896518	896522	4.58484	4.65335	1.75881e-13	Intergenic_sense	GBAA_RS04775	GBAA_0885	231
NC_007530.2	896540	-	896540	896540	0.734967	3.42119	0.0318484	Intergenic_antisense	GBAA_RS04770	GBAA_0884	-
NC_007530.2	896605	+	896605	896605	8.37452	3.49069	1.31683e-16	Intergenic_sense	GBAA_RS04775	GBAA_0885	144
NC_007530.2	896712	+	896712	896712	1.91436	7.81665	2.39573e-06	Intergenic_sense	GBAA_RS04775	GBAA_0885	37
NC_007530.2	897558	+	897558	897558	1.34624	3.97929	0.0027517	Intragenic_sense	GBAA_RS04775	GBAA_0885	-
NC_007530.2	898638	-	898638	898638	2.81147	4.39683	2.31594e-06	Intragenic_antisense	GBAA_RS04775	GBAA_0885	-
NC_007530.2	898737	-	898737	898737	1.28701	7.1022	9.44053e-05	Intragenic_antisense	GBAA_RS04775	GBAA_0885	-
NC_007530.2	899219	+	899219	899219	0.0800308	5.73331	0.0227465	Intergenic_sense	GBAA_RS04780	GBAA_0887	696
NC_007530.2	899535	+	899533	899535	3.2432	4.42066	9.81686e-08	Intergenic_sense	GBAA_RS04780	GBAA_0887	380
NC_007530.2	899725	+	899725	899725	0.553249	6.3814	0.00286037	Intergenic_sense	GBAA_RS04780	GBAA_0887	190
NC_007530.2	905277	-	905277	905277	0.383619	5.79194	0.0131265	Intergenic_sense	GBAA_RS04790	GBAA_0889	48
NC_007530.2	905311	-	905310	905311	1.46935	4.12061	0.00115758	Intergenic_sense	GBAA_RS04790	GBAA_0889	82
NC_007530.2	905369	+	905369	905369	0.143014	5.75941	0.018472	Intergenic_sense	GBAA_RS04795	GBAA_0890	87
NC_007530.2	905425	+	905423	905426	7.08629	4.69167	5.816e-21	Intergenic_sense	GBAA_RS04795	GBAA_0890	31
NC_007530.2	907136	+	907136	907136	0.22353	5.90965	0.0157738	Intragenic_sense	GBAA_RS04800	GBAA_0891	-
NC_007530.2	908523	-	908523	908523	3.06446	4.72704	5.10277e-08	Intragenic_sense	GBAA_RS04805	GBAA_0893	-
NC_007530.2	909148	+	909148	909150	2.33853	3.99065	5.23695e-05	Intragenic_antisense	GBAA_RS04805	GBAA_0893	-
NC_007530.2	909298	+	909298	909298	1.08044	4.87155	0.00164269	Intragenic_antisense	GBAA_RS04805	GBAA_0893	-
NC_007530.2	909746	+	909744	909746	6.45067	3.41124	7.56861e-13	Intergenic_sense	GBAA_RS04810	GBAA_0894	31
NC_007530.2	911362	-	911362	911362	1.31196	2.98237	0.0154961	Intergenic_sense	GBAA_RS04825	GBAA_0896	24
NC_007530.2	911441	+	911439	911441	6.75488	3.83246	7.50204e-17	Intergenic_sense	GBAA_RS04830	GBAA_0897	24
NC_007530.2	912585	-	912585	912585	4.6206	5.07221	2.14434e-14	Intergenic_antisense	GBAA_RS04830	GBAA_0897	-
NC_007530.2	912594	-	912594	912596	3.97595	6.02822	3.06112e-13	Intergenic_antisense	GBAA_RS04830	GBAA_0897	-
NC_007530.2	912661	+	912656	912662	9.43575	4.5909	1.10052e-26	Intergenic_sense	GBAA_RS04835	GBAA_0898	93
NC_007530.2	914070	-	914070	914070	2.27988	5.62044	4.21601e-06	Intragenic_antisense	GBAA_RS04835	GBAA_0898	-
NC_007530.2	916259	+	916259	916259	1.55554	3.9985	0.000992438	Intragenic_sense	GBAA_RS04850	GBAA_0901	-
NC_007530.2	917012	+	917012	917012	2.44082	3.64205	0.000103821	Intergenic_sense	GBAA_RS04855	GBAA_0902	15
NC_007530.2	918284	+	918284	918284	1.42996	3.99189	0.00135731	Intergenic_sense	GBAA_RS04865	GBAA_0904	1075
NC_007530.2	918311	+	918311	918311	1.50448	4.77585	0.000479842	Intergenic_sense	GBAA_RS04865	GBAA_0904	1048
NC_007530.2	918933	-	918933	918933	0.921436	3.24482	0.0256891	Intergenic_antisense	GBAA_RS04855	GBAA_0902	-
NC_007530.2	919302	+	919302	919302	0.953933	3.33166	0.0180868	Intergenic_sense	GBAA_RS04865	GBAA_0904	57
NC_007530.2	920374	+	920374	920374	0.725827	6.48486	0.00145882	Intergenic_sense	GBAA_RS04870	GBAA_0905	67
NC_007530.2	920522	+	920521	920522	1.332	4.51486	0.00131552	Intragenic_sense	GBAA_RS04870	GBAA_0905	-
NC_007530.2	921294	+	921294	921294	-0.0148223	5.5223	0.0361408	Intergenic_sense	GBAA_RS04885	GBAA_0908	765
NC_007530.2	921992	+	921992	921994	2.58707	3.10415	0.000422	Intergenic_sense	GBAA_RS04885	GBAA_0908	67
NC_007530.2	923450	-	923450	923450	2.47723	7.86958	9.81022e-07	Intragenic_antisense	GBAA_RS04885	GBAA_0908	-
NC_007530.2	924953	+	924953	924953	0.0986172	5.70059	0.0236911	Intragenic_sense	GBAA_RS04895	GBAA_0910	-
NC_007530.2	928100	+	928099	928100	2.31505	3.55553	0.000137282	Intergenic_sense	GBAA_RS04910	GBAA_0915	36
NC_007530.2	932664	+	932660	932664	1.36567	4.02675	0.00149069	Intergenic_sense	GBAA_RS04940	GBAA_0923	43
NC_007530.2	936104	+	936104	936104	2.35342	3.35659	0.000324239	Intergenic_sense	GBAA_RS04955	GBAA_0926	86
NC_007530.2	936150	+	936150	936150	6.38283	4.76614	5.00923e-21	Intergenic_sense	GBAA_RS04955	GBAA_0926	40
NC_007530.2	936171	+	936171	936171	-0.0704167	5.44522	0.0451303	Intergenic_sense	GBAA_RS04955	GBAA_0926	19
NC_007530.2	937463	+	937463	937463	3.89197	4.40818	4.96371e-10	Intergenic_sense	GBAA_RS04960	GBAA_0927	32
NC_007530.2	937659	+	937659	937659	1.26254	3.8515	0.00298962	Intragenic_sense	GBAA_RS04960	GBAA_0927	-
NC_007530.2	943153	+	943152	943153	1.88554	3.39267	0.00100133	Intragenic_sense	GBAA_RS04975	GBAA_0930	-
NC_007530.2	943856	+	943856	943856	0.378333	6.08354	0.00684529	Intragenic_sense	GBAA_RS04980	GBAA_0931	-
NC_007530.2	946871	+	946871	946871	2.68624	4.60906	2.51416e-06	Intergenic_sense	GBAA_RS05005	GBAA_0936	314
NC_007530.2	948411	-	948411	948411	1.65697	4.45112	0.000247883	Intragenic_sense	GBAA_RS05015	GBAA_0938	-
NC_007530.2	949116	-	949116	949118	4.99575	4.32346	4.75186e-14	Intergenic_sense	GBAA_RS05015	GBAA_0938	29
NC_007530.2	949173	+	949173	949174	5.87048	4.07309	1.35415e-15	Intergenic_sense	GBAA_RS05020	GBAA_0939	25
NC_007530.2	950253	+	950252	950253	6.28533	3.8218	1.16494e-15	Intergenic_antisense	GBAA_RS05030	GBAA_0943	-
NC_007530.2	950272	+	950272	950272	0.234245	5.54045	0.0251677	Intergenic_antisense	GBAA_RS05030	GBAA_0943	-
NC_007530.2	950580	-	950580	950580	3.06012	3.53627	4.15032e-05	Intergenic_antisense	GBAA_RS05020	GBAA_0939	-
NC_007530.2	951290	-	951290	951292	3.20883	4.00595	3.00705e-07	Intergenic_sense	GBAA_RS05030	GBAA_0943	70
NC_007530.2	951944	+	951944	951944	0.0674066	5.36696	0.0459101	Intragenic_sense	GBAA_RS05035	GBAA_0944	-
NC_007530.2	954260	-	954260	954260	0.623723	4.05385	0.0150067	Intergenic_sense	GBAA_RS05050	GBAA_0947	55
NC_007530.2	954522	-	954522	954522	1.109	6.8173	0.000274867	Intragenic_sense	GBAA_RS05055	GBAA_0948	-
NC_007530.2	954713	+	954713	954713	0.859645	3.35437	0.0200591	Intergenic_sense	GBAA_RS05060	GBAA_0949	18
NC_007530.2	955118	-	955117	955118	5.35517	4.37251	7.0455e-16	Intergenic_antisense	GBAA_RS05060	GBAA_0949	-
NC_007530.2	955851	+	955851	955851	1.37184	3.51519	0.00483014	Intragenic_antisense	GBAA_RS05065	GBAA_0950	-
NC_007530.2	956807	-	956807	956807	1.23489	3.37942	0.00980786	Intergenic_sense	GBAA_RS05065	GBAA_0950	56
NC_007530.2	957106	-	957106	957106	1.02373	4.29096	0.00434482	Intergenic_sense	GBAA_RS05065	GBAA_0950	355
NC_007530.2	957163	+	957162	957163	3.95594	4.64589	7.48071e-11	Intergenic_sense	GBAA_RS05075	GBAA_0952	20
NC_007530.2	957866	+	957864	957866	2.92006	4.57179	5.13859e-07	Intergenic_sense	GBAA_RS05080	GBAA_0953	18
NC_007530.2	961108	-	961108	961108	0.965574	6.64889	0.000519847	Intragenic_sense	GBAA_RS05090	GBAA_0955	-
NC_007530.2	961318	-	961316	961318	8.82977	4.0216	3.36227e-21	Intergenic_sense	GBAA_RS05090	GBAA_0955	18
NC_007530.2	962149	-	962148	962149	8.78156	4.70485	2.13714e-26	Intergenic_sense	GBAA_RS05095	GBAA_0956	165
NC_007530.2	962255	-	962255	962255	4.11179	4.18384	6.15711e-10	Intergenic_sense	GBAA_RS05095	GBAA_0956	271
NC_007530.2	962329	+	962329	962330	6.94648	4.43001	1.853e-19	Intergenic_sense	GBAA_RS05100	GBAA_0957	36
NC_007530.2	962339	+	962339	962339	0.702147	4.0402	0.012809	Intergenic_sense	GBAA_RS05100	GBAA_0957	26
NC_007530.2	962821	+	962821	962821	0.432355	6.01685	0.00691942	Intergenic_sense	GBAA_RS05105	GBAA_0958	172
NC_007530.2	962940	+	962940	962940	4.39758	4.53717	5.4734e-12	Intergenic_sense	GBAA_RS05105	GBAA_0958	53
NC_007530.2	964390	+	964390	964390	1.65531	3.67475	0.00148781	Intragenic_sense	GBAA_RS05115	GBAA_0960	-
NC_007530.2	964409	+	964409	964409	1.62146	5.03628	0.00015596	Intragenic_sense	GBAA_RS05115	GBAA_0960	-
NC_007530.2	964551	-	964551	964551	0.920388	3.49784	0.0155439	Intergenic_antisense	GBAA_RS05115	GBAA_0960	-
NC_007530.2	967151	-	967151	967154	1.79407	4.47288	0.000154129	Intragenic_sense	GBAA_RS05130	GBAA_0963	-
NC_007530.2	968076	-	968076	968076	1.07738	4.92806	0.0023492	Intergenic_sense	GBAA_RS05135	GBAA_0964	27
NC_007530.2	968148	-	968148	968148	1.57049	4.01576	0.000908037	Intergenic_sense	GBAA_RS05135	GBAA_0964	99
NC_007530.2	968191	-	968191	968191	0.444757	6.04977	0.00691762	Intergenic_sense	GBAA_RS05135	GBAA_0964	142
NC_007530.2	971268	+	971268	971268	1.51789	4.25084	0.000801901	Intragenic_sense	GBAA_RS05150	GBAA_0967	-
NC_007530.2	972192	-	972192	972192	7.062	4.42863	4.08078e-21	Intergenic_antisense	GBAA_RS05155	-	-
NC_007530.2	974799	+	974797	974799	5.77602	4.46538	7.7537e-18	Intergenic_sense	GBAA_RS05175	GBAA_0975	48
NC_007530.2	976148	-	976148	976148	3.38527	6.02357	1.09971e-10	Intragenic_sense	GBAA_RS29625	GBAA_0976	-
NC_007530.2	976155	-	976155	976156	3.98041	5.2981	2.06463e-12	Intragenic_sense	GBAA_RS29625	GBAA_0976	-
NC_007530.2	976762	-	976762	976762	0.338061	5.94115	0.0098583	Intragenic_antisense	GBAA_RS05180	GBAA_0977	-
NC_007530.2	977057	-	977057	977057	1.67009	3.39375	0.00231017	Intergenic_antisense	GBAA_RS05180	GBAA_0977	-
NC_007530.2	977099	+	977097	977099	4.19657	3.44714	1.74204e-08	Intergenic_antisense	GBAA_RS05185	GBAA_0978	-
NC_007530.2	977365	-	977365	977365	2.46116	4.95106	2.62085e-06	Intergenic_antisense	GBAA_RS05180	GBAA_0977	-
NC_007530.2	977389	-	977389	977389	1.19389	7.06705	0.000131571	Intergenic_antisense	GBAA_RS05180	GBAA_0977	-
NC_007530.2	977494	-	977494	977494	0.311289	6.09514	0.00800918	Intergenic_antisense	GBAA_RS05180	GBAA_0977	-
NC_007530.2	977797	-	977797	977797	2.36704	3.86467	0.000530027	Intergenic_sense	GBAA_RS05185	GBAA_0978	22
NC_007530.2	978018	-	978018	978018	-0.0729341	5.48982	0.0441822	Intragenic_antisense	GBAA_RS29630	-	-
NC_007530.2	978136	-	978136	978136	4.43115	4.79894	3.40271e-13	Intergenic_antisense	GBAA_RS29630	-	-
NC_007530.2	978388	-	978388	978388	0.426334	6.25504	0.00581644	Intergenic_antisense	GBAA_RS29630	-	-
NC_007530.2	978817	-	978817	978817	1.65896	5.0388	0.000165387	Intergenic_antisense	GBAA_RS29630	-	-
NC_007530.2	978866	+	978866	978866	0.487848	3.98347	0.0221221	Intergenic_sense	GBAA_RS05195	GBAA_0981	343
NC_007530.2	978913	+	978913	978913	1.51621	2.4557	0.0296052	Intergenic_sense	GBAA_RS05195	GBAA_0981	296
NC_007530.2	978943	-	978943	978943	8.78363	2.8674	8.91369e-12	Intergenic_antisense	GBAA_RS29630	-	-
NC_007530.2	979143	+	979143	979143	1.83565	4.1147	0.000239609	Intergenic_sense	GBAA_RS05195	GBAA_0981	66
NC_007530.2	981028	+	981028	981028	3.305	4.32429	4.37986e-08	Intergenic_sense	GBAA_RS05200	GBAA_0982	55
NC_007530.2	981405	+	981405	981405	1.07849	4.36757	0.00328897	Intergenic_sense	GBAA_RS05205	GBAA_0983	6
NC_007530.2	982208	+	982208	982208	2.80961	3.37022	4.05676e-05	Intergenic_antisense	GBAA_RS05210	GBAA_0984	-
NC_007530.2	982888	-	982888	982891	1.43822	3.59385	0.00349571	Intergenic_sense	GBAA_RS05210	GBAA_0984	45
NC_007530.2	982993	+	982993	982993	-0.0756243	5.43283	0.0477885	Intergenic_antisense	GBAA_RS05215	GBAA_0985	-
NC_007530.2	983007	+	983007	983007	0.56216	6.2067	0.00377076	Intergenic_antisense	GBAA_RS05215	GBAA_0985	-
NC_007530.2	983128	-	983128	983128	2.35366	4.30235	1.8082e-05	Intragenic_sense	GBAA_RS05215	GBAA_0985	-
NC_007530.2	983549	-	983549	983549	3.03535	4.82578	4.88115e-08	Intergenic_sense	GBAA_RS05215	GBAA_0985	13
NC_007530.2	983714	+	983714	983714	2.19952	4.46698	6.38749e-05	Intergenic_sense	GBAA_RS05220	GBAA_0986	36
NC_007530.2	985215	+	985215	985222	0.250927	5.8262	0.0134803	Intergenic_sense	GBAA_RS05240	GBAA_0990	81
NC_007530.2	985271	+	985271	985271	4.56323	5.40582	5.45863e-15	Intergenic_sense	GBAA_RS05240	GBAA_0990	25
NC_007530.2	985793	-	985793	985793	0.282078	5.66483	0.0173882	Intragenic_antisense	GBAA_RS05245	GBAA_0991	-
NC_007530.2	986915	+	986915	986915	5.35628	4.56047	1.49391e-16	Intergenic_sense	GBAA_RS05255	GBAA_0993	17
NC_007530.2	987496	+	987496	987496	0.582452	3.94944	0.0201829	Intergenic_sense	GBAA_RS05260	GBAA_0994	52
NC_007530.2	988147	+	988147	988147	2.56699	4.44735	4.65764e-06	Intragenic_sense	GBAA_RS05260	GBAA_0994	-
NC_007530.2	990762	+	990762	990762	1.93957	3.58642	0.000636079	Intragenic_antisense	GBAA_RS05270	GBAA_0996	-
NC_007530.2	992362	+	992362	992362	0.597746	6.25413	0.00302742	Intergenic_antisense	GBAA_RS05275	GBAA_0997	-
NC_007530.2	992887	+	992887	992887	2.83772	3.18211	0.000141332	Intergenic_sense	GBAA_RS05285	GBAA_0999	262
NC_007530.2	993800	+	993800	993801	2.75894	4.94567	5.67556e-07	Intergenic_sense	GBAA_RS05290	GBAA_1000	18
NC_007530.2	994118	+	994116	994120	10.1222	4.16105	1.18301e-23	Intergenic_sense	GBAA_RS05295	GBAA_1001	46
NC_007530.2	994579	-	994579	994579	3.94558	5.78483	7.31117e-13	Intergenic_antisense	GBAA_RS05295	GBAA_1001	-
NC_007530.2	994605	+	994605	994605	1.17356	3.84574	0.00360462	Intergenic_sense	GBAA_RS05300	GBAA_1002	130
NC_007530.2	995319	-	995319	995319	-0.0109399	5.55164	0.0363582	Intragenic_sense	GBAA_RS05305	GBAA_1003	-
NC_007530.2	995383	-	995382	995385	1.91162	5.39802	2.96833e-05	Intergenic_sense	GBAA_RS05305	GBAA_1003	24
NC_007530.2	996495	-	996495	996495	4.29936	4.16819	4.78394e-11	Intergenic_sense	GBAA_RS05310	GBAA_1004	23
NC_007530.2	996813	+	996813	996813	1.11753	4.32643	0.00290644	Intergenic_sense	GBAA_RS05320	GBAA_1006	83
NC_007530.2	996872	+	996872	996873	7.77756	3.99334	7.93284e-20	Intergenic_sense	GBAA_RS05320	GBAA_1006	24
NC_007530.2	997504	-	997503	997504	6.03774	3.70755	1.79503e-14	Intergenic_sense	GBAA_RS05325	GBAA_1007	34
NC_007530.2	997573	+	997573	997574	4.41093	3.76945	6.95155e-10	Intergenic_sense	GBAA_RS05330	GBAA_1008	66
NC_007530.2	998902	+	998902	998902	0.68867	4.12128	0.0112708	Intergenic_sense	GBAA_RS05340	GBAA_1010	1213
NC_007530.2	999744	+	999744	999744	0.502304	3.92972	0.0230295	Intergenic_sense	GBAA_RS05340	GBAA_1010	371
NC_007530.2	999969	+	999969	999969	0.174874	5.59141	0.0233575	Intergenic_sense	GBAA_RS05340	GBAA_1010	146
NC_007530.2	1003734	+	1003733	1003734	8.81413	3.99795	3.52489e-21	Intergenic_sense	GBAA_RS05350	GBAA_1012	24
NC_007530.2	1004858	+	1004856	1004858	3.3902	5.67905	2.21199e-10	Intergenic_sense	GBAA_RS05355	GBAA_1013	21
NC_007530.2	1006797	+	1006797	1006797	0.774602	6.71479	0.00101128	Intergenic_sense	GBAA_RS05365	GBAA_1015	343
NC_007530.2	1006937	+	1006937	1006937	1.87574	4.43498	0.000177623	Intergenic_sense	GBAA_RS05365	GBAA_1015	203
NC_007530.2	1010199	-	1010199	1010199	1.18285	7.00844	0.000147279	Intragenic_antisense	GBAA_RS05375	GBAA_1017	-
NC_007530.2	1010307	+	1010307	1010307	1.84608	3.41411	0.00123896	Intragenic_sense	GBAA_RS05375	GBAA_1017	-
NC_007530.2	1010323	+	1010323	1010323	1.97868	4.66619	3.93986e-05	Intragenic_sense	GBAA_RS05375	GBAA_1017	-
NC_007530.2	1011789	+	1011789	1011789	1.19547	6.96646	0.000148375	Intragenic_sense	GBAA_RS05385	GBAA_1020	-
NC_007530.2	1013856	+	1013854	1013858	5.74003	3.59555	5.16264e-13	Intergenic_sense	GBAA_RS05400	GBAA_1024	29
NC_007530.2	1014503	+	1014502	1014503	9.77959	4.12495	8.68393e-23	Intergenic_sense	GBAA_RS05405	GBAA_1025	171
NC_007530.2	1014526	+	1014524	1014527	2.47096	6.23111	2.82751e-07	Intergenic_sense	GBAA_RS05405	GBAA_1025	148
NC_007530.2	1015127	+	1015126	1015127	2.33219	3.19953	0.00112408	Intragenic_sense	GBAA_RS05405	GBAA_1025	-
NC_007530.2	1017025	+	1017024	1017026	11.8277	4.05504	5.57786e-24	Intergenic_sense	GBAA_RS05415	GBAA_1027	108
NC_007530.2	1017038	+	1017038	1017048	2.22922	2.99241	0.00106126	Intergenic_sense	GBAA_RS05415	GBAA_1027	95
NC_007530.2	1017080	+	1017073	1017080	1.85532	2.46685	0.0174736	Intergenic_sense	GBAA_RS05415	GBAA_1027	53
NC_007530.2	1018260	+	1018260	1018260	1.47814	4.79166	0.000380053	Intragenic_sense	GBAA_RS05415	GBAA_1027	-
NC_007530.2	1018896	+	1018896	1018897	8.19721	3.42415	7.87899e-16	Intergenic_sense	GBAA_RS05425	GBAA_1030	729
NC_007530.2	1018939	+	1018939	1018945	2.20737	3.69928	0.000181916	Intergenic_sense	GBAA_RS05425	GBAA_1030	686
NC_007530.2	1019082	+	1019082	1019083	5.03806	5.28331	1.7504e-17	Intergenic_sense	GBAA_RS05425	GBAA_1030	543
NC_007530.2	1019130	-	1019130	1019130	2.58964	3.19806	0.000282825	Intergenic_antisense	GBAA_RS05415	GBAA_1027	-
NC_007530.2	1019250	-	1019248	1019256	6.88423	1.92674	1.70953e-05	Intergenic_antisense	GBAA_RS05415	GBAA_1027	-
NC_007530.2	1020273	+	1020273	1020273	1.53324	5.01238	0.000185335	Intergenic_sense	GBAA_RS05430	GBAA_1032	17
NC_007530.2	1023185	-	1023185	1023185	0.21239	5.73386	0.0167668	Intergenic_sense	GBAA_RS05445	GBAA_1035	149
NC_007530.2	1025129	+	1025129	1025129	3.26092	3.4515	1.82737e-05	Intragenic_sense	GBAA_RS05455	GBAA_1037	-
NC_007530.2	1026828	-	1026828	1026829	1.2294	4.43933	0.00205188	Intergenic_antisense	GBAA_RS05460	GBAA_1038	-
NC_007530.2	1027265	-	1027265	1027265	1.12955	6.84506	0.000226307	Intragenic_sense	GBAA_RS05465	GBAA_1039	-
NC_007530.2	1027466	-	1027466	1027468	1.10943	6.77704	0.000276041	Intergenic_sense	GBAA_RS05465	GBAA_1039	24
NC_007530.2	1029930	+	1029930	1029930	5.25417	3.70775	4.91549e-12	Intergenic_antisense	GBAA_RS05475	GBAA_1041	-
NC_007530.2	1029969	-	1029969	1029969	1.06511	4.42737	0.00244994	Intergenic_sense	GBAA_RS05470	GBAA_1040	109
NC_007530.2	1031260	-	1031260	1031269	1.7717	7.51165	6.79754e-06	Intergenic_sense	GBAA_RS05475	GBAA_1041	159
NC_007530.2	1031294	-	1031294	1031294	3.79081	3.18838	1.39611e-06	Intergenic_sense	GBAA_RS05475	GBAA_1041	193
NC_007530.2	1031492	+	1031490	1031492	6.56968	4.58877	8.80102e-21	Intergenic_antisense	GBAA_RS05485	GBAA_1043	-
NC_007530.2	1031681	+	1031681	1031682	2.04415	4.71996	2.90422e-05	Intragenic_antisense	GBAA_RS05485	GBAA_1043	-
NC_007530.2	1031757	-	1031756	1031757	3.27088	4.72115	1.06231e-08	Intergenic_sense	GBAA_RS05485	GBAA_1043	36
NC_007530.2	1032141	-	1032141	1032141	0.601115	6.21393	0.00307574	Intragenic_antisense	GBAA_RS05490	GBAA_1044	-
NC_007530.2	1032769	-	1032769	1032772	8.59902	3.99305	6.14053e-21	Intergenic_sense	GBAA_RS05495	GBAA_1045	31
NC_007530.2	1033560	-	1033560	1033563	3.25375	3.65365	1.0551e-06	Intergenic_sense	GBAA_RS05500	GBAA_1046	161
NC_007530.2	1034036	-	1034036	1034036	8.71505	3.94677	1.50045e-20	Intergenic_sense	GBAA_RS05505	GBAA_1047	25
NC_007530.2	1034428	-	1034428	1034431	4.57929	3.89078	4.26812e-11	Intergenic_sense	GBAA_RS05505	GBAA_1047	417
NC_007530.2	1034539	+	1034539	1034540	6.1201	3.50196	1.02938e-13	Intergenic_sense	GBAA_RS05510	GBAA_1048	32
NC_007530.2	1037545	+	1037545	1037545	2.35237	3.23131	0.000495352	Intergenic_sense	GBAA_RS05525	GBAA_1052	34
NC_007530.2	1038368	+	1038368	1038368	4.05711	3.74418	7.21487e-09	Intergenic_sense	GBAA_RS05535	GBAA_1054	42
NC_007530.2	1040317	+	1040317	1040317	0.574451	3.9106	0.0267541	Intergenic_sense	GBAA_RS05550	GBAA_1056	119
NC_007530.2	1040409	+	1040409	1040409	1.80211	4.49871	0.000135681	Intergenic_sense	GBAA_RS05550	GBAA_1056	27
NC_007530.2	1041218	+	1041218	1041218	0.524854	6.30763	0.00331064	Intergenic_sense	GBAA_RS05560	GBAA_1059	638
NC_007530.2	1041445	+	1041445	1041445	3.89601	4.08873	1.29244e-08	Intergenic_sense	GBAA_RS05560	GBAA_1059	411
NC_007530.2	1041486	+	1041486	1041486	0.284459	5.70601	0.0180543	Intergenic_sense	GBAA_RS05560	GBAA_1059	370
NC_007530.2	1041832	+	1041832	1041832	1.68091	5.03278	0.000110114	Intergenic_sense	GBAA_RS05560	GBAA_1059	24
NC_007530.2	1042537	+	1042537	1042537	3.96166	3.80809	1.56886e-07	Intergenic_sense	GBAA_RS05565	GBAA_1061	382
NC_007530.2	1043227	+	1043227	1043227	1.63424	3.53572	0.00258712	Intragenic_sense	GBAA_RS05565	GBAA_1061	-
NC_007530.2	1043253	-	1043253	1043253	0.424256	6.12518	0.00581207	Intragenic_antisense	GBAA_RS05565	GBAA_1061	-
NC_007530.2	1043811	+	1043811	1043811	1.07614	6.86147	0.000298101	Intergenic_sense	GBAA_RS05575	GBAA_1063	919
NC_007530.2	1045300	-	1045300	1045300	1.02672	6.71431	0.000402892	Intragenic_antisense	GBAA_RS05575	GBAA_1063	-
NC_007530.2	1045708	-	1045707	1045710	10.3244	4.30386	9.89176e-25	Intergenic_antisense	GBAA_RS05575	GBAA_1063	-
NC_007530.2	1045769	+	1045769	1045769	0.619618	6.1572	0.00362803	Intergenic_sense	GBAA_RS05580	GBAA_1064	67
NC_007530.2	1045835	-	1045835	1045837	3.10969	4.47762	1.76044e-07	Intergenic_antisense	GBAA_RS05575	GBAA_1063	-
NC_007530.2	1046178	+	1046178	1046178	1.19547	3.88265	0.0031602	Intergenic_sense	GBAA_RS05585	GBAA_1065	28
NC_007530.2	1046541	-	1046541	1046541	2.57519	6.03396	1.67447e-07	Intragenic_antisense	GBAA_RS05585	GBAA_1065	-
NC_007530.2	1047477	+	1047477	1047477	2.70056	5.32531	2.01078e-07	Intragenic_sense	GBAA_RS05590	GBAA_1066	-
NC_007530.2	1048772	-	1048771	1048780	8.61529	4.58968	1.2947e-25	Intergenic_sense	GBAA_RS05595	GBAA_1068	23
NC_007530.2	1051020	+	1051020	1051020	4.69859	3.90748	1.56306e-11	Intergenic_sense	GBAA_RS05605	GBAA_1070	154
NC_007530.2	1051121	+	1051121	1051122	4.62958	4.39811	5.05163e-13	Intergenic_sense	GBAA_RS05605	GBAA_1070	53
NC_007530.2	1052985	+	1052985	1052985	1.00287	3.50108	0.0119094	Intragenic_sense	GBAA_RS05610	GBAA_1071	-
NC_007530.2	1055727	-	1055727	1055727	0.694642	6.57179	0.00139879	Intragenic_sense	GBAA_RS05620	GBAA_1073	-
NC_007530.2	1055925	-	1055925	1055925	0.356705	5.89728	0.00950922	Intragenic_sense	GBAA_RS05620	GBAA_1073	-
NC_007530.2	1056071	-	1056069	1056073	6.76012	4.16353	6.15211e-19	Intergenic_sense	GBAA_RS05620	GBAA_1073	68
NC_007530.2	1056214	+	1056214	1056214	3.53256	3.50494	7.30873e-07	Intergenic_sense	GBAA_RS05625	GBAA_1075	30
NC_007530.2	1062558	+	1062558	1062559	5.5544	4.13304	1.71815e-15	Intergenic_sense	GBAA_RS05650	GBAA_1080	139
NC_007530.2	1062607	+	1062607	1062607	-0.00969116	5.53095	0.0361752	Intergenic_sense	GBAA_RS05650	GBAA_1080	90
NC_007530.2	1062649	+	1062649	1062649	6.21653	4.36078	7.838e-18	Intergenic_sense	GBAA_RS05650	GBAA_1080	48
NC_007530.2	1066226	+	1066226	1066226	2.14659	3.18123	0.0010305	Intergenic_sense	GBAA_RS05660	GBAA_1082	11
NC_007530.2	1066254	-	1066254	1066254	1.58529	4.80617	0.000283773	Intragenic_antisense	GBAA_RS05660	GBAA_1082	-
NC_007530.2	1067200	-	1067200	1067200	3.20149	4.23879	5.45146e-07	Intergenic_sense	GBAA_RS05670	GBAA_1084	26
NC_007530.2	1067321	+	1067321	1067321	0.0499038	5.59103	0.0299179	Intragenic_sense	GBAA_RS05675	GBAA_1085	-
NC_007530.2	1067575	+	1067575	1067575	1.40751	7.16138	5.10969e-05	Intragenic_sense	GBAA_RS05675	GBAA_1085	-
NC_007530.2	1068015	+	1068015	1068017	9.01857	4.02324	2.00993e-21	Intergenic_sense	GBAA_RS05680	GBAA_1086	34
NC_007530.2	1068864	-	1068864	1068864	2.72499	8.77628	2.37965e-09	Intragenic_antisense	GBAA_RS05680	GBAA_1086	-
NC_007530.2	1069255	-	1069255	1069255	1.30876	3.04553	0.0148927	Intergenic_sense	GBAA_RS05685	GBAA_1087	25
NC_007530.2	1069355	+	1069355	1069355	4.36684	3.49625	4.14144e-09	Intergenic_sense	GBAA_RS05690	GBAA_1088	55
NC_007530.2	1071946	+	1071946	1071946	4.43692	4.29807	3.25158e-11	Intergenic_sense	GBAA_RS05705	GBAA_1091	42
NC_007530.2	1075292	+	1075290	1075292	3.56625	3.23103	1.94276e-06	Intergenic_sense	GBAA_RS05720	GBAA_1094	42
NC_007530.2	1075705	-	1075705	1075705	0.246144	5.89653	0.0124866	Intragenic_antisense	GBAA_RS05720	GBAA_1094	-
NC_007530.2	1076331	+	1076331	1076331	0.836132	3.4592	0.0169476	Intragenic_sense	GBAA_RS05720	GBAA_1094	-
NC_007530.2	1078655	+	1078655	1078655	2.50666	3.47868	8.29732e-05	Intragenic_sense	GBAA_RS05720	GBAA_1094	-
NC_007530.2	1079452	-	1079452	1079454	0.811912	6.61336	0.000875282	Intragenic_antisense	GBAA_RS05720	GBAA_1094	-
NC_007530.2	1081269	+	1081269	1081269	0.625946	6.32052	0.00239272	Intragenic_sense	GBAA_RS05720	GBAA_1094	-
NC_007530.2	1082088	+	1082088	1082088	0.609924	6.34044	0.00257764	Intragenic_sense	GBAA_RS05725	GBAA_1095	-
NC_007530.2	1082876	+	1082876	1082876	0.56216	6.2067	0.00377076	Intragenic_sense	GBAA_RS05730	GBAA_1096	-
NC_007530.2	1082882	+	1082882	1082882	1.63625	4.57559	0.000259702	Intergenic_sense	GBAA_RS05735	GBAA_1098	51
NC_007530.2	1083867	+	1083867	1083867	0.334537	5.99287	0.00845137	Intragenic_sense	GBAA_RS05740	GBAA_1099	-
NC_007530.2	1085481	-	1085481	1085481	0.829349	4.21884	0.00721095	Intergenic_antisense	GBAA_RS05745	GBAA_1100	-
NC_007530.2	1085562	+	1085562	1085562	0.310566	5.81165	0.012395	Intergenic_antisense	GBAA_RS05765	-	-
NC_007530.2	1086808	+	1086807	1086809	4.15314	3.97404	9.58975e-10	Intergenic_sense	GBAA_RS05785	GBAA_1111	1344
NC_007530.2	1088135	+	1088135	1088137	6.80618	3.98751	4.62925e-18	Intergenic_sense	GBAA_RS05785	GBAA_1111	17
NC_007530.2	1090414	+	1090414	1090414	2.89071	4.12158	1.54875e-06	Intragenic_antisense	GBAA_RS05795	GBAA_1113	-
NC_007530.2	1090641	+	1090639	1090641	4.31161	4.54304	5.25602e-12	Intragenic_antisense	GBAA_RS05795	GBAA_1113	-
NC_007530.2	1090670	+	1090670	1090670	1.38186	2.78384	0.0184909	Intragenic_antisense	GBAA_RS05795	GBAA_1113	-
NC_007530.2	1090795	-	1090795	1090795	9.90064	4.60528	2.84708e-27	Intergenic_sense	GBAA_RS05795	GBAA_1113	17
NC_007530.2	1090897	+	1090895	1090897	8.2483	4.71962	3.56696e-26	Intergenic_sense	GBAA_RS05800	GBAA_1114	19
NC_007530.2	1092358	+	1092358	1092358	1.22241	3.42034	0.0113257	Intergenic_antisense	GBAA_RS05815	GBAA_1118	-
NC_007530.2	1092590	+	1092586	1092590	1.7439	2.72647	0.0119199	Intergenic_antisense	GBAA_RS05815	GBAA_1118	-
NC_007530.2	1092634	-	1092632	1092634	1.37716	5.08411	0.000413878	Intergenic_antisense	GBAA_RS05805	GBAA_1116	-
NC_007530.2	1092658	-	1092658	1092658	4.70457	3.37842	3.82785e-09	Intergenic_antisense	GBAA_RS05805	GBAA_1116	-
NC_007530.2	1093949	+	1093948	1093949	1.64975	3.6019	0.00176416	Intragenic_antisense	GBAA_RS05815	GBAA_1118	-
NC_007530.2	1095542	+	1095542	1095542	5.85952	3.84973	8.84213e-15	Intergenic_sense	GBAA_RS05825	GBAA_1120	21
NC_007530.2	1095904	+	1095904	1095904	0.544615	6.24672	0.00332752	Intragenic_sense	GBAA_RS05825	GBAA_1120	-
NC_007530.2	1097319	+	1097319	1097319	2.54582	3.96257	2.02559e-05	Intergenic_sense	GBAA_RS05845	GBAA_1124	105
NC_007530.2	1097396	+	1097396	1097396	1.54074	4.02039	0.000977626	Intergenic_sense	GBAA_RS05845	GBAA_1124	28
NC_007530.2	1098973	-	1098973	1098973	-0.0489018	5.70995	0.0322717	Intragenic_antisense	GBAA_RS05850	GBAA_1125	-
NC_007530.2	1100656	-	1100656	1100658	1.81231	4.26288	0.000265925	Intergenic_antisense	GBAA_RS05850	GBAA_1125	-
NC_007530.2	1100715	+	1100715	1100715	2.58933	4.63855	2.71319e-06	Intergenic_sense	GBAA_RS05855	GBAA_1126	54
NC_007530.2	1101731	+	1101728	1101733	7.28045	4.00428	4.65039e-19	Intergenic_sense	GBAA_RS05860	GBAA_1127	24
NC_007530.2	1101953	+	1101953	1101953	0.533776	4.14052	0.0191196	Intragenic_sense	GBAA_RS05860	GBAA_1127	-
NC_007530.2	1102597	-	1102597	1102597	0.519726	5.93473	0.00845138	Intergenic_antisense	GBAA_RS05860	GBAA_1127	-
NC_007530.2	1102607	+	1102607	1102607	5.00159	4.31526	1.06402e-12	Intergenic_sense	GBAA_RS05865	GBAA_1129	231
NC_007530.2	1103807	+	1103802	1103810	7.2193	4.4452	1.09321e-21	Intergenic_sense	GBAA_RS05870	GBAA_1130	30
NC_007530.2	1107357	+	1107357	1107357	0.15035	5.72982	0.0189202	Intragenic_sense	GBAA_RS05880	GBAA_1132	-
NC_007530.2	1108554	-	1108554	1108554	1.48315	3.3841	0.00403306	Intergenic_sense	GBAA_RS05885	GBAA_1133	25
NC_007530.2	1108713	+	1108713	1108713	4.54073	4.10839	2.28293e-10	Intergenic_sense	GBAA_RS05890	GBAA_1135	168
NC_007530.2	1109169	+	1109169	1109169	-0.0300402	5.58698	0.035582	Intergenic_sense	GBAA_RS05895	GBAA_1136	17
NC_007530.2	1109709	-	1109700	1109710	1.85124	4.48113	0.000107585	Intergenic_sense	GBAA_RS05900	GBAA_1137	37
NC_007530.2	1109800	+	1109800	1109800	1.5875	4.16362	0.000743052	Intergenic_sense	GBAA_RS05905	GBAA_1138	154
NC_007530.2	1109915	+	1109915	1109915	3.94319	2.87295	3.09424e-06	Intergenic_sense	GBAA_RS05905	GBAA_1138	39
NC_007530.2	1110498	+	1110498	1110498	0.687571	3.72354	0.0315547	Intragenic_sense	GBAA_RS05905	GBAA_1138	-
NC_007530.2	1110718	+	1110717	1110718	4.95828	6.1498	9.6532e-20	Intergenic_sense	GBAA_RS05910	GBAA_1139	91
NC_007530.2	1110779	+	1110779	1110779	3.97744	4.06054	1.58103e-09	Intergenic_sense	GBAA_RS05910	GBAA_1139	30
NC_007530.2	1111263	-	1111263	1111263	1.16914	3.7346	0.00461491	Intragenic_antisense	GBAA_RS05910	GBAA_1139	-
NC_007530.2	1111757	+	1111755	1111758	2.92575	4.63733	3.35019e-07	Intragenic_sense	GBAA_RS05915	GBAA_1140	-
NC_007530.2	1111848	+	1111848	1111848	0.962588	3.17957	0.0234781	Intragenic_sense	GBAA_RS05915	GBAA_1140	-
NC_007530.2	1112035	+	1112035	1112035	0.582452	3.94944	0.0201829	Intergenic_sense	GBAA_RS05920	GBAA_1141	104
NC_007530.2	1112086	-	1112083	1112086	2.28999	3.54506	0.000383157	Intergenic_antisense	GBAA_RS05915	GBAA_1140	-
NC_007530.2	1112098	+	1112098	1112098	3.75283	2.86488	8.38799e-06	Intergenic_sense	GBAA_RS05920	GBAA_1141	41
NC_007530.2	1112658	+	1112658	1112658	1.07123	6.67955	0.000388009	Intragenic_sense	GBAA_RS05920	GBAA_1141	-
NC_007530.2	1117552	+	1117552	1117552	0.0310414	5.62527	0.0299512	Intragenic_sense	GBAA_RS05925	GBAA_1142	-
NC_007530.2	1119818	-	1119818	1119818	3.77565	4.32325	4.00107e-09	Intragenic_sense	GBAA_RS05935	GBAA_1144	-
NC_007530.2	1120511	-	1120511	1120511	0.113443	5.54449	0.0281921	Intragenic_sense	GBAA_RS05945	GBAA_1146	-
NC_007530.2	1122016	-	1122014	1122016	4.23891	3.02429	3.24248e-07	Intergenic_sense	GBAA_RS05960	GBAA_1149	318
NC_007530.2	1122189	+	1122189	1122191	4.19621	5.05057	4.87664e-13	Intergenic_sense	GBAA_RS05970	GBAA_1152	29
NC_007530.2	1123473	-	1123473	1123473	1.86751	4.28426	0.000228949	Intergenic_sense	GBAA_RS05975	GBAA_1153	33
NC_007530.2	1124778	-	1124777	1124780	8.31939	3.59451	2.87396e-17	Intergenic_sense	GBAA_RS05980	GBAA_1154	42
NC_007530.2	1124854	+	1124850	1124867	10.4568	5.27229	5.49807e-34	Intergenic_sense	GBAA_RS05985	GBAA_1155	33
NC_007530.2	1129103	+	1129103	1129103	2.18108	3.4835	0.00052975	Intergenic_sense	GBAA_RS06005	GBAA_1159	56
NC_007530.2	1132178	-	1132178	1132178	3.32222	4.15618	7.21911e-08	Intragenic_antisense	GBAA_RS06015	GBAA_1161	-
NC_007530.2	1132326	+	1132326	1132326	5.68054	4.64097	5.31459e-18	Intragenic_sense	GBAA_RS06015	GBAA_1161	-
NC_007530.2	1132465	-	1132465	1132465	0.652802	6.53382	0.00179262	Intragenic_antisense	GBAA_RS06020	GBAA_1162	-
NC_007530.2	1132652	+	1132652	1132652	1.05291	3.57273	0.00921754	Intragenic_sense	GBAA_RS06020	GBAA_1162	-
NC_007530.2	1133551	+	1133551	1133551	0.570537	4.06511	0.0161728	Intragenic_sense	GBAA_RS06020	GBAA_1162	-
NC_007530.2	1135626	-	1135626	1135626	1.14295	7.07847	0.000196312	Intragenic_sense	GBAA_RS06030	GBAA_1166	-
NC_007530.2	1135970	-	1135970	1135970	1.36424	4.92524	0.000396888	Intragenic_sense	GBAA_RS06030	GBAA_1166	-
NC_007530.2	1136124	-	1136120	1136124	3.03756	3.99911	7.59272e-07	Intergenic_sense	GBAA_RS06030	GBAA_1166	17
NC_007530.2	1136131	-	1136131	1136131	1.89955	2.66018	0.00799585	Intergenic_sense	GBAA_RS06030	GBAA_1166	24
NC_007530.2	1136141	-	1136139	1136143	2.33649	6.04551	5.51123e-07	Intergenic_sense	GBAA_RS06030	GBAA_1166	34
NC_007530.2	1136152	-	1136152	1136152	8.40081	3.64488	5.24806e-18	Intergenic_sense	GBAA_RS06030	GBAA_1166	45
NC_007530.2	1136217	-	1136217	1136218	1.83074	3.1384	0.00316628	Intergenic_sense	GBAA_RS06030	GBAA_1166	110
NC_007530.2	1136285	+	1136275	1136285	1.9552	3.75943	0.000735664	Intergenic_sense	GBAA_RS06035	GBAA_1167	62
NC_007530.2	1136646	+	1136646	1136646	0.480074	3.8056	0.0375182	Intragenic_sense	GBAA_RS06035	GBAA_1167	-
NC_007530.2	1136723	+	1136723	1136723	5.06648	4.21297	6.19674e-14	Intragenic_sense	GBAA_RS06035	GBAA_1167	-
NC_007530.2	1137547	+	1137547	1137547	0.849099	6.65729	0.000762819	Intragenic_sense	GBAA_RS06040	GBAA_1168	-
NC_007530.2	1138570	-	1138570	1138570	3.38359	4.36383	2.68996e-08	Intergenic_sense	GBAA_RS06045	GBAA_1169	24
NC_007530.2	1138593	+	1138593	1138593	0.668149	6.37153	0.00224972	Intergenic_antisense	GBAA_RS06050	GBAA_1170	-
NC_007530.2	1138637	+	1138637	1138637	-0.0236824	5.57782	0.0340513	Intergenic_antisense	GBAA_RS06050	GBAA_1170	-
NC_007530.2	1141152	-	1141152	1141154	4.94074	5.09753	1.45985e-16	Intergenic_sense	GBAA_RS06070	GBAA_1174	109
NC_007530.2	1141303	+	1141296	1141306	2.78773	6.21942	3.27099e-08	Intergenic_sense	GBAA_RS06080	GBAA_1175	232
NC_007530.2	1141314	+	1141313	1141334	17.1602	5.54417	2.37754e-46	Intergenic_sense	GBAA_RS06080	GBAA_1175	221
NC_007530.2	1141507	+	1141507	1141507	3.87334	3.95917	7.88632e-09	Intergenic_sense	GBAA_RS06080	GBAA_1175	28
NC_007530.2	1141885	+	1141884	1141886	6.42556	4.4296	1.66569e-19	Intergenic_sense	GBAA_RS06085	GBAA_1177	40
NC_007530.2	1144339	+	1144338	1144339	1.13717	4.83392	0.001137	Intragenic_sense	GBAA_RS06085	GBAA_1177	-
NC_007530.2	1144720	-	1144720	1144720	1.15421	3.13648	0.014459	Intragenic_sense	GBAA_RS06090	GBAA_1178	-
NC_007530.2	1144732	-	1144732	1144732	1.21441	3.16962	0.0120439	Intragenic_sense	GBAA_RS06090	GBAA_1178	-
NC_007530.2	1144758	-	1144758	1144758	0.576713	6.08295	0.00430629	Intergenic_sense	GBAA_RS06090	GBAA_1178	17
NC_007530.2	1144767	-	1144766	1144769	10.7759	3.4818	5.28563e-18	Intergenic_sense	GBAA_RS06090	GBAA_1178	26
NC_007530.2	1146409	+	1146409	1146409	1.45318	4.74828	0.000554246	Intragenic_sense	GBAA_RS06100	GBAA_1181	-
NC_007530.2	1146556	+	1146554	1146558	7.84837	3.3881	1.93389e-15	Intergenic_sense	GBAA_RS06105	GBAA_1182	32
NC_007530.2	1147118	+	1147117	1147118	11.778	3.82695	6.42559e-22	Intergenic_sense	GBAA_RS06110	GBAA_1184	37
NC_007530.2	1147755	+	1147755	1147755	4.96308	4.27846	3.38556e-13	Intragenic_sense	GBAA_RS06110	GBAA_1184	-
NC_007530.2	1150499	+	1150499	1150499	2.92617	4.69737	1.6679e-07	Intragenic_sense	GBAA_RS06125	GBAA_1187	-
NC_007530.2	1151033	+	1151028	1151034	2.74607	4.27944	3.65927e-06	Intragenic_sense	GBAA_RS06125	GBAA_1187	-
NC_007530.2	1151385	-	1151385	1151385	0.252506	6.29664	0.0112036	Intergenic_antisense	GBAA_RS06125	GBAA_1187	-
NC_007530.2	1151410	-	1151410	1151410	-0.00997731	5.82259	0.0302263	Intergenic_antisense	GBAA_RS06125	GBAA_1187	-
NC_007530.2	1152772	-	1152772	1152774	3.06548	4.8359	7.16857e-08	Intergenic_sense	GBAA_RS06130	GBAA_1188	362
NC_007530.2	1153215	-	1153214	1153217	8.9617	4.36745	4.66872e-24	Intergenic_sense	GBAA_RS06135	GBAA_1189	27
NC_007530.2	1153251	+	1153250	1153251	5.50521	4.05865	2.89869e-14	Intergenic_sense	GBAA_RS06140	GBAA_1191	257
NC_007530.2	1153264	-	1153264	1153266	2.75683	3.52187	8.27558e-05	Intergenic_sense	GBAA_RS06135	GBAA_1189	76
NC_007530.2	1153413	+	1153411	1153415	4.04862	3.84408	3.84935e-09	Intergenic_sense	GBAA_RS06140	GBAA_1191	95
NC_007530.2	1153425	+	1153424	1153425	3.36888	2.73975	0.000119115	Intergenic_sense	GBAA_RS06140	GBAA_1191	83
NC_007530.2	1153504	-	1153504	1153504	1.01152	3.36192	0.0165342	Intergenic_sense	GBAA_RS06135	GBAA_1189	316
NC_007530.2	1160777	-	1160777	1160778	4.40761	4.96255	4.62389e-13	Intragenic_sense	GBAA_RS06165	GBAA_1196	-
NC_007530.2	1161083	+	1161080	1161083	5.88413	3.52625	3.97224e-13	Intergenic_sense	GBAA_RS06170	GBAA_1197	110
NC_007530.2	1163054	-	1163054	1163054	3.32173	4.11379	2.15548e-07	Intergenic_sense	GBAA_RS06175	GBAA_1198	27
NC_007530.2	1163164	+	1163158	1163165	8.84084	5.32798	5.81538e-32	Intergenic_sense	GBAA_RS06185	GBAA_1200	435
NC_007530.2	1163188	-	1163188	1163188	-0.0173156	5.56606	0.0343594	Intergenic_sense	GBAA_RS06175	GBAA_1198	161
NC_007530.2	1163432	+	1163432	1163432	3.69108	3.19975	3.73473e-06	Intergenic_sense	GBAA_RS06185	GBAA_1200	167
NC_007530.2	1164969	+	1164969	1164969	5.96455	3.53261	1.8304e-13	Intergenic_sense	GBAA_RS06195	GBAA_1203	76
NC_007530.2	1165011	+	1165011	1165011	0.1023	5.64258	0.0239628	Intergenic_sense	GBAA_RS06195	GBAA_1203	34
NC_007530.2	1165552	+	1165552	1165552	0.797278	4.04061	0.0102733	Intragenic_sense	GBAA_RS06195	GBAA_1203	-
NC_007530.2	1167419	+	1167419	1167419	2.8255	4.43188	3.37514e-06	Intergenic_sense	GBAA_RS06205	GBAA_1205	8
NC_007530.2	1168041	-	1168041	1168041	0.0348521	5.65771	0.0271324	Intragenic_antisense	GBAA_RS06205	GBAA_1205	-
NC_007530.2	1168210	-	1168210	1168210	2.12453	2.9202	0.00345225	Intragenic_antisense	GBAA_RS06205	GBAA_1205	-
NC_007530.2	1168584	+	1168584	1168584	0.217234	5.65231	0.0203267	Intragenic_sense	GBAA_RS06205	GBAA_1205	-
NC_007530.2	1168650	+	1168650	1168651	4.1168	3.60481	9.97185e-09	Intragenic_sense	GBAA_RS06205	GBAA_1205	-
NC_007530.2	1168661	+	1168661	1168662	2.16019	3.42346	0.000446324	Intragenic_sense	GBAA_RS06205	GBAA_1205	-
NC_007530.2	1168693	+	1168692	1168698	8.43651	3.8405	1.66625e-19	Intergenic_sense	GBAA_RS06210	GBAA_1206	29
NC_007530.2	1168705	+	1168705	1168705	0.596825	3.93328	0.0190197	Intergenic_sense	GBAA_RS06210	GBAA_1206	17
NC_007530.2	1169784	+	1169784	1169784	1.31101	4.62325	0.00106335	Intragenic_sense	GBAA_RS06210	GBAA_1206	-
NC_007530.2	1170817	-	1170817	1170817	0.292881	5.65146	0.0202296	Intergenic_antisense	GBAA_RS06210	GBAA_1206	-
NC_007530.2	1170968	+	1170964	1170970	10.8485	4.16888	1.08407e-23	Intergenic_antisense	GBAA_RS06220	GBAA_1208	-
NC_007530.2	1171029	-	1171029	1171036	1.59513	2.51448	0.0217509	Intergenic_antisense	GBAA_RS06210	GBAA_1206	-
NC_007530.2	1171068	+	1171068	1171068	-0.1037	5.62263	0.0398629	Intergenic_antisense	GBAA_RS06220	GBAA_1208	-
NC_007530.2	1172391	-	1172391	1172391	2.19971	3.34748	0.0004676	Intergenic_sense	GBAA_RS06225	GBAA_1209	29
NC_007530.2	1172689	-	1172689	1172689	1.14361	3.66923	0.00821998	Intragenic_sense	GBAA_RS06230	GBAA_1210	-
NC_007530.2	1173152	-	1173152	1173152	1.4879	3.71448	0.00189243	Intergenic_sense	GBAA_RS06230	GBAA_1210	31
NC_007530.2	1173206	-	1173206	1173206	0.450935	6.20432	0.00461491	Intergenic_sense	GBAA_RS06230	GBAA_1210	85
[truncated: 4,146 more rows]

## Sheet: Strain specific TSS
Data set S1-3. Strain specific TSS.
[truncated: 317 more rows]
