# Supplementary material for: Direct Regulons of AtxA, the Master Virulence Regulator of Bacillus anthracis
Source: mSystems. 2021 Jul 20;6(4):e00291-21. doi: 10.1128/mSystems.00291-21 (PMC8407390; doi:10.1128/mSystems.00291-21)
Supplement: DATA SET S2 [file msystems.00291-21-sd002.xlsx]

## Sheet: DatasetS2-1
Dataset S2-1. Genes with transcription changes by AtxA
Locus tag (RefSeq)	Locus tag (GenBank)	log2(fold change) (WT/ΔatxA)	Adjusted p-value	DEG in ΔxrrA?a	DEG in ΔxrrB?a	DEG in ΔxrrC?a	Products
GBAA_RS29015	N/A	4.7485	1.65726e-289	0	0	0	hypothetical protein
GBAA_RS29010	N/A	4.54741	7.37464e-213	0	0	0	hypothetical protein
GBAA_RS04775	GBAA_0885	-4.87977	1.63519e-211	0	0	0	S-layer protein Sap
GBAA_RS29110	GBAA_pXO1_0164	5.38607	9.45725e-184	0	0	0	anthrax toxin protective antigen
GBAA_RS25740	GBAA_5274	-4.3595	2.39011e-168	0	0	0	L,CD-transpeptidase
GBAA_RS29020	GBAA_pXO1_0137	5.52729	2.31951e-153	0	0	0	hypothetical protein
GBAA_RS29135	GBAA_pXO1_0172	3.77563	1.0493e-138	0	0	0	anthrax toxin lethal factor
GBAA_RS08425	GBAA_1669	-2.68084	7.12715e-127	0	0	0	flagellar hook-associated protein FlgK
GBAA_RS28950	GBAA_pXO1_0124	5.56363	3.0986e-126	0	0	0	S-layer homology domain-containing protein
GBAA_RS29060	GBAA_pXO1_0146	3.01896	1.01941e-120	0	0	0	anthrax toxin expression trans-acting transcriptional regulator AtxA
GBAA_RS25735	GBAA_5273	-4.50061	2.43462e-113	0	0	0	DUF3978 domain-containing protein
GBAA_RS10695	GBAA_2146	-2.97536	5.53113e-113	0	0	1	NADPH-nitrite reductase large subunit
xrrB	xrrB	6.27061	6.14813e-113	0	1	0	XrrB
xrrA	xrrA	6.1355	2.75417e-107	1	0	0	XrrA
xrrC	xrrC	4.92192	1.00411e-102	0	0	1	XrrC
GBAA_RS29130	GBAA_pXO1_0171	3.69813	6.24388e-86	0	0	0	hypothetical protein
GBAA_RS17815	GBAA_3663	-2.32936	1.03176e-79	0	0	0	anaerobic ribonucleoside triphosphate reductase
GBAA_RS25475	GBAA_5217	2.1028	3.04445e-79	0	0	0	Fe-S cluster assembly ATPase SufC
GBAA_RS24535	GBAA_5054	-4.24182	3.35338e-76	1	0	0	S-layer homology domain-containing protein
GBAA_RS29030	GBAA_pXO1_0139	3.81575	6.51527e-75	0	0	0	hypothetical protein
GBAA_RS23665	GBAA_4873	-2.30204	8.23102e-72	0	0	0	alanine dehydrogenase
GBAA_RS18900	GBAA_3893	2.92516	3.90996e-71	0	0	0	LysM peptidoglycan-binding domain-containing protein
GBAA_RS27735	GBAA_5695	-2.42189	6.69131e-70	0	0	0	nitric oxide synthase oxygenase
GBAA_RS01255	GBAA_0231	-2.65028	5.1553e-69	0	0	0	ABC transporter substrate-binding protein
GBAA_RS10595	GBAA_2125	-2.55128	4.56441e-62	0	0	0	nitrate reductase subunit alpha
GBAA_RS28955	GBAA_pXO1_0125	2.29514	7.25287e-61	0	0	0	phosphatase PAP2 family protein
GBAA_RS29035	GBAA_pXO1_0142	2.86217	1.19488e-59	0	0	1	anthrax toxin edema factor
GBAA_RS09895	GBAA_1982	2.29615	1.30962e-57	0	0	0	petrobactin biosynthesis protein AsbB
GBAA_RS03315	GBAA_0605	2.30288	8.98453e-57	0	0	0	LCP family protein
GBAA_RS24505	GBAA_5047	-2.28039	3.47742e-53	0	0	0	S-ribosylhomocysteine lyase LuxS
GBAA_RS11725	GBAA_2363	-3.62006	4.97313e-53	0	0	0	winged helix-turn-helix transcriptional regulator
GBAA_RS00395	GBAA_0067	-2.02705	7.79394e-53	0	0	0	cysteine synthase A
GBAA_RS29070	GBAA_pXO1_0149	3.68929	1.37068e-52	0	0	0	hypothetical protein
GBAA_RS29115	GBAA_pXO1_0166	3.23047	4.98663e-52	0	0	0	transcriptional repressor PagR
GBAA_RS10690	GBAA_2145	-3.82427	9.90074e-51	0	0	0	nitrite reductase small subunit NirD
GBAA_RS20510	GBAA_4224	-2.16136	9.29035e-49	0	0	0	hypothetical protein
GBAA_RS08595	GBAA_1706	-2.53444	1.14019e-48	1	0	1	flagellin
GBAA_RS01930	GBAA_0346	-2.74579	1.45189e-47	0	0	0	S-methyl-5-thioribose kinase
GBAA_RS25860	GBAA_5298	-2.23815	5.00913e-46	0	0	0	pyrimidine nucleoside transporter NupC
GBAA_RS08440	GBAA_1671	-2.27542	4.51374e-45	0	0	0	flagellar hook-associated protein 2
GBAA_RS25470	GBAA_5216	1.56476	7.97113e-45	0	0	0	Fe-S cluster assembly protein SufD
GBAA_RS26580	GBAA_5451	-2.63772	3.82763e-44	0	0	0	acyltransferase
GBAA_RS00565	GBAA_0099	1.39656	8.95177e-44	0	0	0	50S ribosomal protein L10
GBAA_RS08415	GBAA_1667	-2.6503	3.19565e-43	0	0	0	YaaR family protein
GBAA_RS08445	GBAA_1672	-2.61033	3.19565e-43	0	0	0	flagellar protein FliS
GBAA_RS09280	GBAA_1853	4.4539	4.94118e-43	0	0	0	dihydroxy-acid dehydratase
GBAA_RS17940	GBAA_3689	-3.35565	8.17245e-43	0	0	0	biotin transporter BioY
GBAA_RS21725	GBAA_4469	-2.33024	1.91871e-42	0	0	0	L-cystine transporter
GBAA_RS03245	GBAA_0589	-1.80318	2.14782e-42	0	0	0	formate dehydrogenase subunit alpha
GBAA_RS09905	GBAA_1984	2.61596	9.74086e-42	0	0	0	petrobactin biosynthesis protein AsbD
GBAA_RS18045	GBAA_3711	4.22406	2.37265e-40	0	0	0	urocanate hydratase
GBAA_RS09900	GBAA_1983	1.92888	2.38359e-40	0	0	0	3,C4-dihydroxybenzoic acid-AMP ligase AsbC
GBAA_RS13615	GBAA_2761	-2.7249	2.93495e-40	0	0	0	sigma-54-dependent Fis family transcriptional regulator
GBAA_RS21095	GBAA_4341	-3.01658	3.38015e-40	0	0	0	adenosylmethionine--8-amino-7-oxononanoate transaminase
GBAA_RS09910	GBAA_1985	2.00593	4.63634e-40	0	0	0	petrobactin biosynthesis protein AsbE
GBAA_RS26780	GBAA_5497	-3.1488	1.27875e-39	1	0	0	HlyD family efflux transporter periplasmic adaptor subunit
GBAA_RS29080	GBAA_pXO1_0154	1.79221	3.50223e-39	0	0	0	Tn3 family transposase
GBAA_RS27650	GBAA_5677	2.15239	6.83116e-39	0	0	1	glycosyltransferase family 2 protein
GBAA_RS22370	GBAA_4601	-2.15207	7.28837e-39	0	0	0	O-acetylserine dependent cystathionine beta-synthase
GBAA_RS21110	GBAA_4346	-1.34019	3.36545e-38	0	0	0	bifunctional 2',C3'-cyclic-nucleotide 2'-phosphodiesterase/3'-nucleotidase
GBAA_RS08450	GBAA_1673	-2.48798	7.13957e-38	0	0	0	hypothetical protein
GBAA_RS09265	GBAA_1850	3.97148	2.13471e-37	0	1	0	acetolactate synthase large subunit
GBAA_RS09025	GBAA_1799	2.36595	9.75842e-37	0	0	0	cation:dicarboxylase symporter family transporter
GBAA_RS32340	GBAA_3632	2.91944	9.75842e-37	0	0	0	hypothetical protein
GBAA_RS26700	GBAA_5481	3.47078	1.17477e-36	1	0	0	SH3 domain-containing protein
GBAA_RS18035	GBAA_3709	4.38343	1.58143e-36	0	0	0	formimidoylglutamase
GBAA_RS01275	GBAA_0235	-2.60566	2.75932e-36	0	0	0	ABC transporter ATP-binding protein
GBAA_RS27175	GBAA_5578	-1.5235	1.19765e-35	0	0	0	UDP-N-acetylglucosamine 1-carboxyvinyltransferase
GBAA_RS08420	GBAA_1668	-2.89026	2.27531e-35	0	0	0	hypothetical protein
GBAA_RS10640	GBAA_2134	-1.9782	2.9562e-35	0	0	0	molybdopterin-synthase adenylyltransferase MoeB
GBAA_RS09260	GBAA_1849	3.24669	3.41102e-35	0	1	0	branched-chain-amino-acid transaminase
GBAA_RS19565	GBAA_4027	2.62364	5.3644e-35	0	0	0	dihydroorotase
GBAA_RS22380	GBAA_4603	-2.43462	1.0342e-34	0	0	0	class I SAM-dependent methyltransferase
GBAA_RS23660	GBAA_4872	-3.39411	1.26412e-34	1	0	0	hypothetical protein
GBAA_RS09915	GBAA_1986	2.15164	1.48529e-34	0	0	0	petrobactin biosynthesis 3-dehydroshikimate dehydratase AsbF
GBAA_RS10680	GBAA_2143	-2.92173	3.67643e-34	0	0	0	sirohydrochlorin chelatase
GBAA_RS00590	GBAA_0104	1.46806	6.94064e-34	0	0	0	50S ribosomal protein L7ae-like protein
GBAA_RS09890	GBAA_1981	1.72692	8.68929e-34	0	0	0	petrobactin biosynthesis protein AsbA
GBAA_RS29065	GBAA_pXO1_0148	1.77063	1.65704e-33	0	0	0	hypothetical protein
GBAA_RS21020	GBAA_4326	-1.67925	2.12701e-33	0	0	0	LacI family DNA-binding transcriptional regulator
GBAA_RS10685	GBAA_2144	-2.91329	3.24251e-33	0	0	0	uroporphyrin-III C-methyltransferase
GBAA_RS21070	GBAA_4336	-2.69929	6.66935e-33	0	0	0	biotin synthase
GBAA_RS07860	GBAA_1551	2.01681	1.52862e-32	0	0	0	zinc metallopeptidase
GBAA_RS14015	GBAA_2840	1.34328	1.5697e-32	0	0	0	hypothetical protein
GBAA_RS18675	GBAA_3845	2.71515	1.19862e-31	0	0	0	SH3 domain-containing protein
GBAA_RS16120	GBAA_3305	-2.80484	1.51945e-31	0	0	0	winged helix-turn-helix transcriptional regulator
GBAA_RS08520	GBAA_1687	-1.95424	1.60305e-31	0	0	0	DUF3964 family protein
GBAA_RS27740	GBAA_5696	-3.2939	2.54803e-31	1	0	0	superoxide dismutase [Mn]
GBAA_RS01260	GBAA_0232	-2.56939	3.27107e-31	0	0	0	ABC transporter permease
GBAA_RS23655	GBAA_4871	-3.17635	4.72806e-31	1	0	0	helix-turn-helix transcriptional regulator
GBAA_RS08515	GBAA_1686	-1.66383	7.16243e-31	0	0	0	flagellar hook protein FlgE
GBAA_RS01265	GBAA_0233	-2.62968	1.96717e-30	0	0	0	ABC transporter permease
GBAA_RS28710	GBAA_pXO1_0066	-1.63808	2.35149e-30	0	0	0	replication-relaxation family protein
GBAA_RS06620	GBAA_1295	3.20749	2.86131e-30	0	0	0	immune inhibitor A
GBAA_RS24540	GBAA_5055	1.77649	1.20332e-29	0	0	0	YdcF family protein
GBAA_RS27500	GBAA_5647	2.50238	1.20332e-29	0	0	0	DUF3817 domain-containing protein
GBAA_RS08075	GBAA_1595	-1.09558	1.42588e-29	0	0	0	dynamin family protein
GBAA_RS14495	GBAA_2947	2.37845	2.09387e-29	0	0	0	LTA synthase family protein
GBAA_RS19555	GBAA_4025	1.66708	3.22784e-29	0	0	0	carbamoyl-phosphate synthase large subunit
GBAA_RS11385	GBAA_2291	-1.30286	3.40765e-29	0	0	0	GHKL domain-containing protein
GBAA_RS24520	GBAA_5050	-1.87433	5.10076e-29	0	0	0	cytochrome ubiquinol oxidase subunit I
GBAA_RS25130	GBAA_5150	-2.396	5.34796e-28	0	0	0	biotin transporter BioY
GBAA_RS26640	GBAA_5464	-1.98746	1.27272e-27	0	0	0	L-lactate permease
GBAA_RS25750	GBAA_5276	-1.46676	2.48203e-27	0	0	0	HAMP domain-containing histidine kinase
GBAA_RS17290	GBAA_3554	2.13653	3.01079e-27	0	0	0	serine hydrolase
GBAA_RS04540	GBAA_0833	2.64194	3.42347e-27	0	0	0	multidrug efflux SMR transporter
GBAA_RS15475	GBAA_3162	-1.66062	4.70417e-27	0	0	0	5'-nucleotidase C-terminal domain-containing protein
GBAA_RS17930	GBAA_3687	-1.96534	1.21211e-26	0	0	0	acetyl-CoA C-acyltransferase
GBAA_RS02075	GBAA_0370	-2.60586	1.66678e-26	0	0	0	methyl-accepting chemotaxis protein
GBAA_RS08380	GBAA_1660	-1.54416	3.20899e-26	0	0	0	response regulator
GBAA_RS17960	GBAA_3694	2.42918	5.22431e-26	0	0	0	CsbD family protein
GBAA_RS10635	GBAA_2133	-2.09569	5.77295e-26	0	0	0	GTP 3',C8-cyclase MoaA
GBAA_RS00945	GBAA_0163	-2.52038	6.16548e-26	1	0	0	gluconate permease GntP
GBAA_RS27710	GBAA_5690	-3.22839	9.13934e-26	0	0	0	antiholin-like murein hydrolase modulator LrgA
GBAA_RS26695	GBAA_5479	-1.49117	1.08805e-25	0	0	0	glycine betaine transporter OpuD
GBAA_RS02190	GBAA_0393	1.32175	1.45775e-25	0	0	0	MFS transporter
GBAA_RS07930	GBAA_1563	-2.22041	2.04482e-25	0	1	0	pantoate--beta-alanine ligase
GBAA_RS11990	GBAA_2418	-1.45743	3.28732e-25	0	0	0	protoporphyrinogen oxidase
GBAA_RS09115	GBAA_1817	-2.10745	3.83709e-25	1	0	0	N-acetylmuramoyl-L-alanine amidase
GBAA_RS11265	GBAA_2267	-1.28734	4.28707e-25	0	0	0	alcohol dehydrogenase AdhP
GBAA_RS21015	GBAA_4325	1.30936	5.04471e-25	0	0	0	Na+/H+ antiporter family protein
GBAA_RS29025	GBAA_pXO1_0138	1.46473	5.58199e-25	0	0	0	hypothetical protein
GBAA_RS18040	GBAA_3710	3.84148	6.3716e-25	0	0	0	imidazolonepropionase
GBAA_RS03610	GBAA_0664	-1.85754	7.41907e-25	0	0	0	ribose operon transcriptional repressor RbsR
GBAA_RS03800	GBAA_0703	1.58887	7.76192e-25	1	0	0	cytochrome aa3 quinol oxidase subunit II
GBAA_RS25175	GBAA_5159	2.07297	1.01465e-24	1	0	0	NAD(P)/FAD-dependent oxidoreductase
GBAA_RS21535	GBAA_4430	1.80523	1.15917e-24	0	0	0	hypothetical protein
GBAA_RS24385	GBAA_5020	-2.04602	1.2534e-24	1	0	0	hypothetical protein
GBAA_RS26000	GBAA_5330	1.81424	1.90995e-24	0	0	0	siderophore ABC transporter substrate-binding protein
GBAA_RS20180	GBAA_4155	1.24176	4.09178e-24	0	0	0	protoheme IX farnesyltransferase
GBAA_RS08085	GBAA_1597	-1.25846	4.73935e-24	0	0	0	GNAT family N-acetyltransferase
GBAA_RS16455	GBAA_3375	-1.80239	5.44402e-24	0	0	0	Cys-tRNA(Pro) deacylase
GBAA_RS26860	GBAA_5514	-1.40646	5.68858e-24	0	0	0	glycosyltransferase family 4 protein
GBAA_RS11740	GBAA_2367	-2.73187	9.80228e-24	0	0	0	OFA family MFS transporter
GBAA_RS25990	GBAA_5328	1.52665	1.03138e-23	0	0	0	iron chelate uptake ABC transporter family permease subunit
GBAA_RS11340	GBAA_2281	1.48764	1.30379e-23	0	0	0	arginine-ornithine antiporter
GBAA_RS09285	GBAA_1854	3.25816	1.78094e-23	0	0	0	threonine ammonia-lyase IlvA
GBAA_RS06710	GBAA_1314	1.28579	3.33024e-23	0	0	0	FadR family transcriptional regulator
GBAA_RS01955	GBAA_0351	2.3801	7.26604e-23	0	0	0	iron-hydroxamate ABC transporter substrate-binding protein
GBAA_RS04380	GBAA_0800	2.04964	7.32428e-23	1	0	0	TIGR02206 family membrane protein
GBAA_RS14945	GBAA_3044	-3.57718	7.76206e-23	1	0	0	NUDIX hydrolase
GBAA_RS07125	GBAA_1403	1.44395	7.90015e-23	0	0	0	bacitracin resistance undecaprenyl-diphosphatase
GBAA_RS03640	GBAA_0670	-1.74553	1.01211e-22	0	0	0	fructose-6-phosphate aldolase
GBAA_RS25745	GBAA_5275	-1.1613	1.10586e-22	0	0	0	response regulator transcription factor
GBAA_RS24525	GBAA_5051	-2.13944	1.19833e-22	0	0	0	cytochrome d ubiquinol oxidase subunit II
GBAA_RS04765	GBAA_0883	-1.38702	1.41064e-22	0	0	0	polysaccharide biosynthesis protein
GBAA_RS03615	GBAA_0665	-1.83985	2.72941e-22	0	0	0	ribokinase
GBAA_RS27065	GBAA_5554	-1.44514	2.78012e-22	0	0	0	ATP synthase subunit I
GBAA_RS08195	GBAA_1621	-1.61426	3.12744e-22	0	0	0	hypothetical protein
GBAA_RS25455	GBAA_5213	1.17586	7.5834e-22	0	0	0	Fe-S cluster assembly protein SufB
GBAA_RS02095	GBAA_0374	1.54136	1.04198e-21	0	0	0	YhgE/Pip domain-containing protein
GBAA_RS10020	GBAA_2008	-1.6095	1.51144e-21	0	0	0	ribosome small subunit-dependent GTPase A
GBAA_RS12550	GBAA_2538	-1.83201	1.56634e-21	0	0	0	MBL fold metallo-hydrolase
GBAA_RS24825	GBAA_5112	-1.47839	1.87946e-21	0	0	0	isochorismate synthase
GBAA_RS00230	GBAA_0034	1.68366	2.44083e-21	1	0	0	AbrB/MazE/SpoVT family DNA-binding domain-containing protein
GBAA_RS02250	GBAA_0405	-1.88818	2.62697e-21	0	0	0	cation-translocating P-type ATPase
GBAA_RS00935	GBAA_0161	-2.17497	2.80107e-21	1	0	0	gluconate operon transcriptional repressor GntR
GBAA_RS02890	GBAA_0537	1.09116	2.98075e-21	0	0	0	peroxide-responsive transcriptional repressor PerR
GBAA_RS23520	GBAA_4842	1.13936	3.68877e-21	0	0	0	membrane protein FxsA
GBAA_RS10240	GBAA_2052	1.74035	5.49308e-21	0	0	0	TIGR03943 family protein
GBAA_RS22375	GBAA_4602	-1.40354	5.71546e-21	0	0	0	5'-methylthioadenosine/S-adenosylhomocysteine nucleosidase
GBAA_RS25940	GBAA_5318	-1.81602	6.84821e-21	0	0	0	endonuclease
GBAA_RS22570	GBAA_4644	1.80738	8.13351e-21	0	0	0	DUF421 domain-containing protein
GBAA_RS12110	GBAA_2442	-1.32275	9.59075e-21	0	0	0	DUF1349 domain-containing protein
GBAA_RS09410	GBAA_1881	1.57128	9.59524e-21	0	0	0	rhodanese-related sulfurtransferase
GBAA_RS17925	GBAA_3686	-2.16909	1.1294e-20	0	0	0	SAP domain-containing protein
GBAA_RS10560	GBAA_2118	2.11203	1.46088e-20	1	0	0	DUF3925 domain-containing protein
GBAA_RS16605	GBAA_3408	-1.97567	1.72145e-20	1	0	0	tryptophan--tRNA ligase
GBAA_RS25345	GBAA_5193	-1.74871	2.10132e-20	1	0	0	transcriptional regulator
GBAA_RS17950	GBAA_3692	-2.28714	2.20523e-20	1	0	0	hypothetical protein
GBAA_RS11025	GBAA_2218	2.06835	2.86664e-20	0	0	0	nucleotidyltransferase family protein
GBAA_RS12820	GBAA_2592	-1.90707	3.30664e-20	0	0	0	class I SAM-dependent methyltransferase
GBAA_RS19560	GBAA_4026	1.82748	3.64012e-20	0	0	0	glutamine-hydrolyzing carbamoyl-phosphate synthase small subunit
GBAA_RS25935	GBAA_5317	-1.80096	6.3541e-20	0	0	0	DUF4077 domain-containing protein
GBAA_RS26585	GBAA_5452	-1.5381	6.78433e-20	0	0	0	VOC family protein
GBAA_RS29260	GBAA_pXO1_0205	-1.50018	7.7371e-20	1	0	0	tetratricopeptide repeat protein
GBAA_RS26775	GBAA_5496	-2.87595	1.17367e-19	0	0	0	ABC transporter ATP-binding protein
GBAA_RS21090	GBAA_4340	-3.34162	1.21658e-19	0	0	0	ATP-dependent dethiobiotin synthetase BioD
GBAA_RS25650	GBAA_5256	-2.14515	1.27395e-19	0	0	0	methyl-accepting chemotaxis protein
GBAA_RS25465	GBAA_5215	1.16602	1.30205e-19	0	0	0	cysteine desulfurase SufS
GBAA_RS29165	GBAA_pXO1_0182	1.58104	1.34717e-19	0	0	0	tyrosine-type recombinase/integrase
GBAA_RS19205	GBAA_3954	1.19483	2.17187e-19	0	0	0	ribosome maturation factor RimP
GBAA_RS05195	GBAA_0981	-1.46435	3.63491e-19	0	0	0	S-layer protein
GBAA_RS27125	GBAA_5567	1.1253	4.07451e-19	0	0	0	manganese efflux pump
GBAA_RS03290	GBAA_0599	4.22939	5.13218e-19	0	0	0	peptidase M4 family protein
GBAA_RS26765	GBAA_5494	-2.41855	5.21919e-19	0	0	0	YIP1 family protein
GBAA_RS03470	GBAA_0637	-1.14066	6.74963e-19	0	0	0	phosphotransferase
GBAA_RS01270	GBAA_0234	-2.44878	1.0359e-18	0	0	0	ABC transporter ATP-binding protein
GBAA_RS22420	GBAA_4611	1.06988	1.1042e-18	0	0	0	O-methyltransferase
GBAA_RS08865	GBAA_1763	2.56235	1.13158e-18	0	0	0	TIGR03943 family protein
GBAA_RS24035	GBAA_4950	1.32983	1.27383e-18	0	0	0	tRNA (guanosine(46)-N7)-methyltransferase TrmB
GBAA_RS10610	GBAA_2128	-2.09251	1.2854e-18	0	0	0	respiratory nitrate reductase subunit gamma
GBAA_RS17530	GBAA_3603	-2.27895	1.34879e-18	0	0	0	GNAT family N-acetyltransferase
GBAA_RS06615	GBAA_1293	-1.73406	3.37699e-18	0	0	0	DNA-binding anti-repressor SinI
GBAA_RS23995	GBAA_4941	-2.44653	3.55702e-18	0	0	0	hypothetical protein
GBAA_RS13630	GBAA_2764	-1.45802	3.89993e-18	0	0	0	N-acetyltransferase
GBAA_RS08460	GBAA_1675	-1.55426	4.20865e-18	0	0	0	flagellar basal body rod protein FlgC
GBAA_RS18680	GBAA_3846	-1.05311	4.49251e-18	0	0	0	PTS sugar transporter subunit IIA
GBAA_RS25705	GBAA_5267	2.72804	6.5736e-18	0	0	0	DUF3985 family protein
GBAA_RS18625	GBAA_3834	1.08347	8.16409e-18	0	0	0	transcriptional repressor GlnR
GBAA_RS12900	GBAA_2609	1.14448	8.24377e-18	0	0	0	PLP-dependent aminotransferase family protein
GBAA_RS22840	GBAA_4698	-1.36869	1.04983e-17	0	0	0	glutamyl-tRNA reductase
GBAA_RS04600	GBAA_0845	1.53987	1.10225e-17	0	0	0	amino acid permease
GBAA_RS10645	GBAA_2135	-1.63892	1.16647e-17	0	0	0	molybdopterin molybdotransferase MoeA
GBAA_RS20685	GBAA_4259	3.49977	1.19656e-17	0	0	0	hypothetical protein
GBAA_RS14210	GBAA_2886	1.16153	1.27915e-17	0	0	0	hypothetical protein
GBAA_RS23410	GBAA_4819	1.02654	1.32795e-17	0	0	0	translation initiation factor IF-3
GBAA_RS02195	GBAA_0394	1.23671	1.35304e-17	0	0	0	alkaline phosphatase family protein
GBAA_RS07045	GBAA_1385	-1.378	1.45165e-17	0	0	0	nitronate monooxygenase
GBAA_RS07220	GBAA_1421	3.3316	1.45165e-17	0	0	0	3-isopropylmalate dehydrogenase
GBAA_RS22425	GBAA_4612	1.38457	1.45749e-17	0	0	0	endolytic transglycosylase MltG
GBAA_RS27895	GBAA_5723	1.21582	1.52819e-17	0	0	0	30S ribosomal protein S6
GBAA_RS06230	GBAA_1210	1.6396	1.73441e-17	0	0	0	CYTH domain-containing protein
GBAA_RS11665	GBAA_2350	1.94233	2.01575e-17	0	0	0	methylisocitrate lyase
GBAA_RS01195	GBAA_0218	-1.26263	2.33935e-17	0	0	0	YitT family protein
GBAA_RS26945	GBAA_5530	1.03497	3.63491e-17	0	0	0	YwmB family TATA-box binding protein
GBAA_RS10050	GBAA_2013	-1.36481	4.4693e-17	0	0	0	DNA starvation/stationary phase protection protein
GBAA_RS01950	GBAA_0350	2.30025	4.52493e-17	0	0	0	iron ABC transporter permease
GBAA_RS12545	GBAA_2537	-1.36907	4.68571e-17	0	0	0	NAD(P)/FAD-dependent oxidoreductase
GBAA_RS26575	GBAA_5450	1.85928	7.74255e-17	1	0	0	dicarboxylate/amino acid:cation symporter
GBAA_RS20265	GBAA_4172	1.18193	8.32825e-17	0	0	0	arginine decarboxylase
GBAA_RS03700	GBAA_0683	1.65034	8.92765e-17	0	0	0	undecaprenyl-diphosphate phosphatase
GBAA_RS25875	GBAA_5301	1.9512	8.92765e-17	0	0	0	alanine:cation symporter family protein
GBAA_RS06545	GBAA_1277	-1.2384	1.09818e-16	0	0	0	WXG100 family type VII secretion target
GBAA_RS06170	GBAA_1197	-1.11958	1.11504e-16	0	0	0	peptide ABC transporter substrate-binding protein
GBAA_RS24170	GBAA_4976	-1.21324	1.11504e-16	0	0	0	molybdopterin-synthase adenylyltransferase MoeB
GBAA_RS10015	GBAA_2007	-3.14042	1.36219e-16	0	0	0	DinB family protein
GBAA_RS06865	GBAA_1349	1.88106	1.3778e-16	0	0	0	divergent polysaccharide deacetylase family protein
GBAA_RS10605	GBAA_2127	-2.28303	1.52597e-16	0	0	0	nitrate reductase molybdenum cofactor assembly chaperone
GBAA_RS14010	GBAA_2839	1.36904	1.62064e-16	0	0	0	YxcD family protein
GBAA_RS06365	GBAA_1239	1.24136	1.66325e-16	0	0	0	ATP-dependent helicase
GBAA_RS08455	GBAA_1674	-1.48721	1.66464e-16	0	0	0	flagellar basal body rod protein FlgB
GBAA_RS02755	GBAA_0509	-1.37072	1.76319e-16	0	0	0	formate C-acetyltransferase
GBAA_RS18620	GBAA_3833	1.12976	2.68469e-16	0	0	0	type I glutamate--ammonia ligase
GBAA_RS04910	GBAA_0915	-3.24664	2.91849e-16	0	0	0	hypothetical protein
GBAA_RS29610	GBAA_0965	-1.59571	3.79155e-16	0	0	0	dihydroxyacetone kinase subunit DhaK
GBAA_RS22365	GBAA_4600	-1.95442	3.8923e-16	0	0	0	bifunctional cystathionine gamma-lyase/homocysteine desulfhydrase
GBAA_RS04960	GBAA_0927	-1.42743	4.52436e-16	0	0	0	DUF3578 domain-containing protein
GBAA_RS25995	GBAA_5329	1.36694	4.52436e-16	0	0	0	iron chelate uptake ABC transporter family permease subunit
GBAA_RS10880	GBAA_2188	-1.1357	5.62221e-16	0	0	0	hypothetical protein
GBAA_RS10600	GBAA_2126	-2.29669	7.54628e-16	0	0	0	nitrate reductase subunit beta
GBAA_RS13110	GBAA_2653	1.18133	7.92286e-16	0	0	0	DegV family protein
GBAA_RS27170	GBAA_5576	-1.34265	8.03993e-16	0	0	0	class II fructose-bisphosphatase
GBAA_RS03620	GBAA_0666	-1.64918	8.48044e-16	0	0	0	D-ribose pyranase
GBAA_RS22195	GBAA_4564	-1.75541	8.96908e-16	1	0	0	sporulation histidine kinase inhibitor Sda
GBAA_RS12505	GBAA_2528	1.26532	9.96206e-16	0	0	0	N-acetylmuramoyl-L-alanine amidase
GBAA_RS26885	GBAA_5519	-1.37255	1.12048e-15	0	0	0	glycosyltransferase family 4 protein
GBAA_RS17015	GBAA_3492	4.70137	1.20333e-15	0	0	0	ABC transporter permease
GBAA_RS07670	GBAA_1511	-1.19939	1.775e-15	0	0	0	NAD-specific glutamate dehydrogenase
GBAA_RS20755	GBAA_4274	1.10932	1.89325e-15	1	0	0	N-acetylglucosamine-6-phosphate deacetylase
GBAA_RS26520	GBAA_5439	-1.07405	2.21142e-15	0	0	0	chromate transporter
GBAA_RS01945	GBAA_0349	2.26565	2.43579e-15	0	0	0	iron ABC transporter permease
GBAA_RS19220	GBAA_3958	1.45958	2.43579e-15	0	0	0	RIP metalloprotease RseP
GBAA_RS32175	GBAA_1364	-1.93113	2.7972e-15	0	0	0	hypothetical protein
GBAA_RS07925	GBAA_1562	-1.95278	4.32747e-15	0	0	0	3-methyl-2-oxobutanoate hydroxymethyltransferase
GBAA_RS12105	GBAA_2441	-1.19891	4.9917e-15	0	0	0	GNAT family N-acetyltransferase
GBAA_RS01125	GBAA_0200	1.12434	6.15529e-15	0	0	0	glucose transporter GlcU
GBAA_RS09275	GBAA_1852	2.83188	7.01719e-15	0	0	0	ketol-acid reductoisomerase
GBAA_RS15665	GBAA_3202	-1.64415	7.23506e-15	1	0	0	molecular chaperone HscC
GBAA_RS06535	GBAA_1275	-1.39123	7.43332e-15	0	0	0	hypothetical protein
GBAA_RS09200	GBAA_1834	1.43006	8.02136e-15	0	0	0	polysaccharide biosynthesis protein
GBAA_RS27690	GBAA_5686	1.40608	1.01205e-14	0	0	0	efflux RND transporter permease subunit
GBAA_RS06915	GBAA_1361	1.19068	1.12493e-14	0	0	0	7-carboxy-7-deazaguanine synthase QueE
GBAA_RS08465	GBAA_1676	-1.41964	1.15068e-14	0	0	0	flagellar hook-basal body complex protein FliE
GBAA_RS04225	GBAA_0766	2.18396	1.29636e-14	0	0	0	nitroreductase
GBAA_RS28850	GBAA_pXO1_0101	-1.57103	1.42599e-14	0	0	0	Rpn family recombination-promoting nuclease/putative transposase
GBAA_RS25460	GBAA_5214	1.59627	1.44568e-14	0	0	0	iron-sulfur cluster assembly scaffold protein SufU
GBAA_RS26510	GBAA_5437	-1.24049	1.44568e-14	0	0	0	sigma-54-dependent transcriptional regulator
GBAA_RS02760	GBAA_0510	-1.89479	1.49631e-14	0	0	0	pyruvate formate lyase-activating protein
GBAA_RS06780	GBAA_1330	-1.85854	1.51121e-14	0	0	0	acetoacetyl-CoA reductase
GBAA_RS05400	GBAA_1024	-1.62926	1.54629e-14	0	0	0	glycerol uptake operon antiterminator GlpP
GBAA_RS29195	GBAA_pXO1_0190	-1.3943	1.82293e-14	0	0	0	WXG100 family type VII secretion target
GBAA_RS17455	GBAA_3588	-1.05383	1.92627e-14	0	0	0	VanW family protein
GBAA_RS17605	GBAA_3620	2.17895	1.92886e-14	0	1	0	P-loop NTPase
GBAA_RS03065	GBAA_0553	-2.0049	2.03274e-14	0	0	0	GNAT family N-acetyltransferase
GBAA_RS27785	GBAA_5705	1.16008	2.23281e-14	0	0	0	GMP reductase
GBAA_RS11275	GBAA_2269	-1.07095	2.83465e-14	0	0	0	ABC transporter permease subunit
GBAA_RS23960	GBAA_4934	-1.73759	3.51945e-14	1	0	0	lipoprotein
GBAA_RS26770	GBAA_5495	-2.24119	3.66332e-14	0	0	0	ABC transporter permease
GBAA_RS06005	GBAA_1159	1.57753	3.98381e-14	0	0	0	catalase
GBAA_RS09030	GBAA_1800	1.35732	3.98381e-14	0	0	0	aspartate ammonia-lyase
GBAA_RS19570	GBAA_4028	2.11094	4.69113e-14	0	0	0	aspartate carbamoyltransferase
GBAA_RS03400	GBAA_0623	1.24983	5.09779e-14	0	0	0	VWA domain-containing protein
GBAA_RS01050	GBAA_0185	-2.94501	6.18324e-14	0	0	0	ABC transporter permease
GBAA_RS11030	GBAA_2219	1.43381	7.68193e-14	0	0	0	DUF2837 family protein
GBAA_RS00285	GBAA_0047	-1.35128	8.03587e-14	0	0	0	septation regulator SpoVG
GBAA_RS00645	GBAA_0115	1.33093	9.35739e-14	0	0	0	50S ribosomal protein L22
GBAA_RS21280	GBAA_4381	1.10365	1.02116e-13	0	0	0	rod shape-determining protein RodA
GBAA_RS28525	GBAA_pXO1_0018	-1.35403	1.11726e-13	0	0	0	hypothetical protein
GBAA_RS25400	GBAA_5203	-2.04743	1.1192e-13	1	0	0	histidine phosphatase family protein
GBAA_RS09420	GBAA_1884	1.29042	1.1919e-13	0	0	0	2-dehydropantoate 2-reductase
GBAA_RS01070	GBAA_0189	-2.31679	1.43564e-13	0	0	0	peptide ABC transporter substrate-binding protein
GBAA_RS27605	GBAA_5668	1.52551	1.76811e-13	0	0	0	MFS transporter
GBAA_RS12600	GBAA_2549	-2.22507	2.44427e-13	0	0	0	acetyl-CoA carboxylase biotin carboxyl carrier protein subunit
GBAA_RS26795	GBAA_5500	-1.78088	3.7245e-13	0	0	0	MFS transporter
GBAA_RS05925	GBAA_1142	1.11418	3.85501e-13	1	0	0	helicase-exonuclease AddAB subunit AddA
GBAA_RS02270	GBAA_0409	-1.81406	3.8944e-13	0	0	0	YihY/virulence factor BrkB family protein
GBAA_RS09405	GBAA_1880	1.24757	3.94642e-13	0	0	0	Nramp family divalent metal transporter
GBAA_RS04550	GBAA_0835	1.88254	4.41531e-13	0	0	0	tetracycline resistance MFS efflux pump
GBAA_RS28935	N/A	1.83526	4.98292e-13	0	0	0	NEAT domain-containing protein
GBAA_RS01095	GBAA_0194	1.42365	5.43977e-13	0	0	0	peptide ABC transporter substrate-binding protein
GBAA_RS05360	GBAA_1014	1.46569	5.62361e-13	0	0	0	MFS transporter
GBAA_RS20740	GBAA_4271	1.10171	5.6979e-13	0	0	0	Cof-type HAD-IIB family hydrolase
GBAA_RS26815	GBAA_5504	-1.48222	5.89399e-13	0	0	0	response regulator transcription factor
GBAA_RS11465	GBAA_2308	-1.29511	5.92474e-13	0	0	0	sporulation protein
GBAA_RS25710	GBAA_5268	-1.0754	6.0467e-13	0	0	0	cytochrome c oxidase subunit II
GBAA_RS13640	GBAA_2766	-1.84851	6.43122e-13	0	0	0	lipoprotein
GBAA_RS08125	GBAA_1606	1.58895	6.92318e-13	0	0	0	5'-3' exonuclease
GBAA_RS17935	GBAA_3688	-2.51823	6.95282e-13	0	0	0	AMP-binding protein
GBAA_RS02260	GBAA_0407	-1.2646	7.94895e-13	0	0	0	low molecular weight phosphotyrosine protein phosphatase
GBAA_RS17450	GBAA_3587	-1.38362	8.15934e-13	0	0	0	VOC family protein
GBAA_RS15590	GBAA_3186	1.43966	8.61673e-13	0	0	0	1,C4-dihydroxy-2-naphthoate polyprenyltransferase
GBAA_RS09990	GBAA_2002	1.6817	9.04221e-13	0	0	0	helix-turn-helix transcriptional regulator
GBAA_RS09140	GBAA_1822	-1.44165	9.36318e-13	0	0	0	carbon starvation protein A
GBAA_RS29105	GBAA_pXO1_0163	2.03699	9.8306e-13	0	0	1	hypothetical protein
GBAA_RS05610	GBAA_1071	-1.31749	1.01711e-12	1	0	0	ferrochelatase
GBAA_RS08505	GBAA_1684	-1.02633	1.05156e-12	0	0	0	flagellar hook-length control protein FliK
GBAA_RS03635	GBAA_0669	-1.29578	1.0891e-12	0	0	0	ribose ABC transporter substrate-binding protein RbsB
GBAA_RS18080	GBAA_3718	1.14709	1.13669e-12	0	0	0	hypothetical protein
GBAA_RS06530	GBAA_1274	-2.36089	1.28052e-12	0	0	0	hypothetical protein
GBAA_RS11145	GBAA_2242	-1.39954	1.49457e-12	0	0	0	twin-arginine translocase TatA/TatE family subunit
GBAA_RS11600	GBAA_2336	1.99773	1.59883e-12	0	0	0	foldase
GBAA_RS17065	GBAA_3504	-2.26584	1.63847e-12	1	0	0	hypothetical protein
GBAA_RS13095	GBAA_2650	-1.86515	1.6425e-12	0	0	0	serine hydrolase
GBAA_RS10875	GBAA_2187	-1.21922	1.82435e-12	0	0	0	VWA domain-containing protein
GBAA_RS15205	GBAA_3099	1.64862	2.08788e-12	0	0	0	signal peptidase I
GBAA_RS17550	GBAA_3607	1.06988	2.19306e-12	0	0	0	sodium/panthothenate symporter
GBAA_RS02280	GBAA_0411	1.63304	2.22019e-12	0	0	0	DMT family transporter
xrrD	xrrD	1.01022	2.86531e-12	0	1	0	XrrD
GBAA_RS06770	GBAA_1328	-1.23141	2.9522e-12	0	0	0	poly-beta-hydroxybutyrate-responsive repressor
GBAA_RS19575	GBAA_4029	1.66921	3.26718e-12	0	0	0	uracil permease
GBAA_RS01745	GBAA_0309	-1.07641	3.55718e-12	0	0	0	L-glutamate gamma-semialdehyde dehydrogenase
GBAA_RS08910	GBAA_1774	-1.14066	3.74531e-12	0	0	0	peptidase E
GBAA_RS02205	GBAA_0396	-1.45384	3.91008e-12	0	1	0	proline--tRNA ligase
GBAA_RS26790	GBAA_5499	-1.63669	4.54987e-12	0	0	0	DUF3278 domain-containing protein
GBAA_RS08365	GBAA_1657	1.0284	4.66187e-12	0	0	0	HD domain-containing protein
GBAA_RS22415	GBAA_4610	1.08687	4.67684e-12	0	0	0	U32 family peptidase
GBAA_RS04885	GBAA_0908	-1.22523	4.94997e-12	0	0	0	ABC transporter substrate-binding protein
GBAA_RS10990	GBAA_2211	2.09656	4.97148e-12	0	0	0	anion permease
GBAA_RS24390	GBAA_5022	1.3165	5.16368e-12	1	0	0	ATP synthase subunit I
GBAA_RS08385	GBAA_1661	-1.22416	7.08007e-12	0	0	0	chemotaxis protein CheW
GBAA_RS14940	GBAA_3043	-2.7879	7.95038e-12	1	0	0	hypothetical protein
GBAA_RS10510	N/A	1.24391	8.24653e-12	0	0	0	hypothetical protein
GBAA_RS06145	GBAA_1192	-1.31728	9.82372e-12	0	0	0	ABC transporter permease
GBAA_RS14955	GBAA_3047	-3.08613	1.3601e-11	1	0	0	ABC-2 transporter permease
GBAA_RS18690	GBAA_3848	-1.12894	1.3601e-11	0	0	0	DeoR/GlpR transcriptional regulator
GBAA_RS09725	GBAA_1947	1.55005	1.69453e-11	1	0	0	hypothetical protein
GBAA_RS13530	GBAA_2743	-3.00381	1.8125e-11	0	0	0	FUSC family protein
GBAA_RS24495	GBAA_5045	-2.91946	2.13975e-11	0	0	0	YtzI protein
GBAA_RS13635	GBAA_2765	-1.60899	2.15835e-11	0	0	0	DeoR/GlpR transcriptional regulator
GBAA_RS20880	GBAA_4298	-1.17761	2.33601e-11	1	0	0	GntR family transcriptional regulator
GBAA_RS08500	GBAA_1683	-1.1172	2.50436e-11	0	0	0	hypothetical protein
GBAA_RS29390	N/A	2.04963	2.58706e-11	0	0	0	DUF3948 family protein
GBAA_RS05100	GBAA_0957	-1.07117	2.67731e-11	0	0	0	hypothetical protein
GBAA_RS27185	GBAA_5581	-1.53801	2.9117e-11	0	0	0	sporulation initiation phosphotransferase Spo0F
GBAA_RS05315	GBAA_1005	1.95996	3.02807e-11	0	0	0	YflJ family protein
GBAA_RS17340	GBAA_3564	1.18411	3.02807e-11	0	0	0	FAD-dependent monooxygenase
GBAA_RS03625	GBAA_0667	-1.21611	3.07698e-11	0	0	0	ribose ABC transporter ATP-binding protein RbsA
GBAA_RS27145	GBAA_5571	1.04643	3.88065e-11	0	0	0	peptide chain release factor N(5)-glutamine methyltransferase
GBAA_RS27265	GBAA_5598	-1.70068	3.98433e-11	0	0	0	sensor histidine kinase
GBAA_RS19320	GBAA_3978	1.11848	4.37448e-11	0	0	0	50S ribosomal protein L19
GBAA_RS04895	GBAA_0910	-1.33064	4.68562e-11	0	0	0	ABC transporter permease
GBAA_RS03770	GBAA_0697	-1.34234	4.7992e-11	0	0	0	GNAT family N-acetyltransferase
GBAA_RS26805	GBAA_5502	-1.87724	4.89701e-11	0	0	0	DUF3919 family protein
GBAA_RS12325	GBAA_2488	-1.04234	5.15272e-11	0	0	0	2,C3-diphosphoglycerate-dependent phosphoglycerate mutase
GBAA_RS18420	GBAA_3792	1.2951	6.00557e-11	0	0	0	type II toxin-antitoxin system HicB family antitoxin
GBAA_RS04355	GBAA_0795	2.04429	6.02087e-11	0	0	0	DUF871 domain-containing protein
GBAA_RS18740	GBAA_3859	1.55576	6.45332e-11	0	0	0	copper-translocating P-type ATPase
GBAA_RS21225	GBAA_4369	-1.26996	6.82759e-11	0	0	0	GNAT family N-acetyltransferase
GBAA_RS26675	GBAA_5475	1.40448	6.94123e-11	1	0	0	NupC/NupG family nucleoside CNT transporter
GBAA_RS11110	GBAA_2235	-1.90945	8.42705e-11	0	0	0	serine hydrolase
GBAA_RS24500	GBAA_5046	-1.98779	8.71903e-11	0	0	0	YczI family protein
GBAA_RS28470	GBAA_pXO1_0005	-1.35726	1.01389e-10	1	0	0	hypothetical protein
GBAA_RS20705	GBAA_4264	1.42961	1.16024e-10	0	0	0	nitroreductase family protein
GBAA_RS19180	GBAA_3949	1.10014	1.1927e-10	0	0	0	DUF503 family protein
GBAA_RS04535	GBAA_0832	2.14566	1.19547e-10	0	0	0	multidrug efflux SMR transporter
GBAA_RS28520	GBAA_pXO1_0017	-1.97817	1.28906e-10	0	0	0	hypothetical protein
GBAA_RS04830	GBAA_0897	-1.01925	1.37251e-10	0	0	0	M42 family metallopeptidase
GBAA_RS21190	GBAA_4361	-1.2798	1.37251e-10	0	0	0	L-serine ammonia-lyase,C iron-sulfur-dependent,C subunit beta
GBAA_RS07555	GBAA_1488	-1.27697	1.40198e-10	0	0	0	YpuI family protein
GBAA_RS22710	GBAA_4671	-1.60798	1.58924e-10	0	0	0	response regulator transcription factor
GBAA_RS06165	GBAA_1196	1.00529	1.93413e-10	0	0	0	MATE family efflux transporter
GBAA_RS17640	GBAA_3628	-1.84433	2.15158e-10	0	0	0	formate dehydrogenase accessory sulfurtransferase FdhD
GBAA_RS22495	GBAA_4627	-1.10005	2.40749e-10	0	0	0	Rrf2 family transcriptional regulator
GBAA_RS09745	GBAA_1951	1.61841	2.42031e-10	0	0	0	nitroreductase family protein
GBAA_RS00605	GBAA_0107	1.03135	2.4403e-10	0	0	0	elongation factor G
GBAA_RS11200	GBAA_2255	1.72491	2.6543e-10	0	0	0	iron-siderophore ABC transporter substrate-binding protein
GBAA_RS16870	GBAA_3461	3.68064	2.82734e-10	0	0	0	helix-turn-helix transcriptional regulator
GBAA_RS18725	GBAA_3856	-3.00022	2.82734e-10	0	0	0	metallophosphoesterase
GBAA_RS17135	GBAA_3519	-1.73348	2.85995e-10	1	0	0	hypothetical protein
GBAA_RS15880	GBAA_3251	-1.30786	2.92451e-10	0	0	0	beta-ketoacyl-ACP synthase III
GBAA_RS09390	GBAA_1877	-1.34045	2.95762e-10	0	0	0	response regulator transcription factor
GBAA_RS22215	GBAA_4569	-1.37683	3.03374e-10	0	0	0	DUF4901 domain-containing protein
GBAA_RS19550	GBAA_4024	1.7519	3.04922e-10	0	0	0	dihydroorotate oxidase B electron transfer subunit
GBAA_RS21085	GBAA_4339	-2.55266	3.33714e-10	0	0	0	8-amino-7-oxononanoate synthase
GBAA_RS21130	GBAA_4350	1.45126	3.37302e-10	0	0	0	DUF2062 domain-containing protein
GBAA_RS23635	GBAA_4867	-1.56276	3.80404e-10	0	0	0	hypothetical protein
GBAA_RS00825	GBAA_0151	6.58618	4.60712e-10	1	0	0	hypothetical protein
GBAA_RS24590	GBAA_5064	1.10985	4.93564e-10	0	0	0	ferrous iron transport protein B
GBAA_RS17020	GBAA_3493	4.06974	5.0269e-10	0	0	0	ATP-binding cassette domain-containing protein
GBAA_RS13980	GBAA_2834	4.09959	5.11967e-10	0	0	0	proline racemase
GBAA_RS14040	GBAA_2846	1.28354	5.17119e-10	0	0	0	D-alanyl-lipoteichoic acid biosynthesis protein DltD
GBAA_RS27640	GBAA_5675	1.28275	5.25934e-10	0	0	0	acyl-CoA thioesterase
GBAA_RS03650	GBAA_0673	2.882	5.28657e-10	1	0	0	hypothetical protein
GBAA_RS14960	GBAA_3048	-2.8007	5.38612e-10	1	0	0	ABC transporter ATP-binding protein
GBAA_RS02990	GBAA_0540	-2.05084	5.56745e-10	0	0	0	DUF3884 family protein
GBAA_RS19490	GBAA_4011	1.10872	6.26849e-10	0	0	0	YicC family protein
GBAA_RS15360	GBAA_3136	1.2412	6.49438e-10	0	0	0	aspartate ammonia-lyase
GBAA_RS12490	GBAA_2525	-1.56406	6.50473e-10	0	0	0	hypothetical protein
GBAA_RS16330	GBAA_3351	1.04182	6.56692e-10	0	0	0	transcriptional regulator
GBAA_RS17055	GBAA_3502	-2.58664	7.48612e-10	0	0	0	hypothetical protein
GBAA_RS04635	GBAA_0855	-1.01994	7.6212e-10	0	0	0	amino acid ABC transporter substrate-binding protein
GBAA_RS18050	GBAA_3712	2.41974	8.21816e-10	0	0	0	histidine ammonia-lyase
GBAA_RS04135	GBAA_0747	1.49142	8.58775e-10	0	0	0	NCS2 family permease
GBAA_RS14950	GBAA_3046	-2.97031	8.77163e-10	1	0	0	YfzA family protein
GBAA_RS03445	GBAA_0632	1.12917	8.80928e-10	0	0	0	alpha,Calpha-phosphotrehalase
GBAA_RS09920	GBAA_1987	2.40296	8.80928e-10	0	0	0	alpha/beta-type small acid-soluble spore protein
GBAA_RS00950	GBAA_0164	-1.15722	9.31596e-10	0	0	0	NADP-dependent phosphogluconate dehydrogenase
GBAA_RS01790	GBAA_0318	-1.36994	9.44376e-10	0	0	0	MarR family transcriptional regulator
GBAA_RS04165	GBAA_0754	-1.58364	9.71656e-10	0	0	0	PTS sucrose transporter subunit IIBC
GBAA_RS20805	GBAA_4284	1.18906	9.8868e-10	0	0	0	DUF1002 domain-containing protein
GBAA_RS11360	GBAA_2286	-1.38938	9.88716e-10	0	0	0	hypothetical protein
GBAA_RS25985	GBAA_5327	1.08042	1.00326e-09	0	0	0	siderophore ABC transporter ATP-binding protein
GBAA_RS27880	GBAA_5720	1.10665	1.01858e-09	0	0	0	YybS family protein
GBAA_RS01080	GBAA_0191	-1.38518	1.03373e-09	0	0	0	helix-turn-helix transcriptional regulator
GBAA_RS26735	GBAA_5488	1.07844	1.06311e-09	0	0	0	VanZ family protein
GBAA_RS23200	GBAA_4776	-1.16488	1.06633e-09	0	0	0	HAMP domain-containing histidine kinase
GBAA_RS22610	GBAA_4652	2.43177	1.06745e-09	0	0	0	iron-hydroxamate ABC transporter substrate-binding protein
GBAA_RS23310	GBAA_4799	-2.0224	1.07126e-09	0	0	0	hypothetical protein
GBAA_RS11655	GBAA_2348	1.77134	1.14551e-09	0	0	0	citrate synthase
GBAA_RS31935	N/A	3.70434	1.1579e-09	0	0	0	YczI family protein
GBAA_RS32045	N/A	-1.02058	1.18674e-09	0	0	0	hypothetical protein
GBAA_RS10060	GBAA_2015	-1.63418	1.28945e-09	0	0	0	hypothetical protein
GBAA_RS07465	GBAA_1469	1.06778	1.30802e-09	0	0	0	hypothetical protein
GBAA_RS14740	GBAA_3000	1.26912	1.50431e-09	0	0	0	fatty acid desaturase
GBAA_RS03565	GBAA_0656	1.55582	1.75411e-09	0	0	0	oligopeptide ABC transporter substrate-binding protein
GBAA_RS18970	GBAA_3907	1.45096	1.7544e-09	0	0	0	YlbF family regulator
GBAA_RS26560	GBAA_5447	-1.43094	1.7544e-09	0	0	0	PTS lactose/cellobiose transporter subunit IIA
GBAA_RS19330	GBAA_3980	1.18037	1.76026e-09	0	0	0	ribosome maturation factor RimM
GBAA_RS03885	GBAA_0719	-1.31015	2.05955e-09	0	0	0	efflux RND transporter permease subunit
GBAA_RS19255	GBAA_3965	1.06795	2.07366e-09	0	0	0	30S ribosomal protein S2
GBAA_RS06155	GBAA_1194	-1.15701	2.17632e-09	0	0	0	ABC transporter ATP-binding protein
GBAA_RS18915	GBAA_3896	1.2818	2.31976e-09	0	1	0	dynamin family protein
GBAA_RS25530	GBAA_5230	-1.85152	2.33223e-09	0	0	0	DUF3937 family protein
GBAA_RS19535	GBAA_4021	1.61202	2.33753e-09	0	0	0	orotate phosphoribosyltransferase
GBAA_RS19740	GBAA_4062	1.05525	2.40616e-09	0	0	0	50S ribosomal protein L32
GBAA_RS26800	GBAA_5501	-1.50318	2.40616e-09	0	0	0	ABC transporter substrate-binding protein
GBAA_RS09460	GBAA_1892	1.58691	2.41912e-09	0	0	0	deoxyribose-phosphate aldolase
GBAA_RS05860	GBAA_1127	-1.93795	2.56947e-09	1	0	0	S-layer homology domain-containing protein
GBAA_RS06860	GBAA_1348	-2.07084	2.62168e-09	0	0	0	CBS domain-containing protein
GBAA_RS03780	GBAA_0699	1.21533	2.92846e-09	0	0	0	monovalent cation:proton antiporter family protein
GBAA_RS19465	GBAA_4006	-1.05119	2.98224e-09	0	0	0	primosomal protein N'
GBAA_RS01780	GBAA_0316	1.33094	3.34262e-09	0	0	0	DUF3926 domain-containing protein
GBAA_RS05825	GBAA_1120	-1.75234	4.20856e-09	0	0	0	CPBP family intramembrane metalloprotease
GBAA_RS00680	GBAA_0122	1.04932	4.36266e-09	0	0	0	50S ribosomal protein L5
GBAA_RS14750	GBAA_3002	1.33577	4.50465e-09	0	0	0	DUF2975 domain-containing protein
GBAA_RS18735	GBAA_3858	1.16114	4.71743e-09	0	0	0	HU family DNA-binding protein
GBAA_RS20275	GBAA_4174	2.57654	5.6279e-09	0	0	0	GapA-binding peptide SR1P
GBAA_RS08680	GBAA_1724	-1.20952	5.76985e-09	0	0	0	DUF3951 domain-containing protein
GBAA_RS08040	GBAA_1587	-1.05604	5.78424e-09	0	0	0	carboxypeptidase
GBAA_RS15055	GBAA_3068	-1.06865	6.82967e-09	0	0	0	alpha/beta hydrolase
GBAA_RS14725	GBAA_2997	-1.43232	7.19272e-09	0	0	0	IclR family transcriptional regulator
GBAA_RS25800	GBAA_5286	1.13777	8.01044e-09	0	0	0	cation:proton antiporter
GBAA_RS17720	GBAA_3645	1.4329	8.23276e-09	0	0	0	peptide ABC transporter substrate-binding protein
GBAA_RS06150	GBAA_1193	-1.06772	8.7215e-09	0	0	0	ABC transporter permease
GBAA_RS14350	GBAA_2916	1.09224	9.34064e-09	0	0	0	AI-2E family transporter
GBAA_RS23825	GBAA_4908	1.02082	1.04278e-08	0	0	0	30S ribosomal protein S4
GBAA_RS20655	GBAA_4253	-1.35125	1.05243e-08	0	0	0	carbon-nitrogen family hydrolase
GBAA_RS25775	GBAA_5281	1.71755	1.06506e-08	0	0	0	metal-sulfur cluster assembly factor
GBAA_RS19230	GBAA_3960	1.07056	1.0655e-08	0	0	0	phosphatidate cytidylyltransferase
GBAA_RS03985	tRNA-Ile-3	1.15304	1.10552e-08	0	0	0	tRNA-Ile
GBAA_RS21965	GBAA_4515	-1.02222	1.12734e-08	0	0	0	RNA polymerase sigma factor RpoD
GBAA_RS16380	GBAA_3360	1.05497	1.19695e-08	0	0	0	hypothetical protein
GBAA_RS22695	GBAA_4669	-1.19394	1.19695e-08	0	0	0	ABC transporter ATP-binding protein
GBAA_RS10895	GBAA_2191	-1.16661	1.20832e-08	0	0	0	WXG100 family type VII secretion target
GBAA_RS11435	GBAA_2302	1.04611	1.29832e-08	0	0	0	YozE family protein
GBAA_RS09455	GBAA_1891	-1.37495	1.35363e-08	0	0	0	sugar-binding transcriptional regulator
GBAA_RS00675	GBAA_0121	1.04447	1.42668e-08	0	0	0	50S ribosomal protein L24
GBAA_RS12535	GBAA_2534	-2.0117	1.45368e-08	0	0	0	GNAT family N-acetyltransferase
GBAA_RS22740	GBAA_4677	-1.19054	1.54371e-08	0	0	0	Rne/Rng family ribonuclease
GBAA_RS06925	GBAA_1363	-1.24385	1.77235e-08	0	0	0	DUF2187 family protein
GBAA_RS02170	GBAA_0389	1.15401	1.82034e-08	0	0	0	TetR family transcriptional regulator
GBAA_RS25865	GBAA_5299	1.31236	1.9029e-08	0	0	0	pyrimidine nucleoside transporter NupC
GBAA_RS09795	GBAA_1959	1.45724	2.10662e-08	0	0	0	hypothetical protein
GBAA_RS24665	GBAA_5080	-2.34381	2.72814e-08	0	0	0	hypothetical protein
GBAA_RS04890	GBAA_0909	-1.21475	3.30875e-08	0	0	0	ABC transporter permease
GBAA_RS25210	GBAA_5166	1.42178	3.39813e-08	0	0	0	YxeA family protein
GBAA_RS07460	GBAA_1468	1.84812	3.92588e-08	0	0	0	Crp/Fnr family transcriptional regulator
GBAA_RS10650	GBAA_2136	-1.57392	3.99225e-08	0	0	0	molybdopterin synthase catalytic subunit MoaE
GBAA_RS15210	GBAA_3100	1.23676	4.30692e-08	0	0	0	copper homeostasis protein
GBAA_RS14090	GBAA_2858	-1.34559	4.33604e-08	1	0	0	class I SAM-dependent methyltransferase
GBAA_RS14965	GBAA_3049	-2.98156	4.44096e-08	1	0	0	GntR family transcriptional regulator
GBAA_RS13540	GBAA_2745	-1.04276	4.77095e-08	1	0	1	lipoprotein
GBAA_RS11105	GBAA_2234	-1.18997	5.02233e-08	0	0	0	peptidase
GBAA_RS19970	GBAA_4109	-1.59142	5.07794e-08	0	0	0	fosfomycin resistance bacillithiol transferase FosB2
GBAA_RS17060	GBAA_3503	-1.96182	5.1258e-08	1	0	0	DUF3784 domain-containing protein
GBAA_RS13720	GBAA_2783	-1.85675	5.27242e-08	0	0	0	protein phosphatase 2C domain-containing protein
GBAA_RS26075	GBAA_5347	1.18541	5.28232e-08	0	0	0	hypothetical protein
GBAA_RS15800	GBAA_3231	2.44599	5.40979e-08	0	0	0	hypothetical protein
GBAA_RS03705	GBAA_0684	-1.6334	5.43442e-08	0	0	0	methyl-accepting chemotaxis protein
GBAA_RS16540	GBAA_3393	-1.19875	5.43442e-08	0	0	0	DUF1648 domain-containing protein
GBAA_RS03630	GBAA_0668	-1.35491	5.4782e-08	0	0	0	ribose ABC transporter permease
GBAA_RS03660	GBAA_0675	-1.53049	6.06156e-08	0	0	0	(R,CR)-butanediol dehydrogenase
GBAA_RS14175	GBAA_2878	1.10564	6.1343e-08	0	0	0	polymer-forming cytoskeletal protein
GBAA_RS08485	GBAA_1680	-1.36175	6.61628e-08	0	0	0	flagellar assembly protein FliH
GBAA_RS10660	GBAA_2138	-1.37889	6.6264e-08	0	0	0	nitrate transporter NarK
GBAA_RS23965	GBAA_4935	-1.99266	6.75184e-08	0	0	0	hypothetical protein
GBAA_RS01740	GBAA_0308	-1.05912	7.15413e-08	0	0	0	TSUP family transporter
GBAA_RS16375	GBAA_3359	1.08533	7.29498e-08	0	0	0	SWIM zinc finger family protein
GBAA_RS19355	GBAA_3985	1.10558	7.4234e-08	0	0	0	signal recognition particle-docking protein FtsY
GBAA_RS12555	GBAA_2539	-1.24266	7.68258e-08	0	0	0	hypothetical protein
GBAA_RS04490	GBAA_0822	-1.22082	8.36517e-08	0	0	0	N-acetylmuramic acid 6-phosphate etherase
GBAA_RS05885	GBAA_1133	-1.11263	8.88691e-08	0	0	0	phosphotransferase
GBAA_RS20760	GBAA_4275	-1.16546	9.21683e-08	0	0	0	MBL fold metallo-hydrolase
GBAA_RS21785	GBAA_4481	1.66153	9.66527e-08	0	0	0	cystathionine beta-lyase
GBAA_RS28865	GBAA_pXO1_0104	-3.18651	1.02416e-07	0	0	0	hypothetical protein
GBAA_RS27440	GBAA_5634	1.5551	1.07441e-07	0	0	0	hypothetical protein
GBAA_RS14415	GBAA_2929	-1.12343	1.22253e-07	0	0	0	hypothetical protein
GBAA_RS08185	GBAA_1619	-1.36342	1.22706e-07	0	0	0	GNAT family N-acetyltransferase
GBAA_RS01830	GBAA_0326	-1.35827	1.22742e-07	0	0	0	sigma 54-interacting transcriptional regulator
GBAA_RS17050	GBAA_3501	-1.47657	1.28381e-07	0	0	0	glycoside hydrolase family 25 protein
GBAA_RS03825	GBAA_0708	1.89827	1.36993e-07	0	0	0	sodium:solute symporter family protein
GBAA_RS14425	GBAA_2931	-1.45337	1.42296e-07	0	0	0	lipoprotein
GBAA_RS32150	GBAA_1117	-1.09895	1.45168e-07	0	0	0	hypothetical protein
GBAA_RS20950	GBAA_4312	-1.35417	1.51564e-07	0	0	0	YqzK family protein
GBAA_RS16275	GBAA_3340	1.14131	1.5254e-07	0	0	0	DUF4279 domain-containing protein
GBAA_RS13705	GBAA_2780	-1.47557	1.62875e-07	1	0	0	DUF4181 domain-containing protein
GBAA_RS11060	GBAA_2225	-1.14617	1.65669e-07	0	0	0	GNAT family N-acetyltransferase
GBAA_RS24280	GBAA_4998	1.85227	1.66033e-07	0	0	0	DUF418 domain-containing protein
GBAA_RS00245	GBAA_0038	-1.00244	1.70931e-07	0	0	0	ribonuclease M5
GBAA_RS14720	GBAA_2996	-1.09423	1.72579e-07	0	0	0	M20/M25/M40 family metallo-hydrolase
GBAA_RS25325	GBAA_5190	-1.64603	1.75849e-07	1	0	0	GNAT family N-acetyltransferase
GBAA_RS16720	GBAA_3431	1.32728	1.77011e-07	0	0	0	decarboxylating 6-phosphogluconate dehydrogenase
GBAA_RS25385	GBAA_5200	-1.05334	1.83939e-07	0	0	0	MerR family transcriptional regulator
GBAA_RS19910	GBAA_4098	-1.02063	1.87005e-07	0	0	0	nucleotide-binding protein
GBAA_RS15045	GBAA_3066	-1.1368	1.93476e-07	0	0	0	HAMP domain-containing histidine kinase
GBAA_RS13535	GBAA_2744	-1.99586	1.9712e-07	0	0	0	GNAT family N-acetyltransferase
GBAA_RS11610	GBAA_2338	-1.35428	2.18789e-07	0	0	0	hypothetical protein
GBAA_RS11485	GBAA_2312	1.09404	2.3672e-07	0	0	0	site-specific integrase
GBAA_RS18030	GBAA_3708	1.21031	2.41889e-07	0	0	0	hypothetical protein
GBAA_RS15515	GBAA_3170	-1.09693	2.65544e-07	0	0	0	LysR family transcriptional regulator
GBAA_RS02200	GBAA_0395	1.02546	2.69388e-07	0	0	0	YesK-like family protein
GBAA_RS08360	GBAA_1656	-2.04267	2.70371e-07	0	0	0	RNA chaperone Hfq
GBAA_RS08825	GBAA_1754	-1.47474	2.73056e-07	0	0	0	DUF4179 domain-containing protein
GBAA_RS04680	GBAA_0864	-1.98428	2.81116e-07	0	0	0	NDxxF motif lipoprotein
GBAA_RS17210	GBAA_3535	1.68248	3.08469e-07	0	0	0	DUF817 domain-containing protein
GBAA_RS07225	GBAA_1422	2.03487	3.14482e-07	0	0	0	3-isopropylmalate dehydratase large subunit
GBAA_RS04780	GBAA_0887	-1.75942	3.19018e-07	1	0	0	S-layer protein EA1
GBAA_RS08625	GBAA_1712	-1.41974	3.32252e-07	0	0	0	flagellar type III secretion system pore protein FliP
GBAA_RS11835	GBAA_2386	1.30045	3.44389e-07	0	0	0	23S rRNA pseudouridine(2604) synthase RluF
GBAA_RS04360	GBAA_0796	1.24391	3.50978e-07	1	0	0	SH3 domain-containing protein
GBAA_RS24625	GBAA_5071	1.37449	3.52032e-07	0	0	0	hypothetical protein
GBAA_RS07140	GBAA_1406	-1.97004	3.57916e-07	0	0	0	MarR family transcriptional regulator
GBAA_RS30900	GBAA_4984	1.20645	3.88429e-07	0	0	0	spore germination protein
GBAA_RS01935	GBAA_0347	-1.89812	3.90896e-07	0	0	0	S-methyl-5-thioribose-1-phosphate isomerase
GBAA_RS23925	GBAA_4928	-1.50735	4.21552e-07	0	0	0	DUF4288 domain-containing protein
GBAA_RS06610	GBAA_1292	-1.04733	4.59992e-07	0	0	0	helix-turn-helix domain-containing protein
GBAA_RS07120	GBAA_1402	1.18886	4.79182e-07	0	0	0	MATE family efflux transporter
GBAA_RS19545	GBAA_4023	1.87775	4.95654e-07	0	0	0	dihydroorotate oxidase B catalytic subunit
GBAA_RS07425	GBAA_1461	-1.67585	5.29299e-07	0	0	0	hypothetical protein
GBAA_RS07935	GBAA_1564	-1.99403	6.53913e-07	0	0	0	aspartate 1-decarboxylase
GBAA_RS23675	GBAA_4875	-1.07841	6.78934e-07	0	0	0	universal stress protein
GBAA_RS16420	GBAA_3368	-1.28633	6.80656e-07	0	0	0	ribonuclease E activity regulator RraA
GBAA_RS26890	GBAA_5520	1.10364	7.66582e-07	0	0	0	rod shape-determining protein
GBAA_RS03205	GBAA_0581	1.66928	7.73083e-07	0	0	0	EamA family transporter
GBAA_RS18445	GBAA_3799	-1.31002	8.8094e-07	0	0	0	HNH endonuclease
GBAA_RS06560	GBAA_1280	-1.09369	9.08711e-07	0	0	0	hypothetical protein
GBAA_RS24305	GBAA_5003	-1.37362	9.53331e-07	0	0	0	ABC transporter ATP-binding protein
GBAA_RS15335	GBAA_3129	2.35764	1.06482e-06	0	0	0	DUF3231 family protein
GBAA_RS16315	GBAA_3348	1.63858	1.07009e-06	0	0	0	membrane protein
GBAA_RS12760	GBAA_2581	-1.07153	1.09129e-06	0	0	0	phosphotransferase
GBAA_RS10065	GBAA_2016	1.89049	1.37778e-06	0	0	0	LLM class flavin-dependent oxidoreductase
GBAA_RS20055	GBAA_4129	-1.26323	1.38384e-06	0	0	0	hypothetical protein
GBAA_RS05035	GBAA_0944	1.42722	1.55135e-06	0	0	0	multidrug efflux MFS transporter
GBAA_RS01960	GBAA_0352	1.14099	1.56401e-06	0	0	0	NAD(P)/FAD-dependent oxidoreductase
GBAA_RS26810	GBAA_5503	-1.03116	1.56401e-06	0	0	0	HAMP domain-containing histidine kinase
GBAA_RS24315	GBAA_5005	-1.59743	1.59387e-06	0	0	0	amino acid racemase
GBAA_RS05970	GBAA_1152	-1.3859	1.60245e-06	0	0	0	fumarylacetoacetate hydrolase family protein
GBAA_RS27260	GBAA_5597	-1.08638	1.60885e-06	0	0	0	response regulator transcription factor
GBAA_RS15885	GBAA_3252	-1.06251	1.65282e-06	1	0	1	class I SAM-dependent methyltransferase
GBAA_RS23365	GBAA_4810	-1.39493	1.73306e-06	0	0	0	hypothetical protein
GBAA_RS26595	GBAA_5454	1.20421	1.81471e-06	0	0	0	LysR family transcriptional regulator
GBAA_RS06175	GBAA_1198	-1.37024	1.83383e-06	0	0	0	hypothetical protein
GBAA_RS01065	GBAA_0188	-2.22154	1.87133e-06	0	0	0	ABC transporter ATP-binding protein
GBAA_RS02810	GBAA_0520	1.14842	1.87929e-06	0	0	0	YfhJ family protein
GBAA_RS06870	GBAA_1350	-1.59851	1.88409e-06	1	0	0	aspartyl-phosphate phosphatase Spo0E family protein
GBAA_RS14935	GBAA_3042	-1.34603	1.98077e-06	1	0	0	TetM/TetW/TetO/TetS family tetracycline resistance ribosomal protection protein
GBAA_RS29385	GBAA_0212	1.45555	2.02692e-06	0	0	0	DUF3948 family protein
GBAA_RS05865	GBAA_1129	-1.10809	2.06342e-06	0	0	0	S-layer homology domain-containing protein
GBAA_RS26785	GBAA_5498	-1.47775	2.08836e-06	0	0	0	helix-turn-helix transcriptional regulator
GBAA_RS11005	GBAA_2214	-1.32622	2.15022e-06	0	0	0	PepSY domain-containing protein
GBAA_RS12100	GBAA_2440	-1.53037	2.15022e-06	0	0	0	MOSC domain-containing protein
GBAA_RS16725	GBAA_3432	1.1562	2.26726e-06	1	0	0	transketolase
GBAA_RS01055	GBAA_0186	-1.68087	2.3131e-06	0	0	0	ABC transporter permease
GBAA_RS03775	GBAA_0698	-1.35813	2.46961e-06	0	0	0	DUF4022 family protein
GBAA_RS05305	GBAA_1003	-1.08886	2.51645e-06	0	0	0	hypothetical protein
GBAA_RS03735	GBAA_0690	1.30059	2.56086e-06	0	0	0	branched-chain amino acid transport system II carrier protein
GBAA_RS02165	GBAA_0388	-1.28745	2.56474e-06	0	0	0	hypothetical protein
GBAA_RS21115	GBAA_4347	1.2841	2.77911e-06	0	0	0	lipase/acylhydrolase
GBAA_RS03430	GBAA_0629	1.36784	2.80276e-06	0	0	0	amino acid permease
GBAA_RS11885	GBAA_2397	-1.12127	2.94903e-06	0	0	0	DUF2185 domain-containing protein
GBAA_RS27705	GBAA_5689	-1.54898	2.97439e-06	0	0	0	antiholin-like protein LrgB
GBAA_RS04365	GBAA_0797	1.44191	3.00747e-06	0	0	0	ABC transporter permease
GBAA_RS24270	GBAA_4996	1.2013	3.02709e-06	0	0	0	ABC transporter permease
GBAA_RS14900	GBAA_3034	1.44158	3.05208e-06	0	0	0	DUF3902 family protein
GBAA_RS08565	GBAA_1701	-1.67761	3.05823e-06	0	0	0	hypothetical protein
GBAA_RS13335	GBAA_2700	-1.10912	3.14908e-06	0	0	0	bacillithiol transferase BstA
GBAA_RS12475	GBAA_2522	1.2312	3.29598e-06	0	0	0	RapH N-terminal domain-containing protein
GBAA_RS18775	GBAA_3866	2.94113	3.40481e-06	0	0	0	iron ABC transporter permease
GBAA_RS10675	GBAA_2142	-3.4764	3.46566e-06	0	0	0	precorrin-2 dehydrogenase
GBAA_RS23485	GBAA_4836	-1.49476	3.4977e-06	0	0	0	enoyl-CoA hydratase
GBAA_RS24310	GBAA_5004	-1.70543	3.71925e-06	0	0	0	hypothetical protein
GBAA_RS16510	GBAA_3387	-1.26255	3.81184e-06	0	0	0	ABC transporter ATP-binding protein
GBAA_RS20280	GBAA_4175	2.00496	3.86392e-06	0	0	0	GapA-binding peptide SR1P
GBAA_RS20855	GBAA_4293	1.88246	3.89581e-06	0	0	0	sodium-dependent transporter
GBAA_RS16715	GBAA_3430	1.09929	3.90226e-06	0	0	0	fructose-6-phosphate aldolase
GBAA_RS04195	GBAA_0760	-1.02262	4.07e-06	0	0	0	lipoprotein
GBAA_RS22350	GBAA_4597	2.43438	4.33802e-06	0	0	0	ABC transporter substrate-binding protein
GBAA_RS15240	GBAA_3108	-1.07035	4.57094e-06	0	0	0	GNAT family N-acetyltransferase
GBAA_RS24445	GBAA_5035	-1.49989	4.70602e-06	0	0	0	DUF3986 family protein
GBAA_RS14250	GBAA_2896	1.31971	4.74509e-06	0	0	0	MFS transporter
GBAA_RS22245	GBAA_4576	-1.33717	5.77039e-06	1	0	0	GNAT family N-acetyltransferase
GBAA_RS01970	GBAA_0353	-1.42628	5.90909e-06	0	0	0	hypothetical protein
GBAA_RS15660	GBAA_3201	-1.2696	6.08925e-06	0	0	0	J domain-containing protein
GBAA_RS07245	GBAA_1426	1.31498	6.54964e-06	0	0	0	histidinol dehydrogenase
GBAA_RS00965	GBAA_0167	-1.05766	6.68397e-06	0	0	0	DoxX family protein
GBAA_RS27365	GBAA_5620	1.3629	6.94664e-06	0	0	0	MFS transporter
GBAA_RS01775	GBAA_0315	1.35675	7.07146e-06	0	0	0	HXXEE domain-containing protein
GBAA_RS24040	GBAA_4951	1.1367	7.09854e-06	0	0	0	YtzH-like family protein
GBAA_RS08045	GBAA_1588	-1.29495	7.37493e-06	0	0	0	GNAT family N-acetyltransferase
GBAA_RS21080	GBAA_4338	-2.23821	7.77795e-06	0	0	0	alpha/beta hydrolase
GBAA_RS10330	GBAA_2071	-2.1548	8.4594e-06	0	0	0	NUDIX domain-containing protein
GBAA_RS15365	GBAA_3137	1.33683	8.75205e-06	0	0	0	asparaginase
GBAA_RS23680	GBAA_4876	-1.54301	9.78963e-06	0	0	0	hypothetical protein
GBAA_RS15860	GBAA_3246	-1.11331	1.00368e-05	0	0	0	hypothetical protein
GBAA_RS32190	GBAA_1399	1.31097	1.00811e-05	0	0	0	hypothetical protein
GBAA_RS23375	GBAA_4812	1.56687	1.04282e-05	0	0	0	DHA2 family efflux MFS transporter permease subunit
GBAA_RS08220	GBAA_1626	-1.72821	1.04546e-05	0	0	0	reverse transcriptase-like protein
GBAA_RS02035	GBAA_0364	-1.2297	1.0895e-05	0	0	0	aromatic acid/H+ symport family MFS transporter
GBAA_RS14585	GBAA_2966	-1.76248	1.10561e-05	0	0	0	kinase
GBAA_RS19540	GBAA_4022	1.00284	1.15112e-05	0	0	0	orotidine-5'-phosphate decarboxylase
GBAA_RS17835	GBAA_3668	2.01029	1.154e-05	0	0	0	LysM peptidoglycan-binding domain-containing protein
GBAA_RS24610	GBAA_5068	-1.18079	1.16038e-05	0	0	0	response regulator transcription factor
GBAA_RS32535	N/A	-1.22033	1.18885e-05	0	0	0	hypothetical protein
GBAA_RS17825	GBAA_3666	1.09503	1.26809e-05	0	0	0	HesB/YadR/YfhF family protein
GBAA_RS13395	GBAA_2713	1.34779	1.28788e-05	0	0	0	NUDIX pyrophosphatase
GBAA_RS15870	GBAA_3248	-1.25588	1.29839e-05	0	0	0	NAD(P)-dependent oxidoreductase
GBAA_RS22975	GBAA_4726	1.23641	1.29839e-05	0	0	0	DMT family transporter
GBAA_RS10150	GBAA_2033	-1.34993	1.36326e-05	0	0	0	hypothetical protein
GBAA_RS23645	GBAA_4869	-1.36163	1.44045e-05	0	0	0	cupin domain-containing protein
GBAA_RS04745	GBAA_0879	1.12342	1.45491e-05	0	0	0	hypothetical protein
GBAA_RS20870	GBAA_4296	-1.4671	1.45713e-05	0	0	0	anti-sigma F factor antagonist
GBAA_RS26315	GBAA_5395	-1.00843	1.48181e-05	0	0	0	excinuclease ABC subunit UvrA
GBAA_RS11505	GBAA_2316	-1.44951	1.50116e-05	0	0	0	ATPase
GBAA_RS13250	GBAA_2684	-1.0465	1.58206e-05	0	0	0	DNA polymerase III subunit beta
GBAA_RS04335	GBAA_0791	6.17666	1.62338e-05	0	0	0	PTS lactose/cellobiose transporter subunit IIA
GBAA_RS01150	GBAA_0206	1.90759	1.67707e-05	0	0	0	DUF3948 family protein
GBAA_RS14715	GBAA_2995	1.02367	1.75212e-05	0	0	0	pyrroline-5-carboxylate reductase
GBAA_RS01560	GBAA_0274	2.45423	1.95965e-05	0	0	0	class I SAM-dependent methyltransferase
GBAA_RS10125	GBAA_2029	-2.05759	1.98495e-05	0	0	0	hypothetical protein
GBAA_RS15645	GBAA_3198	1.34741	1.99478e-05	0	0	0	glyoxalase/bleomycin resistance/dioxygenase family protein
GBAA_RS27110	GBAA_5564	1.04354	1.99561e-05	0	0	0	DoxX family protein
GBAA_RS26995	GBAA_5540	-1.33754	2.03275e-05	0	0	0	NADH-quinone oxidoreductase subunit C
GBAA_RS24575	GBAA_5062	1.02704	2.06285e-05	0	0	0	hypothetical protein
GBAA_RS23830	GBAA_4909	1.81051	2.07536e-05	0	0	0	hypothetical protein
GBAA_RS03500	GBAA_0643	-1.12476	2.08362e-05	0	0	0	amino acid permease
GBAA_RS03090	GBAA_0558	-1.22064	2.11339e-05	0	0	0	methyl-accepting chemotaxis protein
GBAA_RS25405	GBAA_5204	-1.09632	2.13417e-05	0	0	0	YbaK/EbsC family protein
GBAA_RS26915	GBAA_5525	-1.74856	2.2368e-05	0	0	0	ABC transporter permease
GBAA_RS11130	GBAA_2239	1.30022	2.23891e-05	0	0	0	FMN-dependent NADH-azoreductase
GBAA_RS13585	GBAA_2754	-1.23993	2.65437e-05	0	0	0	TetR/AcrR family transcriptional regulator
GBAA_RS20285	GBAA_4176	1.9353	2.76018e-05	0	0	0	GapA-binding peptide SR1P
GBAA_RS02700	GBAA_0499	1.0272	2.7796e-05	0	0	0	glutaminase A
GBAA_RS06745	GBAA_1322	1.65474	2.85651e-05	0	0	0	TerC family protein
GBAA_RS10145	GBAA_2032	-2.22955	2.85917e-05	0	0	0	hypothetical protein
GBAA_RS32200	N/A	-1.04301	3.04872e-05	0	0	0	Hpt domain-containing protein
GBAA_RS17645	GBAA_3629	-1.84309	3.06931e-05	0	0	0	DUF2294 domain-containing protein
GBAA_RS16840	GBAA_3456	1.49361	3.14559e-05	0	0	0	transcriptional regulator Spx
GBAA_RS23350	GBAA_4807	-1.21029	3.18762e-05	0	0	0	HD domain-containing protein
GBAA_RS05415	GBAA_1027	1.00543	3.29204e-05	0	0	0	aerobic glycerol-3-phosphate dehydrogenase
GBAA_RS28815	GBAA_pXO1_0091	-1.1552	3.41534e-05	0	0	0	WxL domain-containing protein
GBAA_RS21840	GBAA_4491	-1.06687	4.11575e-05	0	0	0	NTP transferase domain-containing protein
GBAA_RS09885	GBAA_1980	-1.20682	4.16642e-05	0	0	0	GNAT family N-acetyltransferase
GBAA_RS13245	GBAA_2683	-1.59578	4.35344e-05	0	0	0	NUDIX hydrolase
GBAA_RS24685	GBAA_5084	1.08744	4.52872e-05	0	0	0	ABC transporter permease
GBAA_RS08215	GBAA_1625	1.39946	4.62123e-05	0	0	0	QueT transporter family protein
GBAA_RS03880	GBAA_0718	-1.48873	4.73362e-05	0	0	0	AAA family ATPase
GBAA_RS09960	GBAA_1996	-1.48007	4.79454e-05	0	0	0	DUF4083 domain-containing protein
GBAA_RS15555	GBAA_3179	1.01419	4.79989e-05	0	0	0	tryptophan-rich sensory protein
GBAA_RS12280	GBAA_2479	-1.52047	4.84614e-05	0	0	0	TetR/AcrR family transcriptional regulator
GBAA_RS15655	GBAA_3200	-1.35199	4.89137e-05	0	0	0	DUF1266 domain-containing protein
GBAA_RS27205	GBAA_5585	-1.3122	4.92542e-05	0	0	0	TetR/AcrR family transcriptional regulator
GBAA_RS03060	GBAA_0552	-1.06686	4.98083e-05	0	0	0	leucine-rich repeat protein
GBAA_RS11000	GBAA_2213	-1.33943	5.08843e-05	0	0	0	HAMP domain-containing histidine kinase
GBAA_RS03475	GBAA_0638	1.37406	5.206e-05	0	0	0	alanine:cation symporter family protein
GBAA_RS18745	GBAA_3860	1.06228	5.24852e-05	0	0	0	copper chaperone CopZ
GBAA_RS23380	GBAA_4813	2.74937	5.24852e-05	0	0	0	HlyD family secretion protein
GBAA_RS25630	GBAA_5252	1.06151	5.30694e-05	0	0	0	D-alanyl-D-alanine carboxypeptidase
GBAA_RS23970	GBAA_4936	-1.33129	5.41721e-05	0	0	0	PH domain-containing protein
GBAA_RS13280	GBAA_2690	-1.01744	5.81492e-05	1	0	0	hypothetical protein
GBAA_RS08780	GBAA_1744	1.16196	6.97157e-05	0	0	0	DUF3885 domain-containing protein
GBAA_RS24845	GBAA_5116	-1.18419	7.18472e-05	0	0	0	TIGR00266 family protein
GBAA_RS17560	GBAA_3609	-1.36032	7.35023e-05	0	0	0	aldehyde dehydrogenase DhaS
GBAA_RS16755	GBAA_3438	1.04918	7.56093e-05	0	0	0	zinc-dependent alcohol dehydrogenase family protein
GBAA_RS18930	GBAA_3899	-1.08584	7.84606e-05	0	0	0	HAMP domain-containing histidine kinase
GBAA_RS06260	GBAA_1217	1.16397	7.96183e-05	0	0	0	bis(5'-nucleosyl)-tetraphosphatase PrpE
GBAA_RS02745	GBAA_0508	-1.37461	8.23828e-05	0	0	0	glycosyltransferase
GBAA_RS24480	GBAA_5042	-1.50002	8.44636e-05	0	0	0	DUF3267 domain-containing protein
GBAA_RS23050	GBAA_4742	1.31481	8.5206e-05	0	0	0	aquaporin Z
GBAA_RS18730	GBAA_3857	-1.43579	8.59145e-05	0	0	0	formate/nitrite transporter family protein
GBAA_RS03740	GBAA_0691	-1.36988	8.61647e-05	0	0	0	DUF2339 domain-containing protein
GBAA_RS11730	GBAA_2364	-1.01801	8.73301e-05	0	0	0	YkvS family protein
GBAA_RS01200	GBAA_0219	1.76808	8.89408e-05	0	0	0	YxeA family protein
GBAA_RS15730	GBAA_3214	-1.67397	8.89894e-05	0	0	0	serine hydrolase
GBAA_RS12960	GBAA_2622	1.56891	8.96855e-05	0	0	0	DUF3995 domain-containing protein
GBAA_RS01120	GBAA_0199	-1.17159	9.05546e-05	0	0	0	nicotinamide mononucleotide transporter
GBAA_RS19505	GBAA_4014	1.61475	9.08293e-05	0	0	0	aminopeptidase P family protein
GBAA_RS13965	GBAA_2831	1.56563	9.24928e-05	0	0	0	aldehyde dehydrogenase family protein
a. 1, yes; 0, no.

## Sheet: DatasetS2-2
Dataset S2-2. Genes with transcription changes by XrrA
Locus tag (RefSeq)	Locus tag (Genbank)	log2(fold change) (WT/ΔxrrA)	Adjusted p-value	DEG in ΔatxA?a	Rank in RNApredator	Products
xrrA	xrrA	6.73259	4.04078e-126	1	N/A	small RNA XrrA (Deletion target)
GBAA_RS09720	GBAA_1946	2.31205	2.22521e-52	0	2577/5208	thiol reductant ABC exporter subunit CydC
GBAA_RS09715	GBAA_1945	1.83493	1.3643e-34	0	3900/5208	thiol reductant ABC exporter subunit CydD
GBAA_RS03800	GBAA_0703	1.74939	1.33335e-28	1	17/5208	cytochrome aa3 quinol oxidase subunit II
GBAA_RS03010	GBAA_0544	1.77074	5.5146e-26	0	4276/5208	DsbA family protein
GBAA_RS09705	GBAA_1943	1.49172	2.86376e-19	0	1225/5208	cytochrome ubiquinol oxidase subunit I, cydA
GBAA_RS09710	GBAA_1944	1.80476	5.28841e-19	0	37/5208	cytochrome d ubiquinol oxidase subunit II, cydB
GBAA_RS18910	GBAA_3895	2.05107	1.45635e-17	0	1729/5208	LTA synthase family protein
GBAA_RS05925	GBAA_1142	1.34903	2.47189e-17	1	3/5208	helicase-exonuclease AddAB subunit AddA
GBAA_RS20755	GBAA_4274	1.17372	1.12368e-15	1	645/5208	N-acetylglucosamine-6-phosphate deacetylase
GBAA_RS14945	GBAA_3044	-2.96059	1.74543e-14	1	4837/5208	NUDIX hydrolase
GBAA_RS09725	GBAA_1947	1.89043	9.00762e-14	1	3127/5208	hypothetical protein
GBAA_RS23660	GBAA_4872	-2.20216	1.50541e-13	1	4464/5208	hypothetical protein
GBAA_RS04780	GBAA_0887	-2.5797	2.73618e-13	1	1318/5208	S-layer protein EA1
GBAA_RS16605	GBAA_3408	-1.5832	3.94214e-12	1	1255/5208	tryptophan--tRNA ligase
GBAA_RS15885	GBAA_3252	-1.53144	2.33706e-11	1	1293/5208	class I SAM-dependent methyltransferase
GBAA_RS01225	GBAA_0225	-1.08552	3.41511e-11	0	2987/5208	DUF4931 domain-containing protein
GBAA_RS25265	GBAA_5178	1.03887	4.53784e-11	0	3021/5208	DUF2628 domain-containing protein
GBAA_RS05615	GBAA_1072	1.24625	4.80793e-11	0	4186/5208	protoporphyrinogen oxidase
GBAA_RS29260	GBAA_pXO1_0205	-1.15334	1.05049e-10	1	176/178	tetratricopeptide repeat protein
GBAA_RS24390	GBAA_5022	1.32235	1.05186e-10	1	1028/5208	ATP synthase subunit I
GBAA_RS05870	GBAA_1130	1.07039	3.1604e-10	0	2330/5208	S-layer homology domain-containing protein
GBAA_RS11910	GBAA_2402	1.67287	4.57658e-10	0	1148/5208	hypothetical protein
GBAA_RS02115	GBAA_0378	1.2846	9.07349e-10	0	3236/5208	anaerobic C4-dicarboxylate transporter
GBAA_RS05605	GBAA_1070	1.12946	1.69227e-09	0	3826/5208	uroporphyrinogen decarboxylase
GBAA_RS00825	GBAA_0151	6.71497	2.72573e-09	1	5036/5208	hypothetical protein
GBAA_RS17950	GBAA_3692	-1.58909	8.26908e-09	1	3557/5208	hypothetical protein
GBAA_RS14940	GBAA_3043	-2.51368	1.34914e-08	1	1361/5208	hypothetical protein
GBAA_RS00945	GBAA_0163	-1.49562	1.65183e-08	1	1327/5208	gluconate permease GntP
GBAA_RS11170	GBAA_2249	1.08724	2.23164e-08	0	4588/5208	SCO family protein
GBAA_RS20185	GBAA_4156	1.18569	2.64235e-08	0	1284/5208	heme A synthase
GBAA_RS04380	GBAA_0800	1.22628	3.74355e-08	1	1945/5208	TIGR02206 family membrane protein
GBAA_RS03650	GBAA_0673	2.79631	4.31313e-08	1	2404/5208	hypothetical protein
GBAA_RS10560	GBAA_2118	-1.2681	5.24458e-08	1	2729/5208	DUF3925 domain-containing protein
GBAA_RS08595	GBAA_1706	1.21153	6.95206e-08	1	162/5208	flagellin
GBAA_RS09115	GBAA_1817	-1.21983	7.74195e-08	1	1345/5208	N-acetylmuramoyl-L-alanine amidase
GBAA_RS00230	GBAA_0034	1.05224	8.15619e-08	1	4117/5208	AbrB/MazE/SpoVT family DNA-binding domain-containing protein
GBAA_RS17135	GBAA_3519	-1.60034	9.08639e-08	1	1098/5208	hypothetical protein
GBAA_RS26700	GBAA_5481	1.6068	9.12013e-08	1	1080/5208	SH3 domain-containing protein
GBAA_RS05860	GBAA_1127	-1.87424	1.0419e-07	1	3151/5208	S-layer homology domain-containing protein
GBAA_RS13540	GBAA_2745	-1.08783	1.22977e-07	1	2636/5208	lipoprotein
GBAA_RS11960	GBAA_2412	-1.20462	1.56916e-07	0	148/5208	GNAT family N-acetyltransferase
GBAA_RS08330	GBAA_1650	-2.07092	1.98242e-07	0	194/5208	MFS transporter
GBAA_RS20880	GBAA_4298	-1.00114	1.98242e-07	1	1192/5208	GntR family transcriptional regulator
GBAA_RS14950	GBAA_3046	-2.73362	2.0944e-07	1	2346/5208	YfzA family protein
GBAA_RS25400	GBAA_5203	-1.58554	2.13266e-07	1	1902/5208	histidine phosphatase family protein
GBAA_RS23960	GBAA_4934	-1.3066	2.29104e-07	1	5102/5208	lipoprotein
GBAA_RS25175	GBAA_5159	1.1525	2.61539e-07	1	1830/5208	NAD(P)/FAD-dependent oxidoreductase
GBAA_RS25345	GBAA_5193	-1.07186	3.38778e-07	1	627/5208	transcriptional regulator
GBAA_RS14955	GBAA_3047	-2.54269	3.69965e-07	1	2444/5208	ABC-2 transporter permease
GBAA_RS24535	GBAA_5054	-1.38706	4.90045e-07	1	3776/5208	S-layer homology domain-containing protein
GBAA_RS28470	GBAA_pXO1_0005	-1.15407	4.92264e-07	1	112/178	hypothetical protein
GBAA_RS26575	GBAA_5450	1.19605	5.18857e-07	1	1409/5208	dicarboxylate/amino acid:cation symporter
GBAA_RS26780	GBAA_5497	-1.35143	5.34799e-07	1	3123/5208	HlyD family efflux transporter periplasmic adaptor subunit
GBAA_RS14960	GBAA_3048	-2.44819	6.20905e-07	1	167/5208	ABC transporter ATP-binding protein
GBAA_RS05610	GBAA_1071	1.00113	1.00888e-06	1	1278/5208	ferrochelatase
GBAA_RS24630	GBAA_5072	-1.04355	1.07328e-06	0	3672/5208	hypothetical protein
GBAA_RS13705	GBAA_2780	-1.4705	1.59009e-06	1	22/5208	DUF4181 domain-containing protein
GBAA_RS04360	GBAA_0796	1.26	2.01374e-06	1	3025/5208	SH3 domain-containing protein
GBAA_RS17065	GBAA_3504	-1.67529	2.61521e-06	1	2563/5028	hypothetical protein
GBAA_RS14965	GBAA_3049	-2.78233	3.05274e-06	1	304/5208	GntR family transcriptional regulator
GBAA_RS14090	GBAA_2858	-1.22845	6.18954e-06	1	140/5208	class I SAM-dependent methyltransferase
GBAA_RS14935	GBAA_3042	-1.39833	6.18954e-06	1	4962/5208	TetM/TetW/TetO/TetS family tetracycline resistance ribosomal protection protein
GBAA_RS15665	GBAA_3202	-1.07922	6.46409e-06	1	2613/5208	molecular chaperone HscC
GBAA_RS17180	GBAA_3529	-1.81377	7.12311e-06	0	815/5208	hypothetical protein
GBAA_RS00935	GBAA_0161	-1.16722	8.24054e-06	1	2485/5208	gluconate operon transcriptional repressor GntR
GBAA_RS24385	GBAA_5020	-1.02762	9.92996e-06	1	4731/5208	hypothetical protein
GBAA_RS22195	GBAA_4564	-1.08709	1.18548e-05	1	4931/5208	sporulation histidine kinase inhibitor Sda
GBAA_RS06870	GBAA_1350	-1.60414	1.34741e-05	1	214/5208	aspartyl-phosphate phosphatase Spo0E family protein
GBAA_RS16725	GBAA_3432	1.1645	1.51094e-05	1	1317/5208	transketolase
GBAA_RS23655	GBAA_4871	-1.39362	1.78639e-05	1	2826/5208	helix-turn-helix transcriptional regulator
GBAA_RS17060	GBAA_3503	-1.71486	2.26605e-05	1	636/5208	DUF3784 domain-containing protein
GBAA_RS26675	GBAA_5475	1.01447	2.8599e-05	1	437/5208	NupC/NupG family nucleoside CNT transporter
GBAA_RS32545	N/A	-2.14144	3.1689e-05	0	N/A	hypothetical protein
GBAA_RS22245	GBAA_4576	-1.31981	5.98336e-05	1	4289/5208	GNAT family N-acetyltransferase
GBAA_RS32550	GBAA_1575	-1.67904	6.8915e-05	0	3629/5208	hypothetical protein
GBAA_RS03350	GBAA_0613	1.13184	7.0642e-05	0	4743/5208	acid-soluble spore protein H
GBAA_RS27740	GBAA_5696	-1.30673	8.34919e-05	1	4486/5208	superoxide dismutase [Mn]
GBAA_RS25325	GBAA_5190	-1.40246	9.17298e-05	1	633/5208	GNAT family N-acetyltransferase
GBAA_RS13280	GBAA_2690	-1.09447	9.33772e-05	1	2165/5208	hypothetical protein
a. 1, yes; 0, no.

## Sheet: DatasetS2-3
Dataset S2-3. Genes with transcription changes by XrrB
Locus tag (RefSeq)	Locus tag (Genbank)	log2(fold change) (WT/ΔxrrB)	Adjusted p-value	DEG in ΔatxA?a	Rank in RNApredator	Products
GBAA_RS11810	GBAA_2381	-6.91028	7.22003e-303	0	2267/5208	sodium:alanine symporter family protein
xrrB	xrrB	6.18648	1.73069e-109	1	N/A	small RNA XrrB (Deletion target)
GBAA_RS01165	GBAA_0210	-2.59501	1.27157e-68	0	4234/5208	DMT family transporter
xrrD	xrrD	1.97496	6.47827e-44	1	N/A	small RNA XrrD
GBAA_RS14705	GBAA_2992	-2.02047	5.19938e-27	0	2377/5208	gamma-glutamyl phosphate reductase (proA)
GBAA_RS14710	GBAA_2993	-1.98428	2.06246e-23	0	1272/5208	glutamate 5-kinase (proB)
GBAA_RS02205	GBAA_0396	-1.811	3.89129e-17	1	2721/5208	proline--tRNA ligase
GBAA_RS22360	GBAA_4599	1.33633	7.30626e-15	0	929/5208	bifunctional acetaldehyde-CoA/alcohol dehydrogenase
GBAA_RS17605	GBAA_3620	1.9682	4.08509e-11	1	233/5208	P-loop NTPase
GBAA_RS18915	GBAA_3896	-1.08705	6.16861e-06	1	2174/5208	dynamin family protein
GBAA_RS09260	GBAA_1849	1.31157	8.85395e-06	1	1509/5208	branched-chain-amino-acid transaminase (ilvE)
GBAA_RS07930	GBAA_1563	-1.05391	6.12388e-05	1	1311/5208	pantoate--beta-alanine ligase
GBAA_RS09265	GBAA_1850	1.31888	7.79955e-05	1	1727/5208	acetolactate synthase large subunit (ilvB)
a. 1, yes; 0, no.

## Sheet: DatasetS2-4
Dataset S2-4. Genes with transcription changes by XrrC
Locus tag (RefSeq)	Locus tag (Genbank)	log2(fold change) (WT/ΔxrrC)	Adjusted p-value	DEG in ΔatxA?a	Rank in RNApredator	Products
xrrC	N/A	6.22074	6.21681e-162	1	N/A	small RNA XrrC (Deletion target)
GBAA_RS29105	GBAA_pXO1_0163	-4.55675	2.70122e-66	1	73/178	hypothetical protein
GBAA_RS27650	GBAA_5677	1.42595	9.95064e-16	1	14/5208	glycosyltransferase family 2 protein
GBAA_RS10695	GBAA_2146	-1.04934	2.65086e-12	1	2200/5208	NADPH-nitrite reductase large subunit
GBAA_RS29035	GBAA_pXO1_0142	-1.05363	6.97106e-07	1	37/178	anthrax toxin edema factor
GBAA_RS15885	GBAA_3252	-1.19062	4.58803e-06	1	1438/5208	class I SAM-dependent methyltransferase
GBAA_RS08595	GBAA_1706	1.06304	1.08127e-05	1	3883/5208	flagellin
GBAA_RS13540	GBAA_2745	-1.00316	1.08127e-05	1	1199/5208	lipoprotein
GBAA_RS18230	GBAA_3750	-1.91981	9.53679e-05	0	2597/5208	phosphate/phosphite/phosphonate ABC transporter substrate-binding protein
a. 1, yes; 0, no.
